# Supplementary material for: RNA polymerase II-associated proteins reveal pathways affected in VCP-related amyotrophic lateral sclerosis
Source: Brain. 2023 Feb 15;146(6):2547–56. doi: 10.1093/brain/awad046 (PMC7614746; doi:10.1093/brain/awad046)
Supplement: awad046_Supplementary_Data [file awad046_supplementary_data.zip]

Archive with 2 entries (2 files):
- brain-2022-01657-File006.xlsx
- brain-2022-01657-File007.xlsx
