# Supplementary material for: RNA polymerase II-associated proteins reveal pathways affected in VCP-related amyotrophic lateral sclerosis
Source: Brain. 2023 Feb 15;146(6):2547–56. doi: 10.1093/brain/awad046 (PMC7614746; doi:10.1093/brain/awad046)
Supplement: awad046_Supplementary_Data [file awad046_supplementary_data.zip › brain-2022-01657-File006.xlsx]

## Sheet: Pol2-SPACE
RNAPII ChIP-SPACE
Uniprot.ID	Gene.names.1st	Protein.IDs	Gene.names	log2FC.(VCPm/Control)	P.Value	adj.P.Val	iBAQ.C1_R1	iBAQ.C1_R2	iBAQ.C2_R1	iBAQ.C2_R2	iBAQ.C3_R1	iBAQ.C3_R2	iBAQ.M1.1_R1	iBAQ.M1.1_R2	iBAQ.M1.2_R1	iBAQ.M1.2_R2	iBAQ.M2_R1	iBAQ.M2_R2	Normal.IgG.Control	Function..CC.	Gene.ontology..cellular.component.	Gene.ontology..biological.process.	Gene.ontology..molecular.function.	Subcellular.location..CC.	GOTERM_BP_DIRECT	GOTERM_CC_DIRECT	GOTERM_MF_DIRECT	Significant	NA.control	NA.ALS
P20264	POU3F3	P20264;P49335;Q03052	POU3F3;POU3F4;POU3F1	-5	1.05911e-08	7.89793e-07	16.0098	14.6307	15.3984	NA	16.2071	17.1948	10.9587	10.3369	10.5479	10.3259	10.3459	10.2481	Not detected	FUNCTION: Transcription factor that acts synergistically with SOX11 and SOX4. Plays a role in neuronal development (PubMed:31303265). Is implicated in an enhancer activity at the embryonic met-mesencephalic junction; the enhancer element contains the octamer motif (5'-ATTTGCAT-3') (By similarity). {ECO:0000250|UniProtKB:P31361, ECO:0000250|UniProtKB:Q63262, ECO:0000269|PubMed:31303265}.	chromatin [GO:0000785]; nucleoplasm [GO:0005654]; nucleus [GO:0005634]	central nervous system development [GO:0007417]; cerebral cortex radially oriented cell migration [GO:0021799]; chemical homeostasis [GO:0048878]; excretion [GO:0007588]; forebrain ventricular zone progenitor cell division [GO:0021869]; metanephric ascending thin limb development [GO:0072218]; metanephric DCT cell differentiation [GO:0072240]; metanephric loop of Henle development [GO:0072236]; m…	DNA-binding transcription factor activity [GO:0003700]; DNA-binding transcription factor activity, RNA polymerase II-specific [GO:0000981]; HMG box domain binding [GO:0071837]; protein homodimerization activity [GO:0042803]; RNA polymerase II cis-regulatory region sequence-specific DNA binding [GO:0000978]; sequence-specific DNA binding [GO:0043565]	SUBCELLULAR LOCATION: Nucleus {ECO:0000269|PubMed:31303265}.	GO:0006357~regulation of transcription from RNA polymerase II promoter,GO:0007417~central nervous system development,GO:0007588~excretion,GO:0008284~positive regulation of cell proliferation,GO:0010628~positive regulation of gene expression,GO:0021799~cerebral cortex radially oriented cell migration,GO:0021869~forebrain ventricular zone progenitor cell division,GO:0043066~negative regulation of a…	GO:0000785~chromatin,GO:0005634~nucleus,GO:0005654~nucleoplasm,	GO:0000978~RNA polymerase II core promoter proximal region sequence-specific DNA binding,GO:0000981~RNA polymerase II transcription factor activity, sequence-specific DNA binding,GO:0003700~transcription factor activity, sequence-specific DNA binding,GO:0042803~protein homodimerization activity,GO:0043565~sequence-specific DNA binding,GO:0071837~HMG box domain binding,	Ctrl	1	6
P46087	NOP2	P46087-3;P46087-2;P46087;P46087-4	NOP2	-5	7.01437e-07	4.06834e-05	15.031	15.3522	17.5194	NA	NA	NA	10.9587	10.3369	10.5479	10.3259	10.3459	10.2481	Not detected	FUNCTION: Involved in ribosomal large subunit assembly (PubMed:24120868). S-adenosyl-L-methionine-dependent methyltransferase that specifically methylates the C(5) position of cytosine 4447 in 28S rRNA (Probable). May play a role in the regulation of the cell cycle and the increased nucleolar activity that is associated with the cell proliferation (Probable). {ECO:0000269|PubMed:24120868, ECO:000…	nucleolus [GO:0005730]; nucleoplasm [GO:0005654]	maturation of LSU-rRNA [GO:0000470]; positive regulation of cell population proliferation [GO:0008284]; regulation of signal transduction by p53 class mediator [GO:1901796]; ribosomal large subunit assembly [GO:0000027]; RNA methylation [GO:0001510]; rRNA base methylation [GO:0070475]	RNA binding [GO:0003723]; rRNA (cytosine-C5-)-methyltransferase activity [GO:0009383]	SUBCELLULAR LOCATION: Nucleus, nucleolus {ECO:0000269|PubMed:12429849}.	GO:0000027~ribosomal large subunit assembly,GO:0000470~maturation of LSU-rRNA,GO:0001510~RNA methylation,GO:0006357~regulation of transcription from RNA polymerase II promoter,GO:0008284~positive regulation of cell proliferation,GO:0032259~methylation,GO:0070475~rRNA base methylation,GO:1901796~regulation of signal transduction by p53 class mediator,	GO:0005654~nucleoplasm,GO:0005730~nucleolus,	GO:0003723~RNA binding,GO:0005515~protein binding,GO:0008168~methyltransferase activity,GO:0009383~rRNA (cytosine-C5-)-methyltransferase activity,	Ctrl	3	6
P62308	SNRPG	P62308;A8MWD9	SNRPG;SNRPGP15	-5	1.16427e-09	2.2784e-07	21.4128	22.4158	22.1596	21.9042	18.0353	NA	10.9587	10.3369	10.5479	10.3259	10.3459	10.2481	Not detected	FUNCTION: Plays a role in pre-mRNA splicing as a core component of the spliceosomal U1, U2, U4 and U5 small nuclear ribonucleoproteins (snRNPs), the building blocks of the spliceosome (PubMed:11991638, PubMed:18984161, PubMed:19325628, PubMed:23333303, PubMed:25555158, PubMed:26912367, PubMed:28502770, PubMed:28781166, PubMed:28076346). Component of both the pre-catalytic spliceosome B complex an…	catalytic step 2 spliceosome [GO:0071013]; cytosol [GO:0005829]; methylosome [GO:0034709]; nucleoplasm [GO:0005654]; nucleus [GO:0005634]; P granule [GO:0043186]; precatalytic spliceosome [GO:0071011]; ribonucleoprotein complex [GO:1990904]; small nuclear ribonucleoprotein complex [GO:0030532]; SMN-Sm protein complex [GO:0034719]; spliceosomal complex [GO:0005681]; spliceosomal tri-snRNP complex …	mRNA splicing, via spliceosome [GO:0000398]; RNA splicing [GO:0008380]; spliceosomal complex assembly [GO:0000245]; spliceosomal snRNP assembly [GO:0000387]	RNA binding [GO:0003723]; U1 snRNP binding [GO:1990446]	SUBCELLULAR LOCATION: Cytoplasm, cytosol {ECO:0000269|PubMed:18984161}. Nucleus {ECO:0000269|PubMed:11574479, ECO:0000269|PubMed:11991638, ECO:0000269|PubMed:26912367, ECO:0000269|PubMed:28076346, ECO:0000269|PubMed:28502770, ECO:0000269|PubMed:28781166}. Note=SMN-mediated assembly into core snRNPs occurs in the cytosol before SMN-mediated transport to the nucleus to be included in spliceosomes. …	GO:0000245~spliceosomal complex assembly,GO:0000387~spliceosomal snRNP assembly,GO:0000398~mRNA splicing, via spliceosome,GO:0006369~termination of RNA polymerase II transcription,GO:0008334~histone mRNA metabolic process,GO:0008380~RNA splicing,GO:0051170~nuclear import,	GO:0005634~nucleus,GO:0005654~nucleoplasm,GO:0005681~spliceosomal complex,GO:0005682~U5 snRNP,GO:0005683~U7 snRNP,GO:0005685~U1 snRNP,GO:0005686~U2 snRNP,GO:0005687~U4 snRNP,GO:0005689~U12-type spliceosomal complex,GO:0005829~cytosol,GO:0030532~small nuclear ribonucleoprotein complex,GO:0034709~methylosome,GO:0034719~SMN-Sm protein complex,GO:0043186~P granule,GO:0046540~U4/U6 x U5 tri-snRNP comp…	GO:0003723~RNA binding,GO:0005515~protein binding,GO:1990446~U1 snRNP binding,	Ctrl	1	6
P63241	EIF5A	P63241;Q6IS14;P63241-2;Q9GZV4	EIF5A;EIF5AL1	-5	1.06091e-09	2.2784e-07	17.2039	16.8706	16.9577	NA	17.528	19.4656	10.9587	10.3369	10.5479	10.3259	10.3459	10.2481	Not detected	FUNCTION: mRNA-binding protein involved in translation elongation. Has an important function at the level of mRNA turnover, probably acting downstream of decapping. Involved in actin dynamics and cell cycle progression, mRNA decay and probably in a pathway involved in stress response and maintenance of cell wall integrity. With syntenin SDCBP, functions as a regulator of p53/TP53 and p53/TP53-dep…	annulate lamellae [GO:0005642]; cytoplasm [GO:0005737]; cytosol [GO:0005829]; endoplasmic reticulum membrane [GO:0005789]; membrane [GO:0016020]; nuclear pore [GO:0005643]; nucleus [GO:0005634]	cellular response to virus [GO:0098586]; mRNA transport [GO:0051028]; positive regulation of intrinsic apoptotic signaling pathway by p53 class mediator [GO:1902255]; positive regulation of transcription by RNA polymerase II [GO:0045944]; positive regulation of translational elongation [GO:0045901]; positive regulation of translational termination [GO:0045905]; protein transport [GO:0015031]; tum…	protein N-terminus binding [GO:0047485]; ribosome binding [GO:0043022]; RNA binding [GO:0003723]; translation elongation factor activity [GO:0003746]; U6 snRNA binding [GO:0017070]	SUBCELLULAR LOCATION: Cytoplasm. Nucleus. Endoplasmic reticulum membrane; Peripheral membrane protein; Cytoplasmic side. Nucleus, nuclear pore complex. Note=Hypusine modification promotes the nuclear export and cytoplasmic localization and there was a dynamic shift in the localization from predominantly cytoplasmic to primarily nuclear under apoptotic inducing conditions.	GO:0006406~mRNA export from nucleus,GO:0006414~translational elongation,GO:0006611~protein export from nucleus,GO:0006913~nucleocytoplasmic transport,GO:0006915~apoptotic process,GO:0008284~positive regulation of cell proliferation,GO:0015031~protein transport,GO:0033209~tumor necrosis factor-mediated signaling pathway,GO:0045901~positive regulation of translational elongation,GO:0045905~positive…	GO:0005634~nucleus,GO:0005642~annulate lamellae,GO:0005643~nuclear pore,GO:0005737~cytoplasm,GO:0005789~endoplasmic reticulum membrane,GO:0005829~cytosol,GO:0016020~membrane,	GO:0003723~RNA binding,GO:0003746~translation elongation factor activity,GO:0005515~protein binding,GO:0017070~U6 snRNA binding,GO:0043022~ribosome binding,GO:0047485~protein N-terminus binding,	Ctrl	1	6
P63261	ACTG1	P63261	ACTG1	-5	3.08281e-06	0.00015326	NA	NA	15.4312	NA	16.2499	19.4436	10.9587	10.3369	10.5479	10.3259	10.3459	10.2481	Not detected	FUNCTION: Actins are highly conserved proteins that are involved in various types of cell motility and are ubiquitously expressed in all eukaryotic cells. {ECO:0000305|PubMed:29581253}.	actin filament [GO:0005884]; apical junction complex [GO:0043296]; basal body patch [GO:0120220]; blood microparticle [GO:0072562]; calyx of Held [GO:0044305]; cell-cell junction [GO:0005911]; cytoskeleton [GO:0005856]; cytosol [GO:0005829]; dense body [GO:0097433]; extracellular exosome [GO:0070062]; extracellular space [GO:0005615]; filamentous actin [GO:0031941]; focal adhesion [GO:0005925]; m…	angiogenesis [GO:0001525]; cellular response to interferon-gamma [GO:0071346]; maintenance of blood-brain barrier [GO:0035633]; morphogenesis of a polarized epithelium [GO:0001738]; platelet aggregation [GO:0070527]; positive regulation of cell migration [GO:0030335]; positive regulation of gene expression [GO:0010628]; positive regulation of wound healing [GO:0090303]; protein localization to bi…	ATP binding [GO:0005524]; identical protein binding [GO:0042802]; profilin binding [GO:0005522]; structural constituent of cytoskeleton [GO:0005200]; structural constituent of postsynaptic actin cytoskeleton [GO:0098973]; ubiquitin protein ligase binding [GO:0031625]	SUBCELLULAR LOCATION: Cytoplasm, cytoskeleton {ECO:0000269|PubMed:28493397}.	GO:0001525~angiogenesis,GO:0001738~morphogenesis of a polarized epithelium,GO:0001895~retina homeostasis,GO:0009612~response to mechanical stimulus,GO:0010628~positive regulation of gene expression,GO:0030335~positive regulation of cell migration,GO:0034329~cell junction assembly,GO:0035633~maintenance of permeability of blood-brain barrier,GO:0038096~Fc-gamma receptor signaling pathway involved …	GO:0005615~extracellular space,GO:0005634~nucleus,GO:0005829~cytosol,GO:0005856~cytoskeleton,GO:0005884~actin filament,GO:0005886~plasma membrane,GO:0005911~cell-cell junction,GO:0005925~focal adhesion,GO:0016020~membrane,GO:0030016~myofibril,GO:0031941~filamentous actin,GO:0043296~apical junction complex,GO:0044305~calyx of Held,GO:0045335~phagocytic vesicle,GO:0070062~extracellular exosome,GO:0…	GO:0005200~structural constituent of cytoskeleton,GO:0005515~protein binding,GO:0005522~profilin binding,GO:0005524~ATP binding,GO:0031625~ubiquitin protein ligase binding,GO:0042802~identical protein binding,GO:0098973~structural constituent of postsynaptic actin cytoskeleton,	Ctrl	3	6
Q13356	PPIL2	Q13356;Q13356-2	PPIL2	-5	7.3739e-09	6.41529e-07	16.2735	16.0794	15.5095	NA	14.7946	NA	10.9587	10.3369	10.5479	10.3259	10.3459	10.2481	Not detected	FUNCTION: Has a ubiquitin-protein ligase activity acting as an E3 ubiquitin protein ligase or as an ubiquitin-ubiquitin ligase promoting elongation of ubiquitin chains on substrates. By mediating 'Lys-48'-linked polyubiquitination of proteins could target them for proteasomal degradation (PubMed:11435423). May also function as a chaperone, playing a role in transport to the cell membrane of BSG/B…	cytoplasm [GO:0005737]; Golgi lumen [GO:0005796]; nucleoplasm [GO:0005654]; nucleus [GO:0005634]; plasma membrane [GO:0005886]	protein folding [GO:0006457]; protein localization to plasma membrane [GO:0072659]; protein peptidyl-prolyl isomerization [GO:0000413]; protein polyubiquitination [GO:0000209]	ubiquitin protein ligase activity [GO:0061630]; ubiquitin-ubiquitin ligase activity [GO:0034450]	SUBCELLULAR LOCATION: Nucleus {ECO:0000269|PubMed:11435423, ECO:0000269|PubMed:8660300}. Note=May also localize to the cytoplasm and the cell membrane. {ECO:0000269|PubMed:15946952}.	GO:0000209~protein polyubiquitination,GO:0000413~protein peptidyl-prolyl isomerization,GO:0006457~protein folding,GO:0050900~leukocyte migration,GO:0072659~protein localization to plasma membrane,	GO:0005634~nucleus,GO:0005654~nucleoplasm,GO:0005737~cytoplasm,GO:0005796~Golgi lumen,GO:0005886~plasma membrane,	GO:0003755~peptidyl-prolyl cis-trans isomerase activity,GO:0004842~ubiquitin-protein transferase activity,GO:0005515~protein binding,GO:0034450~ubiquitin-ubiquitin ligase activity,GO:0061630~ubiquitin protein ligase activity,	Ctrl	2	6
Q5VTB9	RNF220	Q5VTB9-3;Q5VTB9	RNF220	-5	9.22769e-09	7.41054e-07	15.5219	15.3854	15.6466	NA	NA	NA	10.9587	10.3369	10.5479	10.3259	10.3459	10.2481	Not detected	FUNCTION: E3 ubiquitin-protein ligase that promotes the ubiquitination and proteasomal degradation of SIN3B (By similarity). Independently of its E3 ligase activity, acts as a CTNNB1 stabilizer through USP7-mediated deubiquitination of CTNNB1 promoting Wnt signaling (PubMed:25266658). {ECO:0000250|UniProtKB:Q6PDX6, ECO:0000269|PubMed:25266658}.	cytoplasm [GO:0005737]; protein-containing complex [GO:0032991]	dorsal/ventral neural tube patterning [GO:0021904]; noradrenergic neuron development [GO:0003358]; positive regulation of canonical Wnt signaling pathway [GO:0090263]; positive regulation of DNA-binding transcription factor activity [GO:0051091]; protein autoubiquitination [GO:0051865]; protein monoubiquitination [GO:0006513]; protein ubiquitination [GO:0016567]; regulation of transcription regul…	metal ion binding [GO:0046872]; ubiquitin protein ligase activity [GO:0061630]; ubiquitin-protein transferase activity [GO:0004842]	SUBCELLULAR LOCATION: Cytoplasm {ECO:0000250|UniProtKB:Q6PDX6}.	GO:0003358~noradrenergic neuron development,GO:0006513~protein monoubiquitination,GO:0016567~protein ubiquitination,GO:0021904~dorsal/ventral neural tube patterning,GO:0051091~positive regulation of sequence-specific DNA binding transcription factor activity,GO:0051865~protein autoubiquitination,GO:0090263~positive regulation of canonical Wnt signaling pathway,GO:2000677~regulation of transcripti…	GO:0005737~cytoplasm,GO:0032991~macromolecular complex,	GO:0004842~ubiquitin-protein transferase activity,GO:0005515~protein binding,GO:0046872~metal ion binding,GO:0061630~ubiquitin protein ligase activity,	Ctrl	3	6
Q8IUH3	RBM45	Q8IUH3-2;Q8IUH3-3;Q8IUH3	RBM45	-5	6.39315e-10	2.22482e-07	15.6914	15.8659	14.7041	NA	15.3212	15.9937	10.9587	10.3369	10.5479	10.3259	10.3459	10.2481	Not detected	FUNCTION: RNA-binding protein with binding specificity for poly(C). May play an important role in neural development. {ECO:0000250|UniProtKB:Q8CFD1, ECO:0000269|PubMed:12220514}.	cytoplasm [GO:0005737]; nucleoplasm [GO:0005654]; nucleus [GO:0005634]; ribonucleoprotein complex [GO:1990904]	cell differentiation [GO:0030154]; nervous system development [GO:0007399]	identical protein binding [GO:0042802]; RNA binding [GO:0003723]	SUBCELLULAR LOCATION: Cytoplasm {ECO:0000269|PubMed:12220514}. Nucleus {ECO:0000269|PubMed:12220514}. Note=Predominantly cytoplasmic. May shuttle between cytoplasm and nucleus.	GO:0007399~nervous system development,GO:0030154~cell differentiation,	GO:0005634~nucleus,GO:0005654~nucleoplasm,GO:0005737~cytoplasm,GO:1990904~ribonucleoprotein complex,	GO:0003676~nucleic acid binding,GO:0003723~RNA binding,GO:0005515~protein binding,GO:0042802~identical protein binding,	Ctrl	1	6
Q96NC0	ZMAT2	Q96NC0	ZMAT2	-5	5.94375e-09	5.64116e-07	NA	17.3708	16.2624	NA	18.8096	18.5996	10.9587	10.3369	10.5479	10.3259	10.3459	10.2481	Not detected	FUNCTION: Involved in pre-mRNA splicing as a component of the spliceosome. {ECO:0000269|PubMed:28781166}.	nucleus [GO:0005634]; U2-type precatalytic spliceosome [GO:0071005]; U4/U6 x U5 tri-snRNP complex [GO:0046540]	mRNA splicing, via spliceosome [GO:0000398]	DNA binding [GO:0003677]; zinc ion binding [GO:0008270]	SUBCELLULAR LOCATION: Nucleus {ECO:0000269|PubMed:28781166}.	GO:0000398~mRNA splicing, via spliceosome,	GO:0005634~nucleus,GO:0005681~spliceosomal complex,GO:0046540~U4/U6 x U5 tri-snRNP complex,GO:0071005~U2-type precatalytic spliceosome,	GO:0003676~nucleic acid binding,GO:0003677~DNA binding,GO:0005515~protein binding,GO:0008270~zinc ion binding,	Ctrl	2	6
Q99496	RNF2	Q99496;Q99496-2;Q06587-2;Q06587	RNF2	-4.84707	0.000547741	0.0197187	17.2239	16.9986	NA	16.0837	10.9243	NA	10.9587	10.3369	10.5479	10.3259	10.3459	10.2481	Not detected	FUNCTION: E3 ubiquitin-protein ligase that mediates monoubiquitination of 'Lys-119' of histone H2A (H2AK119Ub), thereby playing a central role in histone code and gene regulation (PubMed:15386022, PubMed:16359901, PubMed:25519132, PubMed:21772249, PubMed:25355358, PubMed:26151332). H2AK119Ub gives a specific tag for epigenetic transcriptional repression and participates in X chromosome inactivati…	cytoplasm [GO:0005737]; euchromatin [GO:0000791]; MLL1 complex [GO:0071339]; nuclear body [GO:0016604]; nucleoplasm [GO:0005654]; nucleus [GO:0005634]; PcG protein complex [GO:0031519]; PRC1 complex [GO:0035102]; sex chromatin [GO:0001739]; ubiquitin ligase complex [GO:0000151]	anterior/posterior axis specification [GO:0009948]; gastrulation with mouth forming second [GO:0001702]; gene expression [GO:0010467]; germ cell development [GO:0007281]; histone H2A-K119 monoubiquitination [GO:0036353]; histone H2A monoubiquitination [GO:0035518]; mitotic cell cycle [GO:0000278]; negative regulation of DNA-binding transcription factor activity [GO:0043433]; negative regulation o…	chromatin binding [GO:0003682]; RING-like zinc finger domain binding [GO:0071535]; ubiquitin protein ligase activity [GO:0061630]; zinc ion binding [GO:0008270]	SUBCELLULAR LOCATION: Nucleus {ECO:0000269|PubMed:21282530}. Cytoplasm {ECO:0000250|UniProtKB:Q9CQJ4}. Chromosome {ECO:0000250|UniProtKB:Q9CQJ4}. Note=Enriched on inactive X chromosome (Xi) in female trophoblast stem (TS) cells as well as differentiating embryonic stem (ES) cells. The enrichment on Xi is transient during TS and ES cell differentiation. The association with Xi is mitotically stabl…	GO:0000122~negative regulation of transcription from RNA polymerase II promoter,GO:0000278~mitotic cell cycle,GO:0001702~gastrulation with mouth forming second,GO:0007281~germ cell development,GO:0009948~anterior/posterior axis specification,GO:0010467~gene expression,GO:0035518~histone H2A monoubiquitination,GO:0036353~histone H2A-K119 monoubiquitination,GO:0043433~negative regulation of sequenc…	GO:0000151~ubiquitin ligase complex,GO:0000791~euchromatin,GO:0001739~sex chromatin,GO:0005634~nucleus,GO:0005654~nucleoplasm,GO:0005737~cytoplasm,GO:0016604~nuclear body,GO:0031519~PcG protein complex,GO:0035102~PRC1 complex,GO:0071339~MLL1 complex,	GO:0003682~chromatin binding,GO:0004842~ubiquitin-protein transferase activity,GO:0005515~protein binding,GO:0008270~zinc ion binding,GO:0046872~metal ion binding,GO:0061630~ubiquitin protein ligase activity,GO:0071535~RING-like zinc finger domain binding,	Not significant	2	6
Q15020	SART3	Q15020-4;Q15020	SART3	-4.4659	6.83693e-08	4.7585e-06	NA	14.7739	15.4061	NA	14.5994	NA	10.9587	10.3369	10.5479	10.3259	10.3459	10.2481	Not detected	FUNCTION: U6 snRNP-binding protein that functions as a recycling factor of the splicing machinery. Promotes the initial reassembly of U4 and U6 snRNPs following their ejection from the spliceosome during its maturation (PubMed:12032085). Also binds U6atac snRNPs and may function as a recycling factor for U4atac/U6atac spliceosomal snRNP, an initial step in the assembly of U12-type spliceosomal co…	ASAP complex [GO:0061574]; Cajal body [GO:0015030]; cytoplasm [GO:0005737]; nuclear speck [GO:0016607]; nucleoplasm [GO:0005654]; nucleus [GO:0005634]	cell morphogenesis [GO:0000902]; hematopoietic stem cell proliferation [GO:0071425]; homeostasis of number of cells [GO:0048872]; mRNA splicing, via spliceosome [GO:0000398]; nucleosome assembly [GO:0006334]; positive regulation of histone deubiquitination [GO:1903586]; regulation of gene expression [GO:0010468]; spliceosomal snRNP assembly [GO:0000387]; spliceosomal tri-snRNP complex assembly [G…	histone binding [GO:0042393]; RNA binding [GO:0003723]; U4 snRNA binding [GO:0030621]; U6atac snRNA binding [GO:0030624]; U6 snRNA binding [GO:0017070]; ubiquitin-specific protease binding [GO:1990381]	SUBCELLULAR LOCATION: Nucleus, nucleoplasm {ECO:0000269|PubMed:10463607, ECO:0000269|PubMed:11959860, ECO:0000269|PubMed:12578909}. Nucleus, Cajal body {ECO:0000269|PubMed:12578909}. Nucleus speckle {ECO:0000269|PubMed:11959860}. Cytoplasm {ECO:0000269|PubMed:10463607, ECO:0000269|PubMed:11959860}.	GO:0000244~spliceosomal tri-snRNP complex assembly,GO:0000387~spliceosomal snRNP assembly,GO:0000398~mRNA splicing, via spliceosome,GO:0000902~cell morphogenesis,GO:0006334~nucleosome assembly,GO:0006396~RNA processing,GO:0010468~regulation of gene expression,GO:0048872~homeostasis of number of cells,GO:0071425~hematopoietic stem cell proliferation,GO:1903586~positive regulation of histone deubiq…	GO:0005634~nucleus,GO:0005654~nucleoplasm,GO:0005737~cytoplasm,GO:0015030~Cajal body,GO:0016607~nuclear speck,GO:0061574~ASAP complex,	GO:0003723~RNA binding,GO:0005515~protein binding,GO:0017070~U6 snRNA binding,GO:0030621~U4 snRNA binding,GO:0030624~U6atac snRNA binding,GO:0042393~histone binding,GO:1990381~ubiquitin-specific protease binding,	Ctrl	3	6
Q9BQ61	TRIR	Q9BQ61	TRIR	-4.12598	9.55688e-06	0.000433799	16.122	NA	NA	NA	13.6706	13.9671	10.9587	10.3369	10.5479	10.3259	10.3459	10.2481	Not detected	FUNCTION: Exoribonuclease that is part of the telomerase RNA 3' end processing complex and which has the ability to all four unpaired RNA nucleotides from 5' end or 3' end with higher efficiency for purine bases (PubMed:28322335). {ECO:0000269|PubMed:28322335}.		RNA phosphodiester bond hydrolysis, exonucleolytic [GO:0090503]; rRNA catabolic process [GO:0016075]	3'-5' exonuclease activity [GO:0008408]; 5'-3' exonuclease activity [GO:0008409]; RNA binding [GO:0003723]		GO:0016075~rRNA catabolic process,GO:0090503~RNA phosphodiester bond hydrolysis, exonucleolytic,		GO:0003723~RNA binding,GO:0005515~protein binding,GO:0008408~3'-5' exonuclease activity,GO:0008409~5'-3' exonuclease activity,	Ctrl	3	6
Q14241	ELOA	Q14241	ELOA	-4.03098	1.28965e-07	8.41497e-06	14.4257	13.6549	NA	NA	14.5594	15.3261	10.9587	10.3369	10.5479	10.3259	10.3459	10.2481	Not detected	FUNCTION: SIII, also known as elongin, is a general transcription elongation factor that increases the RNA polymerase II transcription elongation past template-encoded arresting sites. Subunit A is transcriptionally active and its transcription activity is strongly enhanced by binding to the dimeric complex of the SIII regulatory subunits B and C (elongin BC complex). {ECO:0000269|PubMed:8654961}.	elongin complex [GO:0070449]; extracellular space [GO:0005615]; nucleoplasm [GO:0005654]; site of DNA damage [GO:0090734]	regulation of transcription by RNA polymerase II [GO:0006357]; transcription elongation from RNA polymerase II promoter [GO:0006368]; transcription initiation from RNA polymerase II promoter [GO:0006367]		SUBCELLULAR LOCATION: Nucleus {ECO:0000305}.	GO:0006357~regulation of transcription from RNA polymerase II promoter,GO:0006366~transcription from RNA polymerase II promoter,GO:0006367~transcription initiation from RNA polymerase II promoter,GO:0006368~transcription elongation from RNA polymerase II promoter,	GO:0005615~extracellular space,GO:0005654~nucleoplasm,GO:0070449~elongin complex,GO:0090734~site of DNA damage,	GO:0003746~translation elongation factor activity,GO:0005515~protein binding,	Ctrl	2	6
Q9BYJ9	YTHDF1	Q9BYJ9	YTHDF1	-3.9242	2.17991e-07	1.33872e-05	14.8418	14.1541	NA	NA	14.1584	NA	10.9587	10.3369	10.5479	10.3259	10.3459	10.2481	Not detected	FUNCTION: Specifically recognizes and binds N6-methyladenosine (m6A)-containing mRNAs, and regulates their stability (PubMed:24284625, PubMed:32492408, PubMed:26318451). M6A is a modification present at internal sites of mRNAs and some non-coding RNAs and plays a role in mRNA stability and processing (PubMed:24284625, PubMed:32492408). Acts as a regulator of mRNA stability by promoting degradatio…	cytoplasm [GO:0005737]; cytoplasmic stress granule [GO:0010494]; P-body [GO:0000932]	immune system process [GO:0002376]; learning [GO:0007612]; memory [GO:0007613]; mRNA destabilization [GO:0061157]; organelle assembly [GO:0070925]; positive regulation of translation [GO:0045727]; positive regulation of translational initiation [GO:0045948]; regulation of antigen processing and presentation [GO:0002577]; regulation of axon guidance [GO:1902667]; regulation of long-term synaptic p…	mRNA binding [GO:0003729]; N6-methyladenosine-containing RNA binding [GO:1990247]; ribosome binding [GO:0043022]; RNA binding [GO:0003723]	SUBCELLULAR LOCATION: Cytoplasm {ECO:0000269|PubMed:32492408}. Cytoplasm, P-body {ECO:0000269|PubMed:32492408}. Cytoplasm, Stress granule {ECO:0000269|PubMed:32451507}.	GO:0002376~immune system process,GO:0002577~regulation of antigen processing and presentation,GO:0007612~learning,GO:0007613~memory,GO:0034063~stress granule assembly,GO:0043488~regulation of mRNA stability,GO:0045727~positive regulation of translation,GO:0045948~positive regulation of translational initiation,GO:0061157~mRNA destabilization,GO:0070925~organelle assembly,GO:1900271~regulation of …	GO:0000932~P-body,GO:0005737~cytoplasm,GO:0010494~cytoplasmic stress granule,	GO:0003723~RNA binding,GO:0003729~mRNA binding,GO:0005515~protein binding,GO:0043022~ribosome binding,GO:1990247~N6-methyladenosine-containing RNA binding,	Ctrl	3	6
O15083	ERC2	O15083	ERC2	-3.8701	5.60075e-05	0.00224891	15.3899	15.1499	NA	NA	12.4522	NA	10.9587	10.3369	10.5479	10.3259	10.3459	10.2481	Not detected	FUNCTION: Thought to be involved in the organization of the cytomatrix at the nerve terminals active zone (CAZ) which regulates neurotransmitter release. Seems to act together with BSN. May recruit liprin-alpha proteins to the CAZ.	cytoskeleton of presynaptic active zone [GO:0048788]; GABA-ergic synapse [GO:0098982]; glutamatergic synapse [GO:0098978]; growth cone [GO:0030426]; presynaptic active zone [GO:0048786]; presynaptic membrane [GO:0042734]	maintenance of presynaptic active zone structure [GO:0048790]; neuromuscular synaptic transmission [GO:0007274]; regulation of synaptic plasticity [GO:0048167]; synaptic vesicle priming [GO:0016082]	structural constituent of presynaptic active zone [GO:0098882]	SUBCELLULAR LOCATION: Cytoplasm {ECO:0000269|PubMed:12923177}. Cell junction, synapse {ECO:0000269|PubMed:12923177}. Cell junction, synapse, presynaptic active zone {ECO:0000269|PubMed:12923177}. Cytoplasm, cytoskeleton {ECO:0000269|PubMed:12923177}. Note=In neurons, localized to synapses, and colocalizes with PCLO. Localized to the active zone of presynaptic density (By similarity). {ECO:0000250…	GO:0007274~neuromuscular synaptic transmission,GO:0016082~synaptic vesicle priming,GO:0048167~regulation of synaptic plasticity,GO:0048790~maintenance of presynaptic active zone structure,	GO:0005737~cytoplasm,GO:0030426~growth cone,GO:0042734~presynaptic membrane,GO:0048786~presynaptic active zone,GO:0048788~cytoskeleton of presynaptic active zone,GO:0098978~glutamatergic synapse,GO:0098982~GABA-ergic synapse,	GO:0005515~protein binding,GO:0098882~structural constituent of presynaptic active zone,	Ctrl	3	6
Q16531	DDB1	Q16531;Q16531-2	DDB1	-3.64518	0.0030225	0.0876526	NA	15.7148	NA	15.8239	10.7786	NA	10.9587	10.3369	10.5479	10.3259	10.3459	10.2481	Not detected	FUNCTION: Protein, which is both involved in DNA repair and protein ubiquitination, as part of the UV-DDB complex and DCX (DDB1-CUL4-X-box) complexes, respectively (PubMed:15448697, PubMed:14739464, PubMed:16260596, PubMed:16482215, PubMed:17079684, PubMed:16407242, PubMed:16407252, PubMed:16940174). Core component of the UV-DDB complex (UV-damaged DNA-binding protein complex), a complex that rec…	chromosome, telomeric region [GO:0000781]; Cul4A-RING E3 ubiquitin ligase complex [GO:0031464]; Cul4B-RING E3 ubiquitin ligase complex [GO:0031465]; Cul4-RING E3 ubiquitin ligase complex [GO:0080008]; cytoplasm [GO:0005737]; extracellular exosome [GO:0070062]; extracellular space [GO:0005615]; nucleoplasm [GO:0005654]; nucleus [GO:0005634]; protein-containing complex [GO:0032991]; site of double-…	biological process involved in interaction with symbiont [GO:0051702]; cellular response to DNA damage stimulus [GO:0006974]; DNA repair [GO:0006281]; histone H2A monoubiquitination [GO:0035518]; negative regulation of apoptotic process [GO:0043066]; nucleotide-excision repair [GO:0006289]; positive regulation by virus of viral protein levels in host cell [GO:0046726]; positive regulation of gluc…	cullin family protein binding [GO:0097602]; damaged DNA binding [GO:0003684]; DNA binding [GO:0003677]; protein-containing complex binding [GO:0044877]; protein-macromolecule adaptor activity [GO:0030674]; WD40-repeat domain binding [GO:0071987]	SUBCELLULAR LOCATION: Cytoplasm {ECO:0000269|PubMed:10777491, ECO:0000269|PubMed:11673459, ECO:0000269|PubMed:18593899}. Nucleus {ECO:0000269|PubMed:10777491, ECO:0000269|PubMed:11673459, ECO:0000269|PubMed:18593899}. Note=Primarily cytoplasmic (PubMed:10777491, PubMed:11673459). Translocates to the nucleus following UV irradiation and subsequently accumulates at sites of DNA damage (PubMed:10777…	GO:0000715~nucleotide-excision repair, DNA damage recognition,GO:0000717~nucleotide-excision repair, DNA duplex unwinding,GO:0006281~DNA repair,GO:0006283~transcription-coupled nucleotide-excision repair,GO:0006289~nucleotide-excision repair,GO:0006293~nucleotide-excision repair, preincision complex stabilization,GO:0006294~nucleotide-excision repair, preincision complex assembly,GO:0006295~nucle…	GO:0000781~chromosome, telomeric region,GO:0005615~extracellular space,GO:0005634~nucleus,GO:0005654~nucleoplasm,GO:0005737~cytoplasm,GO:0031464~Cul4A-RING E3 ubiquitin ligase complex,GO:0031465~Cul4B-RING E3 ubiquitin ligase complex,GO:0032991~macromolecular complex,GO:0035861~site of double-strand break,GO:0070062~extracellular exosome,GO:0080008~Cul4-RING E3 ubiquitin ligase complex,	GO:0003676~nucleic acid binding,GO:0003677~DNA binding,GO:0003684~damaged DNA binding,GO:0005515~protein binding,GO:0030674~protein binding, bridging,GO:0044877~macromolecular complex binding,GO:0071987~WD40-repeat domain binding,GO:0097602~cullin family protein binding,	Not significant	3	6
Q9UHB7	AFF4	Q9UHB7-2;Q9UHB7	AFF4	-3.20009	8.09303e-07	4.44691e-05	13.523	NA	NA	13.6786	13.7804	NA	10.9587	10.3369	10.5479	10.3259	10.3459	10.2481	Not detected	FUNCTION: Key component of the super elongation complex (SEC), a complex required to increase the catalytic rate of RNA polymerase II transcription by suppressing transient pausing by the polymerase at multiple sites along the DNA. In the SEC complex, AFF4 acts as a central scaffold that recruits other factors through direct interactions with ELL proteins (ELL, ELL2 or ELL3) and the P-TEFb comple…	fibrillar center [GO:0001650]; nucleoplasm [GO:0005654]; super elongation complex [GO:0032783]; transcriptionally active chromatin [GO:0035327]; transcription elongation factor complex [GO:0008023]	regulation of gene expression [GO:0010468]; spermatid development [GO:0007286]		SUBCELLULAR LOCATION: Nucleus {ECO:0000269|PubMed:12065898}. Note=Associates to transcriptionally active chromatin but not at snRNA genes. {ECO:0000250}.	GO:0006366~transcription from RNA polymerase II promoter,GO:0006368~transcription elongation from RNA polymerase II promoter,GO:0007286~spermatid development,GO:0010468~regulation of gene expression,	GO:0001650~fibrillar center,GO:0005654~nucleoplasm,GO:0008023~transcription elongation factor complex,GO:0032783~ELL-EAF complex,GO:0035327~transcriptionally active chromatin,	GO:0005515~protein binding,	Ctrl	3	6
P55060	CSE1L	P55060-4;P55060-3;P55060;P55060-2	CSE1L	-3.18579	0.0823048	0.527515	15.3341	15.5012	16.176	14.1395	23.9118	24.438	15.025	13.9408	14.624	14.3533	16.989	15.4538	Not detected	FUNCTION: Export receptor for importin-alpha. Mediates importin-alpha re-export from the nucleus to the cytoplasm after import substrates (cargos) have been released into the nucleoplasm. In the nucleus binds cooperatively to importin-alpha and to the GTPase Ran in its active GTP-bound form. Docking of this trimeric complex to the nuclear pore complex (NPC) is mediated through binding to nucleopo…	cytoplasm [GO:0005737]; cytosol [GO:0005829]; extracellular exosome [GO:0070062]; membrane [GO:0016020]; nuclear envelope [GO:0005635]; nucleoplasm [GO:0005654]; nucleus [GO:0005634]	protein export from nucleus [GO:0006611]; protein import into nucleus [GO:0006606]	nuclear export signal receptor activity [GO:0005049]; small GTPase binding [GO:0031267]	SUBCELLULAR LOCATION: Cytoplasm {ECO:0000269|PubMed:9323134}. Nucleus {ECO:0000269|PubMed:9323134}. Note=Shuttles between the nucleus and the cytoplasm. {ECO:0000269|PubMed:9323134}.	GO:0006606~protein import into nucleus,GO:0006611~protein export from nucleus,GO:0006886~intracellular protein transport,	GO:0005634~nucleus,GO:0005635~nuclear envelope,GO:0005654~nucleoplasm,GO:0005737~cytoplasm,GO:0005829~cytosol,GO:0016020~membrane,GO:0070062~extracellular exosome,	GO:0005049~nuclear export signal receptor activity,GO:0005515~protein binding,GO:0031267~small GTPase binding,	Not significant	0	0
Q6Y7W6	GIGYF2	Q6Y7W6-4;Q6Y7W6-5;Q6Y7W6;Q6Y7W6-3	GIGYF2	-2.90036	7.85702e-05	0.0030334	14.2195	14.1779	13.9659	NA	13.2677	11.1736	10.9587	10.3369	10.5479	10.3259	10.3459	10.2481	Not detected	FUNCTION: Key component of the 4EHP-GYF2 complex, a multiprotein complex that acts as a repressor of translation initiation (PubMed:22751931, PubMed:31439631). In the 4EHP-GYF2 complex, acts as a factor that bridges EIF4E2 to ZFP36/TTP, linking translation repression with mRNA decay (PubMed:31439631). Also recruits and bridges the association of the 4EHP complex with the decapping effector protei…	cytoplasmic stress granule [GO:0010494]; cytosol [GO:0005829]; endoplasmic reticulum [GO:0005783]; endosome [GO:0005768]; Golgi apparatus [GO:0005794]; integral component of membrane [GO:0016021]; membrane [GO:0016020]; perikaryon [GO:0043204]; protein-containing complex [GO:0032991]; proximal dendrite [GO:1990635]; vesicle [GO:0031982]	adult locomotory behavior [GO:0008344]; cellular protein metabolic process [GO:0044267]; feeding behavior [GO:0007631]; homeostasis of number of cells within a tissue [GO:0048873]; insulin-like growth factor receptor signaling pathway [GO:0048009]; mitotic G1 DNA damage checkpoint signaling [GO:0031571]; mRNA destabilization [GO:0061157]; multicellular organism growth [GO:0035264]; musculoskeleta…	cadherin binding [GO:0045296]; proline-rich region binding [GO:0070064]; RNA binding [GO:0003723]		GO:0007631~feeding behavior,GO:0008344~adult locomotory behavior,GO:0009791~post-embryonic development,GO:0016441~posttranscriptional gene silencing,GO:0017148~negative regulation of translation,GO:0021522~spinal cord motor neuron differentiation,GO:0031571~mitotic G1 DNA damage checkpoint,GO:0035264~multicellular organism growth,GO:0044267~cellular protein metabolic process,GO:0048009~insulin-li…	GO:0005768~endosome,GO:0005783~endoplasmic reticulum,GO:0005794~Golgi apparatus,GO:0005829~cytosol,GO:0010494~cytoplasmic stress granule,GO:0016020~membrane,GO:0016021~integral component of membrane,GO:0031982~vesicle,GO:0032991~macromolecular complex,GO:0043204~perikaryon,GO:1990635~proximal dendrite,	GO:0003723~RNA binding,GO:0005515~protein binding,GO:0045296~cadherin binding,GO:0070064~proline-rich region binding,	Ctrl	1	6
P62487	POLR2G	P62487	POLR2G	-2.77702	0.00546032	0.126679	18.0714	17.6462	16.9654	NA	17.941	NA	NA	NA	NA	14.879	NA	NA	Not detected	FUNCTION: DNA-dependent RNA polymerase catalyzes the transcription of DNA into RNA using the four ribonucleoside triphosphates as substrates. Component of RNA polymerase II which synthesizes mRNA precursors and many functional non-coding RNAs. Pol II is the central component of the basal RNA polymerase II transcription machinery. It is composed of mobile elements that move relative to each other.…	nucleoplasm [GO:0005654]; nucleus [GO:0005634]; P-body [GO:0000932]; RNA polymerase II, core complex [GO:0005665]	nuclear-transcribed mRNA catabolic process, exonucleolytic [GO:0000291]; positive regulation of nuclear-transcribed mRNA poly(A) tail shortening [GO:0060213]; positive regulation of translational initiation [GO:0045948]; transcription by RNA polymerase II [GO:0006366]; transcription initiation from RNA polymerase II promoter [GO:0006367]	DNA-directed 5'-3' RNA polymerase activity [GO:0003899]; single-stranded DNA binding [GO:0003697]; single-stranded RNA binding [GO:0003727]; translation initiation factor binding [GO:0031369]	SUBCELLULAR LOCATION: Nucleus {ECO:0000269|PubMed:9852112}.	GO:0000291~nuclear-transcribed mRNA catabolic process, exonucleolytic,GO:0000398~mRNA splicing, via spliceosome,GO:0006283~transcription-coupled nucleotide-excision repair,GO:0006351~transcription, DNA-templated,GO:0006366~transcription from RNA polymerase II promoter,GO:0006367~transcription initiation from RNA polymerase II promoter,GO:0006368~transcription elongation from RNA polymerase II pro…	GO:0000932~P-body,GO:0005634~nucleus,GO:0005654~nucleoplasm,GO:0005665~DNA-directed RNA polymerase II, core complex,	GO:0003697~single-stranded DNA binding,GO:0003727~single-stranded RNA binding,GO:0003899~DNA-directed 5'-3' RNA polymerase activity,GO:0005515~protein binding,GO:0031369~translation initiation factor binding,	Not significant	2	5
Q9UK61	FAM208A	Q9UK61-3;Q9UK61-4;Q9UK61;Q9UK61-2	FAM208A	-2.61763	0.00255323	0.080775	13.1671	13.096	NA	NA	14.5731	13.5947	NA	NA	10.5479	11.4323	NA	NA	Not detected	FUNCTION: Component of the HUSH complex, a multiprotein complex that mediates epigenetic repression (PubMed:26022416, PubMed:28581500). The HUSH complex is recruited to genomic loci rich in H3K9me3 and is required to maintain transcriptional silencing by promoting recruitment of SETDB1, a histone methyltransferase that mediates further deposition of H3K9me3, as well as MORC2 (PubMed:26022416, Pub…	heterochromatin [GO:0000792]; nucleoplasm [GO:0005654]	anterior/posterior axis specification, embryo [GO:0008595]; mesodermal to mesenchymal transition involved in gastrulation [GO:0060809]; negative regulation of gene expression, epigenetic [GO:0045814]; negative regulation of single stranded viral RNA replication via double stranded DNA intermediate [GO:0045869]; positive regulation of DNA methylation-dependent heterochromatin assembly [GO:0090309]…	chromatin binding [GO:0003682]; RNA binding [GO:0003723]	SUBCELLULAR LOCATION: Nucleus {ECO:0000269|PubMed:26022416, ECO:0000269|PubMed:28581500}. Chromosome {ECO:0000269|PubMed:26022416, ECO:0000269|PubMed:28581500}. Note=Localizes to chromatin. {ECO:0000269|PubMed:26022416, ECO:0000269|PubMed:28581500}.	GO:0001701~in utero embryonic development,GO:0008595~anterior/posterior axis specification, embryo,GO:0045814~negative regulation of gene expression, epigenetic,GO:0045869~negative regulation of single stranded viral RNA replication via double stranded DNA intermediate,GO:0060809~mesodermal to mesenchymal transition involved in gastrulation,GO:0090307~mitotic spindle assembly,GO:0090309~positive …	GO:0000792~heterochromatin,GO:0005654~nucleoplasm,	GO:0003682~chromatin binding,GO:0003723~RNA binding,GO:0005515~protein binding,	Not significant	2	4
Q8IVF4	DNAH10	Q8IVF4;Q8IVF4-2	DNAH10	-2.46439	0.0253501	0.297365	NA	NA	NA	NA	14.317	14.1955	NA	11.7919	NA	NA	NA	NA	Not detected	FUNCTION: Force generating protein of respiratory cilia. Produces force towards the minus ends of microtubules. Dynein has ATPase activity; the force-producing power stroke is thought to occur on release of ADP. Involved in sperm motility; implicated in sperm flagellar assembly (By similarity). Probable inner arm dynein heavy chain. {ECO:0000250}.	axoneme [GO:0005930]; dynein complex [GO:0030286]; microtubule [GO:0005874]	microtubule-based movement [GO:0007018]	ATP binding [GO:0005524]; dynein intermediate chain binding [GO:0045505]; dynein light intermediate chain binding [GO:0051959]; minus-end-directed microtubule motor activity [GO:0008569]	SUBCELLULAR LOCATION: Cytoplasm, cytoskeleton, cilium axoneme {ECO:0000305}.	GO:0007018~microtubule-based movement,	GO:0005737~cytoplasm,GO:0005874~microtubule,GO:0005929~cilium,GO:0005930~axoneme,GO:0016021~integral component of membrane,GO:0030286~dynein complex,	GO:0005524~ATP binding,GO:0008569~ATP-dependent microtubule motor activity, minus-end-directed,GO:0045505~dynein intermediate chain binding,GO:0051959~dynein light intermediate chain binding,	Not significant	4	5
P49458	SRP9	P49458;P49458-2	SRP9	-2.33555	0.00275036	0.0820393	19.8612	19.8567	19.8369	17.9542	21.0271	20.2354	NA	17.2183	19.6429	16.3973	16.7191	17.3209	Not detected	FUNCTION: Component of the signal recognition particle (SRP) complex, a ribonucleoprotein complex that mediates the cotranslational targeting of secretory and membrane proteins to the endoplasmic reticulum (ER) (By similarity). SRP9 together with SRP14 and the Alu portion of the SRP RNA, constitutes the elongation arrest domain of SRP (PubMed:11089964). The complex of SRP9 and SRP14 is required f…	cytosol [GO:0005829]; signal recognition particle, endoplasmic reticulum targeting [GO:0005786]; signal recognition particle receptor complex [GO:0005785]	negative regulation of translational elongation [GO:0045900]; SRP-dependent cotranslational protein targeting to membrane [GO:0006614]	7S RNA binding [GO:0008312]; RNA binding [GO:0003723]; signal recognition particle binding [GO:0005047]	SUBCELLULAR LOCATION: Cytoplasm.	GO:0006614~SRP-dependent cotranslational protein targeting to membrane,GO:0045900~negative regulation of translational elongation,	GO:0005785~signal recognition particle receptor complex,GO:0005786~signal recognition particle, endoplasmic reticulum targeting,GO:0005829~cytosol,	GO:0003723~RNA binding,GO:0005047~signal recognition particle binding,GO:0005515~protein binding,GO:0008312~7S RNA binding,	Not significant	0	1
P40426	PBX3	P40426-2;P40426-5;P40426;P40426-4;P40426-3	PBX3	-2.3158	0.0510454	0.433263	NA	NA	NA	NA	18.0193	18.2909	14.6237	NA	NA	NA	NA	17.0548	Not detected	FUNCTION: Transcriptional activator that binds the sequence 5'-ATCAATCAA-3'.	chromatin [GO:0000785]; nucleus [GO:0005634]; transcription regulator complex [GO:0005667]	adult locomotory behavior [GO:0008344]; animal organ morphogenesis [GO:0009887]; anterior compartment pattern formation [GO:0007387]; brain development [GO:0007420]; dorsal spinal cord development [GO:0021516]; embryonic organ development [GO:0048568]; eye development [GO:0001654]; neuron development [GO:0048666]; posterior compartment specification [GO:0007388]; regulation of respiratory gaseous…	DNA-binding transcription activator activity, RNA polymerase II-specific [GO:0001228]; DNA-binding transcription factor activity, RNA polymerase II-specific [GO:0000981]; RNA polymerase II cis-regulatory region sequence-specific DNA binding [GO:0000978]	SUBCELLULAR LOCATION: Nucleus {ECO:0000305}.	GO:0001654~eye development,GO:0002087~regulation of respiratory gaseous exchange by neurological system process,GO:0006357~regulation of transcription from RNA polymerase II promoter,GO:0007387~anterior compartment pattern formation,GO:0007388~posterior compartment specification,GO:0007420~brain development,GO:0007585~respiratory gaseous exchange,GO:0008344~adult locomotory behavior,GO:0009887~an…	GO:0000785~chromatin,GO:0005634~nucleus,GO:0005667~transcription factor complex,	GO:0000978~RNA polymerase II core promoter proximal region sequence-specific DNA binding,GO:0000981~RNA polymerase II transcription factor activity, sequence-specific DNA binding,GO:0001228~transcriptional activator activity, RNA polymerase II transcription regulatory region sequence-specific binding,GO:0003677~DNA binding,GO:0003700~transcription factor activity, sequence-specific DNA binding,	Not significant	4	4
Q08188	TGM3	Q08188	TGM3	-2.22452	0.0661674	0.472284	14.8107	16.105	NA	NA	NA	NA	NA	NA	NA	NA	NA	13.2334	Not detected	FUNCTION: Catalyzes the calcium-dependent formation of isopeptide cross-links between glutamine and lysine residues in various proteins, as well as the conjugation of polyamines to proteins. Involved in the formation of the cornified envelope (CE), a specialized component consisting of covalent cross-links of proteins beneath the plasma membrane of terminally differentiated keratinocytes. Catalyz…	cytoplasm [GO:0005737]; extracellular exosome [GO:0070062]; extrinsic component of cytoplasmic side of plasma membrane [GO:0031234]; protein-containing complex [GO:0032991]	cell envelope organization [GO:0043163]; cellular protein modification process [GO:0006464]; hair follicle morphogenesis [GO:0031069]; keratinization [GO:0031424]; keratinocyte differentiation [GO:0030216]; peptide cross-linking [GO:0018149]	acyltransferase activity [GO:0016746]; calcium ion binding [GO:0005509]; catalytic activity [GO:0003824]; protein-glutamine gamma-glutamyltransferase activity [GO:0003810]; structural molecule activity [GO:0005198]	SUBCELLULAR LOCATION: Cytoplasm {ECO:0000269|PubMed:27866708}.	GO:0006464~cellular protein modification process,GO:0018149~peptide cross-linking,GO:0030216~keratinocyte differentiation,GO:0031069~hair follicle morphogenesis,GO:0031424~keratinization,GO:0043163~cell envelope organization,	GO:0005737~cytoplasm,GO:0031234~extrinsic component of cytoplasmic side of plasma membrane,GO:0032991~macromolecular complex,GO:0070062~extracellular exosome,	GO:0003810~protein-glutamine gamma-glutamyltransferase activity,GO:0003824~catalytic activity,GO:0005198~structural molecule activity,GO:0005509~calcium ion binding,GO:0016746~transferase activity, transferring acyl groups,	Not significant	4	5
Q9BY42	RTFDC1	Q9BY42	RTFDC1	-2.19878	2.89964e-05	0.00126134	12.5089	NA	NA	NA	12.5569	12.9122	10.9587	10.3369	10.5479	10.3259	10.3459	10.2481	Not detected	FUNCTION: Replication termination factor which is a component of the elongating replisome (Probable). Required for ATR pathway signaling upon DNA damage and has a positive activity during DNA replication. Might function to facilitate fork pausing at replication fork barriers like the rDNA. May be globally required to stimulate ATR signaling after the fork stalls or encounters a lesion (Probable).…	nucleus [GO:0005634]; replication fork [GO:0005657]	cellular response to hydroxyurea [GO:0072711]; mitotic DNA replication termination [GO:1902979]; regulation of DNA stability [GO:0097752]	DNA binding [GO:0003677]	SUBCELLULAR LOCATION: Chromosome {ECO:0000269|PubMed:29290612}. Note=Localizes at the replication fork. {ECO:0000269|PubMed:29290612}.	GO:0071171~site-specific DNA replication termination at RTS1 barrier,GO:0072711~cellular response to hydroxyurea,GO:0097752~regulation of DNA stability,GO:1902979~mitotic DNA replication termination,	GO:0005634~nucleus,GO:0005657~replication fork,	GO:0003677~DNA binding,GO:0005515~protein binding,	Ctrl	3	6
Q01484	ANK2	Q01484-5;Q01484-2;Q01484	ANK2	-2.17915	0.00627257	0.133644	14.7504	11.1036	NA	NA	11.2014	13.5035	10.9587	10.3369	10.5479	10.3259	10.3459	10.2481	Not detected	FUNCTION: Plays an essential role in the localization and membrane stabilization of ion transporters and ion channels in several cell types, including cardiomyocytes, as well as in striated muscle cells. In skeletal muscle, required for proper localization of DMD and DCTN4 and for the formation and/or stability of a special subset of microtubules associated with costameres and neuromuscular junct…	A band [GO:0031672]; apical plasma membrane [GO:0016324]; basolateral plasma membrane [GO:0016323]; costamere [GO:0043034]; cytoskeleton [GO:0005856]; cytosol [GO:0005829]; early endosome [GO:0005769]; intercalated disc [GO:0014704]; lysosome [GO:0005764]; M band [GO:0031430]; membrane raft [GO:0045121]; mitochondrion [GO:0005739]; neuron projection [GO:0043005]; plasma membrane [GO:0005886]; pos…	atrial cardiac muscle cell action potential [GO:0086014]; atrial cardiac muscle cell to AV node cell communication [GO:0086066]; atrial septum development [GO:0003283]; cellular calcium ion homeostasis [GO:0006874]; cellular protein localization [GO:0034613]; endocytosis [GO:0006897]; membrane depolarization during SA node cell action potential [GO:0086046]; paranodal junction assembly [GO:003091…	ATPase binding [GO:0051117]; cytoskeletal anchor activity [GO:0008093]; enzyme binding [GO:0019899]; phosphorylation-dependent protein binding [GO:0140031]; protein kinase binding [GO:0019901]; protein-macromolecule adaptor activity [GO:0030674]; spectrin binding [GO:0030507]; structural constituent of cytoskeleton [GO:0005200]; transmembrane transporter binding [GO:0044325]	SUBCELLULAR LOCATION: Cytoplasm, cytoskeleton {ECO:0000269|PubMed:19007774}. Membrane {ECO:0000269|PubMed:19007774}. Cytoplasm, myofibril, sarcomere, M line {ECO:0000250|UniProtKB:Q8C8R3}. Apical cell membrane {ECO:0000250|UniProtKB:Q8C8R3}. Cell membrane {ECO:0000269|PubMed:19007774}. Cell junction, synapse, postsynaptic cell membrane {ECO:0000250|UniProtKB:Q8C8R3}. Early endosome {ECO:0000250|U…	GO:0002027~regulation of heart rate,GO:0003283~atrial septum development,GO:0006874~cellular calcium ion homeostasis,GO:0006888~ER to Golgi vesicle-mediated transport,GO:0006897~endocytosis,GO:0007010~cytoskeleton organization,GO:0007165~signal transduction,GO:0010628~positive regulation of gene expression,GO:0010881~regulation of cardiac muscle contraction by regulation of the release of sequest…	GO:0005739~mitochondrion,GO:0005764~lysosome,GO:0005769~early endosome,GO:0005829~cytosol,GO:0005856~cytoskeleton,GO:0005886~plasma membrane,GO:0014704~intercalated disc,GO:0016020~membrane,GO:0016323~basolateral plasma membrane,GO:0016324~apical plasma membrane,GO:0030018~Z disc,GO:0030315~T-tubule,GO:0031430~M band,GO:0031672~A band,GO:0042383~sarcolemma,GO:0043005~neuron projection,GO:0043034~…	GO:0005200~structural constituent of cytoskeleton,GO:0005515~protein binding,GO:0008093~cytoskeletal adaptor activity,GO:0019899~enzyme binding,GO:0019901~protein kinase binding,GO:0030507~spectrin binding,GO:0030674~protein binding, bridging,GO:0044325~ion channel binding,GO:0051117~ATPase binding,	Not significant	2	6
Q52LJ0	FAM98B	Q52LJ0-1;Q52LJ0	FAM98B	-2.13312	0.0783758	0.514744	23.8142	23.2803	17.3463	17.3825	18.4518	18.0699	16.1295	17.9264	17.0521	18.2957	18.3411	17.8014	Not detected	FUNCTION: Positively stimulates PRMT1-induced protein arginine dimethylated arginine methylation (PubMed:28040436). Promotes colorectal cancer cell malignancy (PubMed:28040436). {ECO:0000269|PubMed:28040436}.	cytoplasm [GO:0005737]; intracellular membrane-bounded organelle [GO:0043231]; nucleoplasm [GO:0005654]; nucleus [GO:0005634]; tRNA-splicing ligase complex [GO:0072669]	positive regulation of cell population proliferation [GO:0008284]; positive regulation of gene expression [GO:0010628]; protein methylation [GO:0006479]	identical protein binding [GO:0042802]; protein methyltransferase activity [GO:0008276]; RNA binding [GO:0003723]	SUBCELLULAR LOCATION: Nucleus {ECO:0000269|PubMed:24608264}. Cytoplasm {ECO:0000269|PubMed:18445686, ECO:0000269|PubMed:24608264}.	GO:0006388~tRNA splicing, via endonucleolytic cleavage and ligation,GO:0006479~protein methylation,GO:0008284~positive regulation of cell proliferation,GO:0010628~positive regulation of gene expression,	GO:0005634~nucleus,GO:0005654~nucleoplasm,GO:0005737~cytoplasm,GO:0043231~intracellular membrane-bounded organelle,GO:0072669~tRNA-splicing ligase complex,	GO:0003723~RNA binding,GO:0005515~protein binding,GO:0008276~protein methyltransferase activity,GO:0042802~identical protein binding,	Not significant	0	0
P39019	RPS19	P39019	RPS19	-2.06208	0.107557	0.55589	19.0892	18.9904	19.3191	NA	NA	16.5665	NA	NA	NA	NA	14.7238	18.1347	Not detected	FUNCTION: Required for pre-rRNA processing and maturation of 40S ribosomal subunits. {ECO:0000269|PubMed:16990592}.	cytoplasm [GO:0005737]; cytosol [GO:0005829]; cytosolic ribosome [GO:0022626]; cytosolic small ribosomal subunit [GO:0022627]; extracellular exosome [GO:0070062]; focal adhesion [GO:0005925]; membrane [GO:0016020]; nucleolus [GO:0005730]; nucleoplasm [GO:0005654]; postsynaptic density [GO:0014069]; ribosome [GO:0005840]	antimicrobial humoral immune response mediated by antimicrobial peptide [GO:0061844]; cytoplasmic translation [GO:0002181]; defense response to Gram-negative bacterium [GO:0050829]; erythrocyte differentiation [GO:0030218]; killing of cells of other organism [GO:0031640]; maturation of SSU-rRNA [GO:0030490]; maturation of SSU-rRNA from tricistronic rRNA transcript (SSU-rRNA, 5.8S rRNA, LSU-rRNA) …	fibroblast growth factor binding [GO:0017134]; identical protein binding [GO:0042802]; protein kinase binding [GO:0019901]; RNA binding [GO:0003723]; structural constituent of ribosome [GO:0003735]	SUBCELLULAR LOCATION: Nucleus {ECO:0000269|PubMed:12586610, ECO:0000269|PubMed:17517689}. Note=Located more specifically in the nucleoli.	GO:0000028~ribosomal small subunit assembly,GO:0000184~nuclear-transcribed mRNA catabolic process, nonsense-mediated decay,GO:0000462~maturation of SSU-rRNA from tricistronic rRNA transcript (SSU-rRNA, 5.8S rRNA, LSU-rRNA),GO:0002181~cytoplasmic translation,GO:0002548~monocyte chemotaxis,GO:0006364~rRNA processing,GO:0006412~translation,GO:0006413~translational initiation,GO:0006614~SRP-dependent…	GO:0005654~nucleoplasm,GO:0005730~nucleolus,GO:0005737~cytoplasm,GO:0005829~cytosol,GO:0005840~ribosome,GO:0005925~focal adhesion,GO:0014069~postsynaptic density,GO:0016020~membrane,GO:0022626~cytosolic ribosome,GO:0022627~cytosolic small ribosomal subunit,GO:0070062~extracellular exosome,	GO:0003723~RNA binding,GO:0003735~structural constituent of ribosome,GO:0005515~protein binding,GO:0017134~fibroblast growth factor binding,GO:0019901~protein kinase binding,GO:0042802~identical protein binding,	Not significant	2	4
Q9NW82	WDR70	Q9NW82	WDR70	-2.01849	0.00361696	0.0993713	16.3959	16.2541	15.1612	NA	15.7144	14.4597	13.5145	13.4309	14.8032	NA	NA	12.5656	Not detected		nucleus [GO:0005634]; site of double-strand break [GO:0035861]	regulation of DNA double-strand break processing [GO:1903775]; regulation of histone H2B conserved C-terminal lysine ubiquitination [GO:2001173]	enzyme binding [GO:0019899]		GO:1903775~regulation of DNA double-strand break processing,GO:2001173~regulation of histone H2B conserved C-terminal lysine ubiquitination,	GO:0005634~nucleus,GO:0035861~site of double-strand break,	GO:0019899~enzyme binding,	Not significant	1	2
P34932	HSPA4	P34932;P34932-2	HSPA4	-1.96109	0.00435511	0.110522	15.7598	15.2114	NA	NA	NA	NA	14.1098	NA	13.4323	NA	13.0553	13.5005	Not detected		cytosol [GO:0005829]; extracellular exosome [GO:0070062]; mitochondrion [GO:0005739]; nucleus [GO:0005634]	chaperone-mediated protein complex assembly [GO:0051131]; protein insertion into mitochondrial outer membrane [GO:0045040]; response to unfolded protein [GO:0006986]	ATP binding [GO:0005524]; ATP hydrolysis activity [GO:0016887]	SUBCELLULAR LOCATION: Cytoplasm {ECO:0000305}.	GO:0006986~response to unfolded protein,GO:0045040~protein import into mitochondrial outer membrane,GO:0051131~chaperone-mediated protein complex assembly,	GO:0005634~nucleus,GO:0005737~cytoplasm,GO:0005739~mitochondrion,GO:0005829~cytosol,GO:0070062~extracellular exosome,	GO:0005515~protein binding,GO:0005524~ATP binding,GO:0016887~ATPase activity,	Not significant	4	2
P63165	SUMO1	P63165;G2XKQ0;P63165-2	SUMO1	-1.92768	5.92715e-06	0.00028127	18.3537	18.1989	18.5269	17.869	18.5923	18.6579	NA	16.433	16.6983	16.6136	16.1215	16.3273	Not detected	FUNCTION: Ubiquitin-like protein that can be covalently attached to proteins as a monomer or a lysine-linked polymer. Covalent attachment via an isopeptide bond to its substrates requires prior activation by the E1 complex SAE1-SAE2 and linkage to the E2 enzyme UBE2I, and can be promoted by E3 ligases such as PIAS1-4, RANBP2 or CBX4. This post-translational modification on lysine residues of prot…	cytosol [GO:0005829]; nuclear body [GO:0016604]; nuclear envelope [GO:0005635]; nuclear membrane [GO:0031965]; nuclear pore [GO:0005643]; nuclear speck [GO:0016607]; nuclear stress granule [GO:0097165]; nucleolus [GO:0005730]; nucleoplasm [GO:0005654]; nucleus [GO:0005634]; plasma membrane [GO:0005886]; PML body [GO:0016605]; XY body [GO:0001741]	cellular response to cadmium ion [GO:0071276]; cellular response to heat [GO:0034605]; DNA repair [GO:0006281]; negative regulation of action potential [GO:0045759]; negative regulation of delayed rectifier potassium channel activity [GO:1902260]; negative regulation of DNA binding [GO:0043392]; negative regulation of DNA-binding transcription factor activity [GO:0043433]; negative regulation of …	enzyme binding [GO:0019899]; potassium channel regulator activity [GO:0015459]; protein tag [GO:0031386]; RNA binding [GO:0003723]; small protein activating enzyme binding [GO:0044388]; transcription factor binding [GO:0008134]; ubiquitin-like protein ligase binding [GO:0044389]; ubiquitin protein ligase binding [GO:0031625]; ubiquitin-specific protease binding [GO:1990381]	SUBCELLULAR LOCATION: Nucleus membrane {ECO:0000269|PubMed:10574707, ECO:0000269|PubMed:12383504}. Nucleus speckle {ECO:0000250|UniProtKB:P63166}. Cytoplasm {ECO:0000269|PubMed:12383504, ECO:0000269|PubMed:9162015}. Nucleus, PML body {ECO:0000269|PubMed:10574707, ECO:0000269|PubMed:12383504, ECO:0000269|PubMed:22406621}. Cell membrane {ECO:0000269|PubMed:19223394}. Nucleus {ECO:0000269|PubMed:246…	GO:0000122~negative regulation of transcription from RNA polymerase II promoter,GO:0006281~DNA repair,GO:0006302~double-strand break repair,GO:0006303~double-strand break repair via nonhomologous end joining,GO:0006355~regulation of transcription, DNA-templated,GO:0007084~mitotic nuclear envelope reassembly,GO:0010621~negative regulation of transcription by transcription factor localization,GO:00…	GO:0000792~heterochromatin,GO:0001650~fibrillar center,GO:0001741~XY body,GO:0005634~nucleus,GO:0005635~nuclear envelope,GO:0005643~nuclear pore,GO:0005654~nucleoplasm,GO:0005730~nucleolus,GO:0005829~cytosol,GO:0005886~plasma membrane,GO:0016604~nuclear body,GO:0016605~PML body,GO:0016607~nuclear speck,GO:0030425~dendrite,GO:0031965~nuclear membrane,GO:0045202~synapse,GO:0097165~nuclear stress gr…	GO:0003723~RNA binding,GO:0005515~protein binding,GO:0008134~transcription factor binding,GO:0015459~potassium channel regulator activity,GO:0019899~enzyme binding,GO:0031386~protein tag,GO:0031625~ubiquitin protein ligase binding,GO:0044388~small protein activating enzyme binding,GO:0044389~ubiquitin-like protein ligase binding,GO:1990381~ubiquitin-specific protease binding,	Ctrl	0	1
P52298	NCBP2	P52298-3;P52298;P52298-2	NCBP2	-1.92033	0.247005	0.6698	16.102	NA	NA	NA	20.4287	20.0909	NA	NA	15.524	NA	NA	18.383	Not detected	FUNCTION: Component of the cap-binding complex (CBC), which binds co-transcriptionally to the 5' cap of pre-mRNAs and is involved in various processes such as pre-mRNA splicing, translation regulation, nonsense-mediated mRNA decay, RNA-mediated gene silencing (RNAi) by microRNAs (miRNAs) and mRNA export. The CBC complex is involved in mRNA export from the nucleus via its interaction with ALYREF/T…	cytoplasm [GO:0005737]; cytosol [GO:0005829]; mRNA cap binding complex [GO:0005845]; nuclear cap binding complex [GO:0005846]; nucleoplasm [GO:0005654]; nucleus [GO:0005634]; RNA cap binding complex [GO:0034518]	gene silencing by RNA [GO:0031047]; histone mRNA metabolic process [GO:0008334]; mRNA cis splicing, via spliceosome [GO:0045292]; mRNA export from nucleus [GO:0006406]; mRNA splicing, via spliceosome [GO:0000398]; mRNA transcription by RNA polymerase II [GO:0042789]; nuclear-transcribed mRNA catabolic process, nonsense-mediated decay [GO:0000184]; positive regulation of mRNA 3'-end processing [GO…	mRNA binding [GO:0003729]; RNA 7-methylguanosine cap binding [GO:0000340]; RNA binding [GO:0003723]; RNA cap binding [GO:0000339]; snRNA binding [GO:0017069]	SUBCELLULAR LOCATION: Nucleus {ECO:0000269|PubMed:8601613}. Cytoplasm {ECO:0000269|PubMed:8601613}.	GO:0000184~nuclear-transcribed mRNA catabolic process, nonsense-mediated decay,GO:0000398~mRNA splicing, via spliceosome,GO:0006366~transcription from RNA polymerase II promoter,GO:0006368~transcription elongation from RNA polymerase II promoter,GO:0006369~termination of RNA polymerase II transcription,GO:0006370~7-methylguanosine mRNA capping,GO:0006405~RNA export from nucleus,GO:0006406~mRNA ex…	GO:0005634~nucleus,GO:0005654~nucleoplasm,GO:0005737~cytoplasm,GO:0005829~cytosol,GO:0005845~mRNA cap binding complex,GO:0005846~nuclear cap binding complex,GO:0034518~RNA cap binding complex,	GO:0000339~RNA cap binding,GO:0000340~RNA 7-methylguanosine cap binding,GO:0003723~RNA binding,GO:0003729~mRNA binding,GO:0005515~protein binding,GO:0017069~snRNA binding,	Not significant	3	4
P18085	ARF4	P18085	ARF4	-1.86079	0.0186394	0.249481	NA	NA	NA	NA	17.419	17.8044	15.8586	NA	NA	NA	NA	15.6432	Not detected	FUNCTION: GTP-binding protein that functions as an allosteric activator of the cholera toxin catalytic subunit, an ADP-ribosyltransferase. Involved in protein trafficking; may modulate vesicle budding and uncoating within the Golgi apparatus.	cytosol [GO:0005829]; dendritic spine [GO:0043197]; extracellular exosome [GO:0070062]; glutamatergic synapse [GO:0098978]; Golgi apparatus [GO:0005794]; membrane [GO:0016020]; plasma membrane [GO:0005886]; ruffle membrane [GO:0032587]	activation of phospholipase D activity [GO:0031584]; apical protein localization [GO:0045176]; cell migration [GO:0016477]; cilium assembly [GO:0060271]; dendritic spine development [GO:0060996]; endoplasmic reticulum to Golgi vesicle-mediated transport [GO:0006888]; establishment or maintenance of epithelial cell apical/basal polarity [GO:0045197]; intracellular protein transport [GO:0006886]; l…	epidermal growth factor receptor binding [GO:0005154]; GTPase activity [GO:0003924]; GTP binding [GO:0005525]; guanyl-nucleotide exchange factor activity [GO:0005085]	SUBCELLULAR LOCATION: Golgi apparatus. Membrane {ECO:0000305}; Lipid-anchor {ECO:0000305}.	GO:0006471~protein ADP-ribosylation,GO:0006886~intracellular protein transport,GO:0006888~ER to Golgi vesicle-mediated transport,GO:0006890~retrograde vesicle-mediated transport, Golgi to ER,GO:0007173~epidermal growth factor receptor signaling pathway,GO:0007420~brain development,GO:0007612~learning,GO:0016192~vesicle-mediated transport,GO:0016477~cell migration,GO:0031584~activation of phosphol…	GO:0005737~cytoplasm,GO:0005794~Golgi apparatus,GO:0005829~cytosol,GO:0005886~plasma membrane,GO:0016020~membrane,GO:0016021~integral component of membrane,GO:0032587~ruffle membrane,GO:0043197~dendritic spine,GO:0070062~extracellular exosome,GO:0098978~glutamatergic synapse,	GO:0003924~GTPase activity,GO:0005085~guanyl-nucleotide exchange factor activity,GO:0005154~epidermal growth factor receptor binding,GO:0005515~protein binding,GO:0005525~GTP binding,	Not significant	4	4
P62244	RPS15A	P62244	RPS15A	-1.82035	0.0171026	0.233647	21.0789	20.3758	19.1023	19.4612	20.3077	20.6918	NA	17.3765	NA	17.5142	17.8517	20.6546	Not detected	FUNCTION: Structural component of the ribosome (PubMed:23636399). Required for proper erythropoiesis (PubMed:27909223). {ECO:0000269|PubMed:23636399, ECO:0000269|PubMed:27909223}.	cytoplasm [GO:0005737]; cytosol [GO:0005829]; cytosolic ribosome [GO:0022626]; cytosolic small ribosomal subunit [GO:0022627]; extracellular exosome [GO:0070062]; membrane [GO:0016020]; nucleoplasm [GO:0005654]	cytoplasmic translation [GO:0002181]; positive regulation of cell cycle [GO:0045787]; positive regulation of cell population proliferation [GO:0008284]; response to virus [GO:0009615]; translation [GO:0006412]	RNA binding [GO:0003723]; structural constituent of ribosome [GO:0003735]		GO:0000184~nuclear-transcribed mRNA catabolic process, nonsense-mediated decay,GO:0002181~cytoplasmic translation,GO:0006412~translation,GO:0006413~translational initiation,GO:0006614~SRP-dependent cotranslational protein targeting to membrane,GO:0008284~positive regulation of cell proliferation,GO:0009615~response to virus,GO:0019083~viral transcription,GO:0045787~positive regulation of cell cyc…	GO:0005654~nucleoplasm,GO:0005737~cytoplasm,GO:0005829~cytosol,GO:0005840~ribosome,GO:0016020~membrane,GO:0022626~cytosolic ribosome,GO:0022627~cytosolic small ribosomal subunit,GO:0070062~extracellular exosome,	GO:0003723~RNA binding,GO:0003735~structural constituent of ribosome,GO:0005515~protein binding,	Not significant	0	2
Q13332	PTPRS	Q13332-7;Q13332-5;Q13332-6;Q13332-3;Q13332-4;Q13332-2;Q13332	PTPRS	-1.78974	0.0197313	0.259622	NA	16.951	18.8943	16.6673	NA	15.6727	NA	14.7769	15.016	15.711	15.5226	NA	Not detected	FUNCTION: Cell surface receptor that binds to glycosaminoglycans, including chondroitin sulfate proteoglycans and heparan sulfate proteoglycan (PubMed:21454754). Binding to chondroitin sulfate and heparan sulfate proteoglycans has opposite effects on PTPRS oligomerization and regulation of neurite outgrowth. Contributes to the inhibition of neurite and axonal outgrowth by chondroitin sulfate prot…	axon [GO:0030424]; cytosol [GO:0005829]; extracellular exosome [GO:0070062]; growth cone [GO:0030426]; integral component of plasma membrane [GO:0005887]; integral component of postsynaptic density membrane [GO:0099061]; integral component of synaptic vesicle membrane [GO:0030285]; perikaryon [GO:0043204]; plasma membrane [GO:0005886]	negative regulation of axon extension [GO:0030517]; negative regulation of axon regeneration [GO:0048681]; negative regulation of collateral sprouting [GO:0048671]; negative regulation of dendritic spine development [GO:0061000]; negative regulation of interferon-alpha production [GO:0032687]; negative regulation of interferon-beta production [GO:0032688]; negative regulation of neuron projection…	chondroitin sulfate binding [GO:0035374]; heparan sulfate proteoglycan binding [GO:0043395]; heparin binding [GO:0008201]; phosphoprotein phosphatase activity [GO:0004721]; protein tyrosine phosphatase activity [GO:0004725]	SUBCELLULAR LOCATION: Cell membrane {ECO:0000269|PubMed:26231120}; Single-pass type I membrane protein {ECO:0000305}. Cell projection, axon {ECO:0000250|UniProtKB:B0V2N1}. Perikaryon {ECO:0000250|UniProtKB:B0V2N1}. Cytoplasmic vesicle, secretory vesicle, synaptic vesicle membrane {ECO:0000250|UniProtKB:Q64605}. Cell junction, synapse, synaptosome {ECO:0000250|UniProtKB:Q64605}. Cell junction, syn…	GO:0006470~protein dephosphorylation,GO:0010977~negative regulation of neuron projection development,GO:0021510~spinal cord development,GO:0021549~cerebellum development,GO:0021766~hippocampus development,GO:0021987~cerebral cortex development,GO:0022038~corpus callosum development,GO:0030517~negative regulation of axon extension,GO:0032687~negative regulation of interferon-alpha production,GO:00…	GO:0005829~cytosol,GO:0005886~plasma membrane,GO:0005887~integral component of plasma membrane,GO:0016021~integral component of membrane,GO:0030285~integral component of synaptic vesicle membrane,GO:0030424~axon,GO:0030426~growth cone,GO:0043204~perikaryon,GO:0070062~extracellular exosome,GO:0098685~Schaffer collateral - CA1 synapse,GO:0098978~glutamatergic synapse,GO:0099056~integral component o…	GO:0004721~phosphoprotein phosphatase activity,GO:0004725~protein tyrosine phosphatase activity,GO:0005515~protein binding,GO:0008201~heparin binding,GO:0035374~chondroitin sulfate binding,GO:0043395~heparan sulfate proteoglycan binding,	Not significant	2	2
Q8WXF0	SRSF12	Q8WXF0	SRSF12	-1.78503	0.17436	0.624859	21.2878	22.3485	21.864	23.6512	19.1899	21.4803	15.6583	22.4667	16.3062	22.5963	22.0965	19.9876	Not detected	FUNCTION: Splicing factor that seems to antagonize SR proteins in pre-mRNA splicing regulation. {ECO:0000269|PubMed:11684676}.	cytoplasm [GO:0005737]; nuclear speck [GO:0016607]; nucleoplasm [GO:0005654]	mRNA 5'-splice site recognition [GO:0000395]; mRNA splicing, via spliceosome [GO:0000398]; negative regulation of mRNA splicing, via spliceosome [GO:0048025]; regulation of alternative mRNA splicing, via spliceosome [GO:0000381]; spliceosomal tri-snRNP complex assembly [GO:0000244]	RNA binding [GO:0003723]; RS domain binding [GO:0050733]; unfolded protein binding [GO:0051082]	SUBCELLULAR LOCATION: Nucleus {ECO:0000305}.	GO:0000244~spliceosomal tri-snRNP complex assembly,GO:0000381~regulation of alternative mRNA splicing, via spliceosome,GO:0000395~mRNA 5'-splice site recognition,GO:0000398~mRNA splicing, via spliceosome,GO:0048025~negative regulation of mRNA splicing, via spliceosome,	GO:0005654~nucleoplasm,GO:0005737~cytoplasm,GO:0016607~nuclear speck,	GO:0003723~RNA binding,GO:0050733~RS domain binding,GO:0051082~unfolded protein binding,	Not significant	0	0
Q8TA86	RP9	Q8TA86	RP9	-1.74803	0.137322	0.591848	17.6467	18.5878	18.5979	16.9089	16.0545	16.1912	NA	15.8971	12.5769	NA	18.2754	NA	Not detected	FUNCTION: Is thought to be a target protein for the PIM1 kinase. May play some roles in B-cell proliferation in association with PIM1 (By similarity). {ECO:0000250}.	nucleus [GO:0005634]; signal recognition particle receptor complex [GO:0005785]	cognition [GO:0050890]; RNA splicing [GO:0008380]	metal ion binding [GO:0046872]; RNA binding [GO:0003723]	SUBCELLULAR LOCATION: Nucleus {ECO:0000250}.	GO:0008380~RNA splicing,GO:0050890~cognition,	GO:0005634~nucleus,GO:0005785~signal recognition particle receptor complex,	GO:0003723~RNA binding,GO:0005515~protein binding,GO:0046872~metal ion binding,	Not significant	0	3
Q8WUQ7	CACTIN	Q8WUQ7;Q8WUQ7-2	CACTIN	-1.72767	0.00756853	0.149086	17.2934	17.931	16.189	NA	18.1418	17.474	13.6029	15.5735	16.6844	16.2742	15.69	16.2439	Not detected	FUNCTION: Involved in the regulation of innate immune response (PubMed:20829348). Acts as negative regulator of Toll-like receptor, interferon-regulatory factor (IRF) and canonical NF-kappa-B signaling pathways (PubMed:20829348, PubMed:26363554). Contributes to the regulation of transcriptional activation of NF-kappa-B target genes in response to endogenous proinflammatory stimuli (PubMed:2082934…	catalytic step 2 spliceosome [GO:0071013]; cytoplasm [GO:0005737]; cytosol [GO:0005829]; nuclear speck [GO:0016607]; nucleoplasm [GO:0005654]; nucleus [GO:0005634]; spliceosomal complex [GO:0005681]	cellular response to interleukin-1 [GO:0071347]; cellular response to lipopolysaccharide [GO:0071222]; cellular response to tumor necrosis factor [GO:0071356]; innate immune response [GO:0045087]; mRNA cis splicing, via spliceosome [GO:0045292]; mRNA splicing, via spliceosome [GO:0000398]; negative regulation of I-kappaB kinase/NF-kappaB signaling [GO:0043124]; negative regulation of innate immun…	RNA binding [GO:0003723]	SUBCELLULAR LOCATION: Nucleus {ECO:0000269|PubMed:20829348, ECO:0000269|PubMed:26363554}. Cytoplasm, cytosol {ECO:0000269|PubMed:26363554}. Note=Nuclear localization with a speckled expression pattern in some cells. Colocalizes with NFKBIL1 in the nucleus. {ECO:0000269|PubMed:20829348}.	GO:0000398~mRNA splicing, via spliceosome,GO:0001933~negative regulation of protein phosphorylation,GO:0007275~multicellular organism development,GO:0010468~regulation of gene expression,GO:0031665~negative regulation of lipopolysaccharide-mediated signaling pathway,GO:0032088~negative regulation of NF-kappaB transcription factor activity,GO:0032688~negative regulation of interferon-beta producti…	GO:0005634~nucleus,GO:0005654~nucleoplasm,GO:0005681~spliceosomal complex,GO:0005737~cytoplasm,GO:0005829~cytosol,GO:0016607~nuclear speck,GO:0071013~catalytic step 2 spliceosome,	GO:0003723~RNA binding,GO:0005515~protein binding,	Not significant	1	0
P52926	HMGA2	P52926-3;P52926-6;P52926-4;P52926-5;P52926-2;P52926	HMGA2	-1.72504	0.0421368	0.399916	15.8695	NA	NA	NA	17.8876	18.2477	NA	NA	16.2038	15.1584	15.4674	NA	Not detected	FUNCTION: Functions as a transcriptional regulator. Functions in cell cycle regulation through CCNA2. Plays an important role in chromosome condensation during the meiotic G2/M transition of spermatocytes. Plays a role in postnatal myogenesis, is involved in satellite cell activation (By similarity). Positively regulates IGF2 expression through PLAG1 and in a PLAG1-independent manner (PubMed:2879…	nuclear chromosome [GO:0000228]; nucleoplasm [GO:0005654]; nucleus [GO:0005634]; protein-DNA complex [GO:0032993]; senescence-associated heterochromatin focus [GO:0035985]; SMAD protein complex [GO:0071141]	base-excision repair [GO:0006284]; cell division [GO:0051301]; chondrocyte differentiation [GO:0002062]; chondrocyte proliferation [GO:0035988]; chromatin organization [GO:0006325]; chromosome breakage [GO:0031052]; chromosome condensation [GO:0030261]; endodermal cell differentiation [GO:0035987]; epithelial to mesenchymal transition [GO:0001837]; fat cell differentiation [GO:0045444]; heterochr…	5'-deoxyribose-5-phosphate lyase activity [GO:0051575]; C2H2 zinc finger domain binding [GO:0070742]; cAMP response element binding [GO:0035497]; DNA-(apurinic or apyrimidinic site) endonuclease activity [GO:0003906]; DNA binding, bending [GO:0008301]; MH1 domain binding [GO:0035501]; MH2 domain binding [GO:0035500]; minor groove of adenine-thymine-rich DNA binding [GO:0003680]; nucleosomal DNA b…	SUBCELLULAR LOCATION: Nucleus.	GO:0000122~negative regulation of transcription from RNA polymerase II promoter,GO:0001837~epithelial to mesenchymal transition,GO:0002062~chondrocyte differentiation,GO:0003131~mesodermal-endodermal cell signaling,GO:0006284~base-excision repair,GO:0006325~chromatin organization,GO:0006355~regulation of transcription, DNA-templated,GO:0007095~mitotic G2 DNA damage checkpoint,GO:0007275~multicell…	GO:0000228~nuclear chromosome,GO:0000785~chromatin,GO:0005634~nucleus,GO:0005654~nucleoplasm,GO:0032993~protein-DNA complex,GO:0035985~senescence-associated heterochromatin focus,GO:0071141~SMAD protein complex,	GO:0000976~transcription regulatory region sequence-specific DNA binding,GO:0003677~DNA binding,GO:0003680~AT DNA binding,GO:0003712~transcription cofactor activity,GO:0003714~transcription corepressor activity,GO:0003906~DNA-(apurinic or apyrimidinic site) lyase activity,GO:0005515~protein binding,GO:0008134~transcription factor binding,GO:0008301~DNA binding, bending,GO:0031492~nucleosomal DNA …	Not significant	3	3
O60508	CDC40	O60508	CDC40	-1.70701	0.0561292	0.454118	14.5933	NA	NA	NA	14.6822	13.8549	NA	NA	12.6698	NA	NA	NA	Not detected	FUNCTION: Required for pre-mRNA splicing as component of the activated spliceosome (PubMed:33220177). Plays an important role in embryonic brain development; this function does not require proline isomerization (PubMed:33220177). {ECO:0000269|PubMed:28076346, ECO:0000269|PubMed:28502770, ECO:0000269|PubMed:29301961, ECO:0000269|PubMed:29360106, ECO:0000269|PubMed:29361316, ECO:0000269|PubMed:3070…	catalytic step 2 spliceosome [GO:0071013]; nuclear speck [GO:0016607]; nucleoplasm [GO:0005654]; U2-type catalytic step 2 spliceosome [GO:0071007]	embryonic brain development [GO:1990403]; mRNA splicing, via spliceosome [GO:0000398]	mRNA binding [GO:0003729]; RNA binding [GO:0003723]	SUBCELLULAR LOCATION: Nucleus {ECO:0000269|PubMed:28076346, ECO:0000269|PubMed:28502770, ECO:0000269|PubMed:29301961, ECO:0000269|PubMed:29360106, ECO:0000269|PubMed:29361316, ECO:0000269|PubMed:30705154}. Nucleus speckle {ECO:0000269|PubMed:9830021}.	GO:0000398~mRNA splicing, via spliceosome,GO:0006405~RNA export from nucleus,GO:0006406~mRNA export from nucleus,GO:0031124~mRNA 3'-end processing,GO:0051301~cell division,GO:1990403~embryonic brain development,	GO:0005654~nucleoplasm,GO:0016607~nuclear speck,GO:0071007~U2-type catalytic step 2 spliceosome,GO:0071013~catalytic step 2 spliceosome,	GO:0003723~RNA binding,GO:0003729~mRNA binding,GO:0005515~protein binding,	Not significant	3	5
P53396	ACLY	P53396-3;P53396-2;P53396	ACLY	-1.61921	0.183429	0.639428	14.4076	NA	NA	NA	NA	NA	NA	12.7884	NA	NA	NA	NA	Not detected	FUNCTION: Catalyzes the cleavage of citrate into oxaloacetate and acetyl-CoA, the latter serving as common substrate for de novo cholesterol and fatty acid synthesis. {ECO:0000269|PubMed:10653665, ECO:0000269|PubMed:1371749, ECO:0000269|PubMed:19286649, ECO:0000269|PubMed:23932781, ECO:0000269|PubMed:9116495}.	azurophil granule lumen [GO:0035578]; cytosol [GO:0005829]; extracellular exosome [GO:0070062]; extracellular region [GO:0005576]; ficolin-1-rich granule lumen [GO:1904813]; membrane [GO:0016020]; nucleoplasm [GO:0005654]; plasma membrane [GO:0005886]	acetyl-CoA biosynthetic process [GO:0006085]; cholesterol biosynthetic process [GO:0006695]; citrate metabolic process [GO:0006101]; coenzyme A metabolic process [GO:0015936]; fatty acid biosynthetic process [GO:0006633]; lipid biosynthetic process [GO:0008610]; oxaloacetate metabolic process [GO:0006107]	ATP binding [GO:0005524]; ATP citrate synthase activity [GO:0003878]; metal ion binding [GO:0046872]	SUBCELLULAR LOCATION: Cytoplasm, cytosol {ECO:0000269|PubMed:9116495}.	GO:0006085~acetyl-CoA biosynthetic process,GO:0006101~citrate metabolic process,GO:0006107~oxaloacetate metabolic process,GO:0006629~lipid metabolic process,GO:0006633~fatty acid biosynthetic process,GO:0006695~cholesterol biosynthetic process,GO:0008610~lipid biosynthetic process,GO:0015936~coenzyme A metabolic process,GO:0031325~positive regulation of cellular metabolic process,GO:0043312~neutr…	GO:0005576~extracellular region,GO:0005654~nucleoplasm,GO:0005737~cytoplasm,GO:0005829~cytosol,GO:0005886~plasma membrane,GO:0016020~membrane,GO:0035578~azurophil granule lumen,GO:0070062~extracellular exosome,GO:1904813~ficolin-1-rich granule lumen,	GO:0003878~ATP citrate synthase activity,GO:0005515~protein binding,GO:0005524~ATP binding,GO:0016829~lyase activity,GO:0046872~metal ion binding,	Not significant	5	5
Q8TF01	PNISR	Q8TF01	PNISR	-1.60234	0.0462705	0.42374	15.4063	16.2142	14.5774	17.886	19.2141	17.5185	15.3411	14.9649	13.3818	15.8681	16.2497	15.3968	Not detected		cytosol [GO:0005829]; nuclear speck [GO:0016607]; nucleoplasm [GO:0005654]; plasma membrane [GO:0005886]; presynaptic active zone [GO:0048786]		RNA binding [GO:0003723]	SUBCELLULAR LOCATION: Nucleus speckle {ECO:0000269|PubMed:14578391}.		GO:0005654~nucleoplasm,GO:0005829~cytosol,GO:0005886~plasma membrane,GO:0016607~nuclear speck,GO:0048786~presynaptic active zone,	GO:0003723~RNA binding,	Not significant	0	0
P62888	RPL30	P62888	RPL30	-1.58777	0.0118216	0.206261	19.755	19.4768	19.626	20.1199	20.3192	20.2471	17.8844	19.1221	15.9064	18.0435	19.6702	19.3908	Not detected		cytosol [GO:0005829]; cytosolic large ribosomal subunit [GO:0022625]; cytosolic ribosome [GO:0022626]; extracellular exosome [GO:0070062]; focal adhesion [GO:0005925]; membrane [GO:0016020]; nucleus [GO:0005634]; polysomal ribosome [GO:0042788]; postsynaptic density [GO:0014069]	antimicrobial humoral immune response mediated by antimicrobial peptide [GO:0061844]; cytoplasmic translation [GO:0002181]; defense response to Gram-negative bacterium [GO:0050829]; killing of cells of other organism [GO:0031640]; translation [GO:0006412]	RNA binding [GO:0003723]; structural constituent of ribosome [GO:0003735]		GO:0000184~nuclear-transcribed mRNA catabolic process, nonsense-mediated decay,GO:0002181~cytoplasmic translation,GO:0006364~rRNA processing,GO:0006412~translation,GO:0006413~translational initiation,GO:0006614~SRP-dependent cotranslational protein targeting to membrane,GO:0019083~viral transcription,GO:0031640~killing of cells of other organism,GO:0050829~defense response to Gram-negative bacter…	GO:0005634~nucleus,GO:0005829~cytosol,GO:0005925~focal adhesion,GO:0014069~postsynaptic density,GO:0016020~membrane,GO:0022625~cytosolic large ribosomal subunit,GO:0022626~cytosolic ribosome,GO:0042788~polysomal ribosome,GO:0070062~extracellular exosome,	GO:0003723~RNA binding,GO:0003735~structural constituent of ribosome,GO:0005515~protein binding,GO:0035368~selenocysteine insertion sequence binding,	Not significant	0	0
Q9BYW2	SETD2	Q9BYW2-3;Q9BYW2-2;Q9BYW2	SETD2	-1.5858	0.0104656	0.188381	16.5077	15.5349	15.7818	14.3896	15.9432	16.8186	NA	13.1895	15.5853	14.1561	14.915	13.3715	Not detected	FUNCTION: Histone methyltransferase that specifically trimethylates 'Lys-36' of histone H3 (H3K36me3) using dimethylated 'Lys-36' (H3K36me2) as substrate (PubMed:16118227, PubMed:19141475, PubMed:21526191, PubMed:21792193, PubMed:23043551, PubMed:27474439). It is capable of trimethylating unmethylated H3K36 (H3K36me0) in vitro (PubMed:19332550). Represents the main enzyme generating H3K36me3, a s…	chromosome [GO:0005694]; nucleoplasm [GO:0005654]; nucleus [GO:0005634]	angiogenesis [GO:0001525]; cell migration involved in vasculogenesis [GO:0035441]; coronary vasculature morphogenesis [GO:0060977]; defense response to virus [GO:0051607]; embryonic cranial skeleton morphogenesis [GO:0048701]; embryonic placenta morphogenesis [GO:0060669]; endodermal cell differentiation [GO:0035987]; forebrain development [GO:0030900]; histone H3-K36 dimethylation [GO:0097676]; …	alpha-tubulin binding [GO:0043014]; histone-lysine N-methyltransferase activity [GO:0018024]; histone methyltransferase activity (H3-K36 specific) [GO:0046975]; metal ion binding [GO:0046872]; protein-lysine N-methyltransferase activity [GO:0016279]	SUBCELLULAR LOCATION: Nucleus {ECO:0000250|UniProtKB:E9Q5F9}. Chromosome {ECO:0000250|UniProtKB:E9Q5F9}.	GO:0001525~angiogenesis,GO:0001763~morphogenesis of a branching structure,GO:0001843~neural tube closure,GO:0006298~mismatch repair,GO:0006355~regulation of transcription, DNA-templated,GO:0006368~transcription elongation from RNA polymerase II promoter,GO:0010569~regulation of double-strand break repair via homologous recombination,GO:0010793~regulation of mRNA export from nucleus,GO:0016032~vir…	GO:0005634~nucleus,GO:0005654~nucleoplasm,GO:0005694~chromosome,	GO:0005515~protein binding,GO:0016279~protein-lysine N-methyltransferase activity,GO:0018024~histone-lysine N-methyltransferase activity,GO:0043014~alpha-tubulin binding,GO:0046872~metal ion binding,GO:0046975~histone methyltransferase activity (H3-K36 specific),	Not significant	0	1
Q15366	PCBP2	Q15366-6;Q15366-3;Q15366;Q15366-2;Q15366-7;Q15366-8;Q15366-4;Q15366-5;P57721-2;P57721-3;P57721-5;P57721-4;P57721	PCBP2	-1.56307	0.0963173	0.539033	20.7011	20.0181	19.3976	20.2889	20.7853	20.8301	19.5296	20.2885	20.6343	16.492	15.1884	20.5097	Not detected	FUNCTION: Single-stranded nucleic acid binding protein that binds preferentially to oligo dC. Major cellular poly(rC)-binding protein. Binds also poly(rU). Negatively regulates cellular antiviral responses mediated by MAVS signaling (PubMed:19881509). It acts as an adapter between MAVS and the E3 ubiquitin ligase ITCH, therefore triggering MAVS ubiquitination and degradation (PubMed:19881509). {E…	cytoplasm [GO:0005737]; cytosol [GO:0005829]; extracellular exosome [GO:0070062]; focal adhesion [GO:0005925]; membrane [GO:0016020]; nucleoplasm [GO:0005654]; nucleus [GO:0005634]; postsynaptic density [GO:0014069]	defense response to virus [GO:0051607]; innate immune response [GO:0045087]; IRES-dependent viral translational initiation [GO:0075522]; mRNA metabolic process [GO:0016071]; negative regulation of defense response to virus [GO:0050687]; positive regulation of transcription by RNA polymerase II [GO:0045944]; proteasome-mediated ubiquitin-dependent protein catabolic process [GO:0043161]; regulation…	C-rich single-stranded DNA binding [GO:1990829]; enzyme binding [GO:0019899]; mRNA binding [GO:0003729]; RNA binding [GO:0003723]; single-stranded DNA binding [GO:0003697]; ubiquitin protein ligase binding [GO:0031625]	SUBCELLULAR LOCATION: Nucleus {ECO:0000269|PubMed:19029303}. Cytoplasm {ECO:0000269|PubMed:19029303}. Note=Loosely bound in the nucleus. May shuttle between the nucleus and the cytoplasm.	GO:0000398~mRNA splicing, via spliceosome,GO:0010468~regulation of gene expression,GO:0016070~RNA metabolic process,GO:0016071~mRNA metabolic process,GO:0032480~negative regulation of type I interferon production,GO:0039694~viral RNA genome replication,GO:0043161~proteasome-mediated ubiquitin-dependent protein catabolic process,GO:0045087~innate immune response,GO:0045944~positive regulation of t…	GO:0005634~nucleus,GO:0005654~nucleoplasm,GO:0005737~cytoplasm,GO:0005829~cytosol,GO:0005925~focal adhesion,GO:0014069~postsynaptic density,GO:0016020~membrane,GO:0070062~extracellular exosome,	GO:0003697~single-stranded DNA binding,GO:0003723~RNA binding,GO:0003729~mRNA binding,GO:0005515~protein binding,GO:0019899~enzyme binding,GO:0031625~ubiquitin protein ligase binding,GO:1990829~C-rich single-stranded DNA binding,	Not significant	0	0
O95639	CPSF4	O95639;O95639-3;O95639-2	CPSF4	-1.50191	0.0203694	0.259622	16.8698	15.8592	15.8302	NA	18.6324	18.1459	NA	15.3572	16.1494	15.5547	15.1099	15.6568	Not detected	FUNCTION: Component of the cleavage and polyadenylation specificity factor (CPSF) complex that play a key role in pre-mRNA 3'-end formation, recognizing the AAUAAA signal sequence and interacting with poly(A) polymerase and other factors to bring about cleavage and poly(A) addition. CPSF4 binds RNA polymers with a preference for poly(U). {ECO:0000269|PubMed:14749727, ECO:0000269|PubMed:9224719}.	intracellular membrane-bounded organelle [GO:0043231]; mRNA cleavage and polyadenylation specificity factor complex [GO:0005847]; nucleoplasm [GO:0005654]	pre-mRNA cleavage required for polyadenylation [GO:0098789]	RNA binding [GO:0003723]; sequence-specific double-stranded DNA binding [GO:1990837]; zinc ion binding [GO:0008270]	SUBCELLULAR LOCATION: Nucleus.	GO:0000398~mRNA splicing, via spliceosome,GO:0006369~termination of RNA polymerase II transcription,GO:0006388~tRNA splicing, via endonucleolytic cleavage and ligation,GO:0006406~mRNA export from nucleus,GO:0031124~mRNA 3'-end processing,GO:0046778~modification by virus of host mRNA processing,GO:0098789~pre-mRNA cleavage required for polyadenylation,	GO:0005634~nucleus,GO:0005654~nucleoplasm,GO:0005847~mRNA cleavage and polyadenylation specificity factor complex,GO:0043231~intracellular membrane-bounded organelle,	GO:0003676~nucleic acid binding,GO:0003723~RNA binding,GO:0005515~protein binding,GO:0008270~zinc ion binding,GO:0046872~metal ion binding,GO:1990837~sequence-specific double-stranded DNA binding,	Not significant	1	1
P46063	RECQL	P46063	RECQL	-1.49889	0.015216	0.228609	16.7689	16.7304	15.6794	NA	16.6404	16.0995	14.4352	16.1796	13.7481	16.3302	15.0604	13.5554	Not detected	FUNCTION: DNA helicase that may play a role in the repair of DNA that is damaged by ultraviolet light or other mutagens. Exhibits a magnesium-dependent ATP-dependent DNA-helicase activity that unwinds single- and double-stranded DNA in a 3'-5' direction. {ECO:0000269|PubMed:15886194, ECO:0000269|PubMed:7961977, ECO:0000269|PubMed:8056767}.	chromosome [GO:0005694]; cytoplasm [GO:0005737]; membrane [GO:0016020]; nucleoplasm [GO:0005654]; nucleus [GO:0005634]	DNA duplex unwinding [GO:0032508]; DNA recombination [GO:0006310]; DNA repair [GO:0006281]; DNA unwinding involved in DNA replication [GO:0006268]; double-strand break repair via homologous recombination [GO:0000724]	3'-5' DNA helicase activity [GO:0043138]; ATP binding [GO:0005524]; ATP-dependent DNA/DNA annealing activity [GO:0036310]; ATP hydrolysis activity [GO:0016887]; DNA/DNA annealing activity [GO:1990814]; DNA helicase activity [GO:0003678]; four-way junction helicase activity [GO:0009378]	SUBCELLULAR LOCATION: Nucleus {ECO:0000269|PubMed:7961977}.	GO:0000724~double-strand break repair via homologous recombination,GO:0006268~DNA unwinding involved in DNA replication,GO:0006281~DNA repair,GO:0006310~DNA recombination,GO:0032508~DNA duplex unwinding,	GO:0005634~nucleus,GO:0005654~nucleoplasm,GO:0005694~chromosome,GO:0005737~cytoplasm,GO:0016020~membrane,	GO:0003676~nucleic acid binding,GO:0003677~DNA binding,GO:0003678~DNA helicase activity,GO:0005515~protein binding,GO:0005524~ATP binding,GO:0009378~four-way junction helicase activity,GO:0016787~hydrolase activity,GO:0016887~ATPase activity,GO:0036310~annealing helicase activity,GO:0043138~3'-5' DNA helicase activity,GO:1990814~DNA/DNA annealing activity,	Not significant	1	0
P20042	EIF2S2	P20042	EIF2S2	-1.48522	0.147243	0.602831	17.7239	16.5503	NA	NA	16.4943	18.2679	14.2315	NA	13.7901	17.3503	NA	17.7236	Not detected	FUNCTION: eIF-2 functions in the early steps of protein synthesis by forming a ternary complex with GTP and initiator tRNA. This complex binds to a 40S ribosomal subunit, followed by mRNA binding to form a 43S preinitiation complex. Junction of the 60S ribosomal subunit to form the 80S initiation complex is preceded by hydrolysis of the GTP bound to eIF-2 and release of an eIF-2-GDP binary comple…	cytoplasm [GO:0005737]; cytosol [GO:0005829]; eukaryotic translation initiation factor 2 complex [GO:0005850]	formation of cytoplasmic translation initiation complex [GO:0001732]; formation of translation preinitiation complex [GO:0001731]; in utero embryonic development [GO:0001701]; male germ cell proliferation [GO:0002176]; male gonad development [GO:0008584]	metal ion binding [GO:0046872]; mRNA binding [GO:0003729]; RNA binding [GO:0003723]; translation factor activity, RNA binding [GO:0008135]; translation initiation factor activity [GO:0003743]; translation initiation factor binding [GO:0031369]		GO:0001701~in utero embryonic development,GO:0001731~formation of translation preinitiation complex,GO:0001732~formation of cytoplasmic translation initiation complex,GO:0002176~male germ cell proliferation,GO:0006413~translational initiation,GO:0008584~male gonad development,GO:0055085~transmembrane transport,	GO:0005737~cytoplasm,GO:0005829~cytosol,GO:0005850~eukaryotic translation initiation factor 2 complex,	GO:0003723~RNA binding,GO:0003729~mRNA binding,GO:0003743~translation initiation factor activity,GO:0005515~protein binding,GO:0008135~translation factor activity, RNA binding,GO:0031369~translation initiation factor binding,GO:0046872~metal ion binding,	Not significant	2	2
P62829	RPL23	P62829	RPL23	-1.48271	0.0312101	0.339808	18.5432	18.2536	NA	18.4986	20.685	20.4669	16.2274	18.1407	18.2892	17.0174	17.9903	19.1756	Not detected		cytoplasm [GO:0005737]; cytosol [GO:0005829]; cytosolic large ribosomal subunit [GO:0022625]; cytosolic ribosome [GO:0022626]; extracellular exosome [GO:0070062]; focal adhesion [GO:0005925]; membrane [GO:0016020]; nucleolus [GO:0005730]; nucleoplasm [GO:0005654]; protein-containing complex [GO:0032991]; ribosome [GO:0005840]	cellular response to actinomycin D [GO:0072717]; cytoplasmic translation [GO:0002181]; G1 to G0 transition [GO:0070314]; negative regulation of transcription by RNA polymerase II [GO:0000122]; negative regulation of ubiquitin-dependent protein catabolic process [GO:2000059]; negative regulation of ubiquitin protein ligase activity [GO:1904667]; positive regulation of cell population proliferation…	large ribosomal subunit rRNA binding [GO:0070180]; RNA binding [GO:0003723]; structural constituent of ribosome [GO:0003735]; transcription coactivator binding [GO:0001223]; ubiquitin ligase inhibitor activity [GO:1990948]; ubiquitin protein ligase binding [GO:0031625]		GO:0000122~negative regulation of transcription from RNA polymerase II promoter,GO:0000184~nuclear-transcribed mRNA catabolic process, nonsense-mediated decay,GO:0002181~cytoplasmic translation,GO:0006364~rRNA processing,GO:0006412~translation,GO:0006413~translational initiation,GO:0006610~ribosomal protein import into nucleus,GO:0006614~SRP-dependent cotranslational protein targeting to membrane…	GO:0005654~nucleoplasm,GO:0005730~nucleolus,GO:0005737~cytoplasm,GO:0005829~cytosol,GO:0005840~ribosome,GO:0005925~focal adhesion,GO:0014069~postsynaptic density,GO:0016020~membrane,GO:0022625~cytosolic large ribosomal subunit,GO:0022626~cytosolic ribosome,GO:0032991~macromolecular complex,GO:0070062~extracellular exosome,	GO:0001223~transcription coactivator binding,GO:0003723~RNA binding,GO:0003735~structural constituent of ribosome,GO:0005515~protein binding,GO:0031625~ubiquitin protein ligase binding,GO:0070180~large ribosomal subunit rRNA binding,GO:1990948~ubiquitin ligase inhibitor activity,	Not significant	1	0
O95819	MAP4K4	O95819-4;O95819-2;O95819;O95819-5;O95819-6;O95819-3;Q9NRD5-2;Q9UKE5-3;Q9UKE5-4;Q8N4C8;Q9UKE5-2;Q9UKE5-6;Q8N4C8-4;Q8N4C8-2;Q8N4C8-3;Q9UKE5-7;Q9NRD5;Q9UKE5-5;Q8N4C8-5;Q9UKE5-8;Q9UKE5	MAP4K4;PICK1;TNIK;MINK1	-1.47844	0.308744	0.703774	15.5804	11.0776	NA	16.5488	16.7959	16.5873	NA	12.0452	16.0119	NA	NA	13.4616	Not detected	FUNCTION: Serine/threonine kinase that may play a role in the response to environmental stress and cytokines such as TNF-alpha. Appears to act upstream of the JUN N-terminal pathway. Phosphorylates SMAD1 on Thr-322. {ECO:0000269|PubMed:21690388, ECO:0000269|PubMed:9890973}.	cytoplasm [GO:0005737]; focal adhesion [GO:0005925]	intracellular signal transduction [GO:0035556]; MAPK cascade [GO:0000165]; negative regulation of apoptotic process [GO:0043066]; negative regulation of cell-matrix adhesion [GO:0001953]; neuron projection morphogenesis [GO:0048812]; positive regulation of ARF protein signal transduction [GO:0032014]; positive regulation of cell migration [GO:0030335]; positive regulation of focal adhesion assemb…	ATP binding [GO:0005524]; creatine kinase activity [GO:0004111]; microtubule binding [GO:0008017]; protein serine/threonine/tyrosine kinase activity [GO:0004712]; protein serine/threonine kinase activity [GO:0004674]; protein serine kinase activity [GO:0106310]	SUBCELLULAR LOCATION: Cytoplasm {ECO:0000269|PubMed:14966141}.	GO:0000165~MAPK cascade,GO:0001953~negative regulation of cell-matrix adhesion,GO:0006468~protein phosphorylation,GO:0030335~positive regulation of cell migration,GO:0031098~stress-activated protein kinase signaling cascade,GO:0032014~positive regulation of ARF protein signal transduction,GO:0032147~activation of protein kinase activity,GO:0035556~intracellular signal transduction,GO:0043066~nega…	GO:0005737~cytoplasm,GO:0005925~focal adhesion,	GO:0004111~creatine kinase activity,GO:0004672~protein kinase activity,GO:0004674~protein serine/threonine kinase activity,GO:0004712~protein serine/threonine/tyrosine kinase activity,GO:0005515~protein binding,GO:0005524~ATP binding,GO:0008017~microtubule binding,	Not significant	1	3
P98175	RBM10	P98175-2;P98175;P98175-5;P98175-4;P98175-3	RBM10	-1.46299	0.0614273	0.467621	17.9871	17.7366	17.8646	15.1734	18.8188	18.6457	13.9684	17.6274	17.1329	15.0099	16.5595	17.1501	Not detected	FUNCTION: May be involved in post-transcriptional processing, most probably in mRNA splicing. Binds to RNA homopolymers, with a preference for poly(G) and poly(U) and little for poly(A) (By similarity). May bind to specific miRNA hairpins (PubMed:28431233). {ECO:0000250|UniProtKB:P70501, ECO:0000269|PubMed:18315527, ECO:0000269|PubMed:28431233}.	nuclear speck [GO:0016607]; nucleus [GO:0005634]; protein-containing complex [GO:0032991]	3'-UTR-mediated mRNA stabilization [GO:0070935]; mRNA splicing, via spliceosome [GO:0000398]; negative regulation of cell population proliferation [GO:0008285]; negative regulation of mRNA splicing, via spliceosome [GO:0048025]; negative regulation of transcription by RNA polymerase II [GO:0000122]; positive regulation of smooth muscle cell apoptotic process [GO:0034393]; regulation of alternativ…	identical protein binding [GO:0042802]; metal ion binding [GO:0046872]; miRNA binding [GO:0035198]; RNA binding [GO:0003723]	SUBCELLULAR LOCATION: Nucleus {ECO:0000269|PubMed:18315527}. Note=In the extranucleolar nucleoplasm constitutes hundreds of nuclear domains, which dynamically change their structures in a reversible manner. Upon globally reducing RNA polymerase II transcription, the nuclear bodies enlarge and decrease in number. They occur closely adjacent to nuclear speckles or IGCs (interchromatin granule clust…	GO:0000122~negative regulation of transcription from RNA polymerase II promoter,GO:0000381~regulation of alternative mRNA splicing, via spliceosome,GO:0000398~mRNA splicing, via spliceosome,GO:0008285~negative regulation of cell proliferation,GO:0008380~RNA splicing,GO:0034393~positive regulation of smooth muscle cell apoptotic process,GO:0042981~regulation of apoptotic process,GO:0048025~negativ…	GO:0005634~nucleus,GO:0016607~nuclear speck,GO:0032991~macromolecular complex,	GO:0003723~RNA binding,GO:0005515~protein binding,GO:0035198~miRNA binding,GO:0042802~identical protein binding,GO:0046872~metal ion binding,	Not significant	0	0
Q5VWN6	FAM208B	Q5VWN6-2;Q5VWN6	FAM208B	-1.45416	0.00685588	0.140965	12.6672	12.9867	10.9422	NA	NA	11.0628	10.9587	10.3369	10.5479	10.3259	10.3459	10.2481	Not detected		cytosol [GO:0005829]; nucleoplasm [GO:0005654]					GO:0005654~nucleoplasm,GO:0005829~cytosol,	GO:0005515~protein binding,	Not significant	2	6
Q7Z3K3	POGZ	Q7Z3K3-5;Q7Z3K3-7;Q7Z3K3-2;Q7Z3K3-3;Q7Z3K3-6;Q7Z3K3;Q7Z3K3-4	POGZ	-1.44255	0.0118541	0.206261	16.4292	15.7768	16.0176	14.5474	NA	NA	NA	13.8047	NA	14.6883	14.4577	14.0502	Not detected	FUNCTION: Plays a role in mitotic cell cycle progression and is involved in kinetochore assembly and mitotic sister chromatid cohesion. Probably through its association with CBX5 plays a role in mitotic chromosome segregation by regulating aurora kinase B/AURKB activation and AURKB and CBX5 dissociation from chromosome arms (PubMed:20562864). Promotes the repair of DNA double-strand breaks throug…	chromatin [GO:0000785]; cytoplasm [GO:0005737]; cytosol [GO:0005829]; nucleoplasm [GO:0005654]; nucleus [GO:0005634]	cell division [GO:0051301]; kinetochore assembly [GO:0051382]; mitotic sister chromatid cohesion [GO:0007064]; positive regulation of double-strand break repair via homologous recombination [GO:1905168]; positive regulation of transcription by RNA polymerase II [GO:0045944]; regulation of gene expression [GO:0010468]	DNA binding [GO:0003677]; metal ion binding [GO:0046872]	SUBCELLULAR LOCATION: Nucleus {ECO:0000269|PubMed:26721387}. Chromosome. Cytoplasm. Note=According to some authors, it is not localized to mitotic chromatin (PubMed:19244240). Recruited to trimethylated 'Lys-9' of histone H3 (H3K9me3). {ECO:0000269|PubMed:19244240}.	GO:0007064~mitotic sister chromatid cohesion,GO:0010468~regulation of gene expression,GO:0045944~positive regulation of transcription from RNA polymerase II promoter,GO:0051301~cell division,GO:0051382~kinetochore assembly,GO:1905168~positive regulation of double-strand break repair via homologous recombination,	GO:0000785~chromatin,GO:0005634~nucleus,GO:0005654~nucleoplasm,GO:0005737~cytoplasm,GO:0005829~cytosol,	GO:0003677~DNA binding,GO:0005515~protein binding,GO:0046872~metal ion binding,	Not significant	2	2
O14617	AP3D1	O14617-3;O14617-4;O14617-2;O14617;O14617-5	AP3D1	-1.43333	0.0143125	0.227351	15.3468	15.5281	NA	NA	NA	NA	NA	13.4705	NA	14.0762	14.2151	14.2547	Not detected	FUNCTION: Part of the AP-3 complex, an adaptor-related complex which is not clathrin-associated. The complex is associated with the Golgi region as well as more peripheral structures. It facilitates the budding of vesicles from the Golgi membrane and may be directly involved in trafficking to lysosomes. Involved in process of CD8+ T-cell and NK cell degranulation (PubMed:26744459). In concert wit…	AP-3 adaptor complex [GO:0030123]; axon cytoplasm [GO:1904115]; endosome membrane [GO:0010008]; glutamatergic synapse [GO:0098978]; Golgi apparatus [GO:0005794]; Golgi membrane [GO:0000139]; lysosomal membrane [GO:0005765]; membrane [GO:0016020]; postsynapse [GO:0098794]; presynaptic endosome [GO:0098830]; terminal bouton [GO:0043195]	anterograde axonal transport [GO:0008089]; anterograde synaptic vesicle transport [GO:0048490]; antigen processing and presentation, exogenous lipid antigen via MHC class Ib [GO:0048007]; endosome to melanosome transport [GO:0035646]; Golgi to vacuole transport [GO:0006896]; intracellular protein transport [GO:0006886]; melanosome organization [GO:0032438]; neurotransmitter receptor transport, po…		SUBCELLULAR LOCATION: Cytoplasm {ECO:0000250}. Golgi apparatus membrane {ECO:0000250}; Peripheral membrane protein {ECO:0000250}; Cytoplasmic side {ECO:0000250}.	GO:0006623~protein targeting to vacuole,GO:0006886~intracellular protein transport,GO:0006896~Golgi to vacuole transport,GO:0008089~anterograde axonal transport,GO:0016182~synaptic vesicle budding from endosome,GO:0016192~vesicle-mediated transport,GO:0032438~melanosome organization,GO:0035646~endosome to melanosome transport,GO:0045944~positive regulation of transcription from RNA polymerase II …	GO:0000139~Golgi membrane,GO:0005765~lysosomal membrane,GO:0005794~Golgi apparatus,GO:0010008~endosome membrane,GO:0016020~membrane,GO:0030123~AP-3 adaptor complex,GO:0043195~terminal bouton,GO:0098794~postsynapse,GO:0098830~presynaptic endosome,GO:0098978~glutamatergic synapse,GO:1904115~axon cytoplasm,	GO:0005515~protein binding,	Not significant	4	2
Q96T58	SPEN	Q96T58	SPEN	-1.42019	0.0145905	0.227351	16.958	16.4864	16.4992	17.0342	17.3389	17.5855	16.3545	15.8549	16.6914	13.5897	14.4927	16.3979	Not detected	FUNCTION: May serve as a nuclear matrix platform that organizes and integrates transcriptional responses. In osteoblasts, supports transcription activation: synergizes with RUNX2 to enhance FGFR2-mediated activation of the osteocalcin FGF-responsive element (OCFRE) (By similarity). Has also been shown to be an essential corepressor protein, which probably regulates different key pathways such as …	extracellular exosome [GO:0070062]; nucleoplasm [GO:0005654]; nucleus [GO:0005634]; transcription repressor complex [GO:0017053]	negative regulation of transcription, DNA-templated [GO:0045892]; negative regulation of transcription by RNA polymerase II [GO:0000122]; Notch signaling pathway [GO:0007219]; positive regulation of neurogenesis [GO:0050769]; regulation of transcription by RNA polymerase II [GO:0006357]	DNA binding [GO:0003677]; mRNA binding [GO:0003729]; RNA binding [GO:0003723]; RNA polymerase II-specific DNA-binding transcription factor binding [GO:0061629]; transcription corepressor activity [GO:0003714]	SUBCELLULAR LOCATION: Nucleus {ECO:0000269|PubMed:11331609}. Note=Associates with chromatin.	GO:0000122~negative regulation of transcription from RNA polymerase II promoter,GO:0000398~mRNA splicing, via spliceosome,GO:0006357~regulation of transcription from RNA polymerase II promoter,GO:0007219~Notch signaling pathway,GO:0016032~viral process,GO:0045892~negative regulation of transcription, DNA-templated,GO:0050769~positive regulation of neurogenesis,	GO:0005634~nucleus,GO:0005654~nucleoplasm,GO:0017053~transcriptional repressor complex,GO:0070062~extracellular exosome,	GO:0001085~RNA polymerase II transcription factor binding,GO:0003676~nucleic acid binding,GO:0003677~DNA binding,GO:0003714~transcription corepressor activity,GO:0003723~RNA binding,GO:0003729~mRNA binding,GO:0005515~protein binding,GO:0061629~RNA polymerase II sequence-specific DNA binding transcription factor binding,	Not significant	0	0
Q13526	PIN1	Q13526;O15428	PIN1	-1.39333	0.0916931	0.536161	17.6106	17.7917	17.856	17.3659	21.1341	20.9584	18.0512	18.9064	18.0239	15.8835	16.4092	17.0824	Not detected	FUNCTION: Peptidyl-prolyl cis/trans isomerase (PPIase) that binds to and isomerizes specific phosphorylated Ser/Thr-Pro (pSer/Thr-Pro) motifs (PubMed:21497122, PubMed:23623683, PubMed:29686383). By inducing conformational changes in a subset of phosphorylated proteins, acts as a molecular switch in multiple cellular processes (PubMed:21497122, PubMed:22033920, PubMed:23623683). Displays a prefere…	ciliary basal body [GO:0036064]; cytoplasm [GO:0005737]; cytosol [GO:0005829]; glutamatergic synapse [GO:0098978]; midbody [GO:0030496]; nuclear speck [GO:0016607]; nucleoplasm [GO:0005654]; nucleus [GO:0005634]; postsynaptic cytosol [GO:0099524]	cell cycle [GO:0007049]; negative regulation of amyloid-beta formation [GO:1902430]; negative regulation of cell motility [GO:2000146]; negative regulation of ERK1 and ERK2 cascade [GO:0070373]; negative regulation of protein binding [GO:0032091]; negative regulation of protein catabolic process [GO:0042177]; negative regulation of transforming growth factor beta receptor signaling pathway [GO:00…	beta-catenin binding [GO:0008013]; cis-trans isomerase activity [GO:0016859]; cytoskeletal motor activity [GO:0003774]; GTPase activating protein binding [GO:0032794]; mitogen-activated protein kinase kinase binding [GO:0031434]; peptidyl-prolyl cis-trans isomerase activity [GO:0003755]; phosphoprotein binding [GO:0051219]; phosphoserine residue binding [GO:0050815]; phosphothreonine residue bind…	SUBCELLULAR LOCATION: Nucleus {ECO:0000269|PubMed:16476580, ECO:0000269|PubMed:23623683}. Nucleus speckle {ECO:0000269|PubMed:21497122}. Cytoplasm {ECO:0000269|PubMed:21497122}. Note=Colocalizes with NEK6 in the nucleus (PubMed:16476580). Mainly localized in the nucleus but phosphorylation at Ser-71 by DAPK1 results in inhibition of its nuclear localization (PubMed:21497122). {ECO:0000269|PubMed:…	GO:0000413~protein peptidyl-prolyl isomerization,GO:0001666~response to hypoxia,GO:0001932~regulation of protein phosphorylation,GO:0001934~positive regulation of protein phosphorylation,GO:0007049~cell cycle,GO:0007088~regulation of mitotic nuclear division,GO:0010468~regulation of gene expression,GO:0030182~neuron differentiation,GO:0030512~negative regulation of transforming growth factor beta…	GO:0005634~nucleus,GO:0005654~nucleoplasm,GO:0005737~cytoplasm,GO:0005739~mitochondrion,GO:0005829~cytosol,GO:0016607~nuclear speck,GO:0030496~midbody,GO:0036064~ciliary basal body,GO:0043005~neuron projection,GO:0098978~glutamatergic synapse,GO:0099524~postsynaptic cytosol,	GO:0003755~peptidyl-prolyl cis-trans isomerase activity,GO:0003774~motor activity,GO:0005515~protein binding,GO:0008013~beta-catenin binding,GO:0016853~isomerase activity,GO:0016859~cis-trans isomerase activity,GO:0031434~mitogen-activated protein kinase kinase binding,GO:0032794~GTPase activating protein binding,GO:0048156~tau protein binding,GO:0050815~phosphoserine binding,GO:0050816~phosphoth…	Not significant	0	0
O60739	EIF1B	O60739;P41567	EIF1B;EIF1	-1.37839	0.0241383	0.288929	18.5514	NA	17.5477	18.1086	18.8576	18.8269	17.7842	15.4283	16.4516	16.9449	16.5682	18.823	Not detected	FUNCTION: Probably involved in translation.	eukaryotic 43S preinitiation complex [GO:0016282]	regulation of translational initiation [GO:0006446]	ribosomal small subunit binding [GO:0043024]; RNA binding [GO:0003723]; translation initiation factor activity [GO:0003743]		GO:0006413~translational initiation,GO:0006446~regulation of translational initiation,	GO:0016282~eukaryotic 43S preinitiation complex,	GO:0003723~RNA binding,GO:0003743~translation initiation factor activity,GO:0005515~protein binding,GO:0043024~ribosomal small subunit binding,	Not significant	1	0
Q9UPT6	MAPK8IP3	Q9UPT6;Q9UPT6-2	MAPK8IP3	-1.35114	0.0640318	0.472284	16.222	16.481	14.8438	NA	17.3283	17.3402	NA	NA	14.0999	NA	15.6681	15.5078	Not detected	FUNCTION: The JNK-interacting protein (JIP) group of scaffold proteins selectively mediates JNK signaling by aggregating specific components of the MAPK cascade to form a functional JNK signaling module (PubMed:12189133). May function as a regulator of vesicle transport, through interactions with the JNK-signaling components and motor proteins (By similarity). Promotes neuronal axon elongation in…	axon [GO:0030424]; axon cytoplasm [GO:1904115]; cell body [GO:0044297]; cytoplasm [GO:0005737]; cytoplasmic vesicle [GO:0031410]; dendrite [GO:0030425]; Golgi membrane [GO:0000139]; growth cone [GO:0030426]; perinuclear region of cytoplasm [GO:0048471]	anterograde axonal protein transport [GO:0099641]; axon development [GO:0061564]; axon regeneration [GO:0031103]; negative regulation of apoptotic process [GO:0043066]; positive regulation of JNK cascade [GO:0046330]; protein stabilization [GO:0050821]; regulation of JNK cascade [GO:0046328]; vesicle-mediated transport [GO:0016192]	JUN kinase binding [GO:0008432]; kinesin binding [GO:0019894]; MAP-kinase scaffold activity [GO:0005078]; signaling receptor complex adaptor activity [GO:0030159]	SUBCELLULAR LOCATION: Cytoplasm {ECO:0000250|UniProtKB:Q9ESN9}. Golgi apparatus {ECO:0000250|UniProtKB:Q9ESN9}. Cytoplasmic vesicle {ECO:0000250|UniProtKB:Q9ESN9}. Cell projection, growth cone {ECO:0000250|UniProtKB:Q9ESN9}. Cell projection, axon {ECO:0000250|UniProtKB:E9PSK7}. Cell projection, dendrite {ECO:0000250|UniProtKB:E9PSK7}. Cytoplasm, perinuclear region {ECO:0000250|UniProtKB:E9PSK7}. …	GO:0007257~activation of JUN kinase activity,GO:0016192~vesicle-mediated transport,GO:0031103~axon regeneration,GO:0043066~negative regulation of apoptotic process,GO:0045666~positive regulation of neuron differentiation,GO:0046328~regulation of JNK cascade,GO:0046330~positive regulation of JNK cascade,GO:0050821~protein stabilization,GO:0061564~axon development,GO:0099641~anterograde axonal prot…	GO:0000139~Golgi membrane,GO:0005737~cytoplasm,GO:0030424~axon,GO:0030425~dendrite,GO:0030426~growth cone,GO:0031410~cytoplasmic vesicle,GO:0044297~cell body,GO:0048471~perinuclear region of cytoplasm,GO:1904115~axon cytoplasm,	GO:0005078~MAP-kinase scaffold activity,GO:0005515~protein binding,GO:0008432~JUN kinase binding,GO:0016301~kinase activity,GO:0019894~kinesin binding,GO:0030159~receptor signaling complex scaffold activity,GO:0031434~mitogen-activated protein kinase kinase binding,	Not significant	1	3
P47813	EIF1AX	P47813;O14602	EIF1AX;EIF1AY	-1.30987	0.15252	0.617081	17.3722	15.3064	15.4122	16.9971	18.9115	19.0022	NA	17.7379	NA	15.2971	15.7112	14.682	Not detected	FUNCTION: Seems to be required for maximal rate of protein biosynthesis. Enhances ribosome dissociation into subunits and stabilizes the binding of the initiator Met-tRNA(I) to 40 S ribosomal subunits.	cytoplasm [GO:0005737]; cytosol [GO:0005829]	translational initiation [GO:0006413]	RNA binding [GO:0003723]; translation factor activity, RNA binding [GO:0008135]; translation initiation factor activity [GO:0003743]		GO:0006413~translational initiation,GO:0016032~viral process,	GO:0005737~cytoplasm,GO:0005829~cytosol,	GO:0003723~RNA binding,GO:0003743~translation initiation factor activity,GO:0005515~protein binding,GO:0008135~translation factor activity, RNA binding,	Not significant	0	2
Q5HYJ3	FAM76B	Q5HYJ3;Q5HYJ3-3;Q5HYJ3-2	FAM76B	-1.30243	0.0590435	0.46633	17.6776	16.8802	16.6492	15.8838	18.3459	18.1317	15.01	16.1973	17.2648	16.4098	13.643	17.2289	Not detected		nuclear speck [GO:0016607]			SUBCELLULAR LOCATION: Nucleus speckle {ECO:0000269|PubMed:19266028}.		GO:0016021~integral component of membrane,GO:0016607~nuclear speck,	GO:0005515~protein binding,	Not significant	0	0
P47756	CAPZB	P47756-2;P47756	CAPZB	-1.299	0.00372059	0.0995973	16.9226	16.6107	16.3081	15.7535	16.9803	17.2955	14.336	15.5657	15.628	15.8285	15.3725	NA	Not detected	FUNCTION: F-actin-capping proteins bind in a Ca(2+)-independent manner to the fast growing ends of actin filaments (barbed end) thereby blocking the exchange of subunits at these ends. Unlike other capping proteins (such as gelsolin and severin), these proteins do not sever actin filaments. Plays a role in the regulation of cell morphology and cytoskeletal organization. {ECO:0000269|PubMed:218349…	actin cytoskeleton [GO:0015629]; brush border [GO:0005903]; cortical cytoskeleton [GO:0030863]; cytoskeleton [GO:0005856]; cytosol [GO:0005829]; extracellular exosome [GO:0070062]; F-actin capping protein complex [GO:0008290]; hippocampal mossy fiber to CA3 synapse [GO:0098686]; lamellipodium [GO:0030027]; membrane [GO:0016020]; postsynaptic density [GO:0014069]; sarcomere [GO:0030017]; Schaffer …	actin polymerization or depolymerization [GO:0008154]; barbed-end actin filament capping [GO:0051016]; cell morphogenesis [GO:0000902]; cytoskeleton organization [GO:0007010]; lamellipodium assembly [GO:0030032]; negative regulation of filopodium assembly [GO:0051490]; regulation of cell morphogenesis [GO:0022604]; regulation of lamellipodium assembly [GO:0010591]	actin binding [GO:0003779]; actin filament binding [GO:0051015]; cadherin binding [GO:0045296]	SUBCELLULAR LOCATION: Cytoplasm, cytoskeleton {ECO:0000250}. Cytoplasm, myofibril, sarcomere {ECO:0000250}.	GO:0000902~cell morphogenesis,GO:0006888~ER to Golgi vesicle-mediated transport,GO:0007010~cytoskeleton organization,GO:0007596~blood coagulation,GO:0008154~actin polymerization or depolymerization,GO:0010591~regulation of lamellipodium assembly,GO:0019886~antigen processing and presentation of exogenous peptide antigen via MHC class II,GO:0022604~regulation of cell morphogenesis,GO:0030032~lamel…	GO:0005829~cytosol,GO:0005856~cytoskeleton,GO:0005903~brush border,GO:0008290~F-actin capping protein complex,GO:0014069~postsynaptic density,GO:0015629~actin cytoskeleton,GO:0016020~membrane,GO:0030017~sarcomere,GO:0030027~lamellipodium,GO:0030863~cortical cytoskeleton,GO:0070062~extracellular exosome,GO:0071203~WASH complex,GO:0097224~sperm connecting piece,GO:0098685~Schaffer collateral - CA1 …	GO:0003779~actin binding,GO:0005515~protein binding,GO:0045296~cadherin binding,GO:0051015~actin filament binding,	Not significant	0	1
P24666	ACP1	P24666;P24666-4;P24666-3;P24666-2	ACP1	-1.29002	0.0689867	0.486636	18.8897	19.3726	18.047	17.5367	20.578	20.5298	16.0625	18.283	18.7182	18.1835	16.6996	19.2668	Not detected	FUNCTION: Acts on tyrosine phosphorylated proteins, low-MW aryl phosphates and natural and synthetic acyl phosphates. Isoform 3 does not possess phosphatase activity.	cytoplasm [GO:0005737]; cytoplasmic side of plasma membrane [GO:0009898]; cytosol [GO:0005829]; extracellular exosome [GO:0070062]; sarcolemma [GO:0042383]		acid phosphatase activity [GO:0003993]; non-membrane spanning protein tyrosine phosphatase activity [GO:0004726]; protein tyrosine phosphatase activity [GO:0004725]	SUBCELLULAR LOCATION: Cytoplasm.	GO:0035335~peptidyl-tyrosine dephosphorylation,	GO:0005737~cytoplasm,GO:0005829~cytosol,GO:0009898~cytoplasmic side of plasma membrane,GO:0016021~integral component of membrane,GO:0042383~sarcolemma,GO:0070062~extracellular exosome,	GO:0003993~acid phosphatase activity,GO:0004725~protein tyrosine phosphatase activity,GO:0004726~non-membrane spanning protein tyrosine phosphatase activity,GO:0005515~protein binding,	Not significant	0	0
Q9P013	CWC15	Q9P013	CWC15	-1.2886	0.0527586	0.433701	18.1344	17.8074	17.6903	17.1538	19.6527	19.3995	16.8902	15.7866	16.1597	17.4595	NA	18.7928	Not detected	FUNCTION: Involved in pre-mRNA splicing as component of the spliceosome (PubMed:28502770, PubMed:28076346). Component of the PRP19-CDC5L complex that forms an integral part of the spliceosome and is required for activating pre-mRNA splicing. {ECO:0000269|PubMed:20176811, ECO:0000269|PubMed:28076346, ECO:0000269|PubMed:28502770}.	catalytic step 2 spliceosome [GO:0071013]; mitochondrion [GO:0005739]; nuclear speck [GO:0016607]; nucleoplasm [GO:0005654]; nucleus [GO:0005634]; Prp19 complex [GO:0000974]; spliceosomal complex [GO:0005681]; U2-type catalytic step 2 spliceosome [GO:0071007]	mRNA cis splicing, via spliceosome [GO:0045292]; mRNA splicing, via spliceosome [GO:0000398]	RNA binding [GO:0003723]	SUBCELLULAR LOCATION: Nucleus {ECO:0000269|PubMed:20176811, ECO:0000269|PubMed:28076346, ECO:0000269|PubMed:28502770}.	GO:0000398~mRNA splicing, via spliceosome,GO:0045292~mRNA cis splicing, via spliceosome,	GO:0000974~Prp19 complex,GO:0005634~nucleus,GO:0005654~nucleoplasm,GO:0005681~spliceosomal complex,GO:0005739~mitochondrion,GO:0016607~nuclear speck,GO:0071007~U2-type catalytic step 2 spliceosome,GO:0071013~catalytic step 2 spliceosome,	GO:0003723~RNA binding,GO:0005515~protein binding,	Not significant	0	1
P36873	PPP1CC	P36873;P36873-2	PPP1CC	-1.27379	0.0503876	0.433263	17.582	17.3845	17.2245	16.7591	17.5194	16.4639	15.6906	14.1241	17.7566	NA	NA	15.9558	Not detected	FUNCTION: Protein phosphatase that associates with over 200 regulatory proteins to form highly specific holoenzymes which dephosphorylate hundreds of biological targets. Protein phosphatase 1 (PP1) is essential for cell division, and participates in the regulation of glycogen metabolism, muscle contractility and protein synthesis. Dephosphorylates RPS6KB1. Involved in regulation of ionic conducta…	cleavage furrow [GO:0032154]; cytoplasm [GO:0005737]; cytoskeleton [GO:0005856]; cytosol [GO:0005829]; dendritic spine [GO:0043197]; focal adhesion [GO:0005925]; glutamatergic synapse [GO:0098978]; kinetochore [GO:0000776]; midbody [GO:0030496]; mitochondrial outer membrane [GO:0005741]; mitochondrion [GO:0005739]; nuclear speck [GO:0016607]; nucleolus [GO:0005730]; nucleus [GO:0005634]; presynap…	cell cycle [GO:0007049]; cell division [GO:0051301]; circadian regulation of gene expression [GO:0032922]; entrainment of circadian clock by photoperiod [GO:0043153]; glycogen metabolic process [GO:0005977]; MAPK cascade [GO:0000165]; neuron differentiation [GO:0030182]; positive regulation of glial cell proliferation [GO:0060252]; protein dephosphorylation [GO:0006470]; regulation of circadian r…	lamin binding [GO:0005521]; metal ion binding [GO:0046872]; phosphatase activity [GO:0016791]; phosphoprotein phosphatase activity [GO:0004721]; protein-containing complex binding [GO:0044877]; protein C-terminus binding [GO:0008022]; protein domain specific binding [GO:0019904]; protein kinase binding [GO:0019901]; protein N-terminus binding [GO:0047485]; protein phosphatase 1 binding [GO:000815…	SUBCELLULAR LOCATION: Cytoplasm {ECO:0000269|PubMed:11739654}. Nucleus. Nucleus, nucleolus {ECO:0000269|PubMed:11739654, ECO:0000269|PubMed:20926688, ECO:0000269|PubMed:23789093}. Nucleus, nucleoplasm {ECO:0000269|PubMed:11739654}. Nucleus speckle {ECO:0000269|PubMed:11739654}. Chromosome, centromere, kinetochore {ECO:0000269|PubMed:12529430}. Cleavage furrow {ECO:0000269|PubMed:12529430}. Midbod…	GO:0000165~MAPK cascade,GO:0005977~glycogen metabolic process,GO:0006470~protein dephosphorylation,GO:0007049~cell cycle,GO:0007052~mitotic spindle organization,GO:0030182~neuron differentiation,GO:0032922~circadian regulation of gene expression,GO:0042752~regulation of circadian rhythm,GO:0043153~entrainment of circadian clock by photoperiod,GO:0046822~regulation of nucleocytoplasmic transport,G…	GO:0000164~protein phosphatase type 1 complex,GO:0000776~kinetochore,GO:0000777~condensed chromosome kinetochore,GO:0000781~chromosome, telomeric region,GO:0005634~nucleus,GO:0005654~nucleoplasm,GO:0005730~nucleolus,GO:0005737~cytoplasm,GO:0005739~mitochondrion,GO:0005741~mitochondrial outer membrane,GO:0005829~cytosol,GO:0005856~cytoskeleton,GO:0005925~focal adhesion,GO:0016607~nuclear speck,GO:…	GO:0003723~RNA binding,GO:0004721~phosphoprotein phosphatase activity,GO:0004722~protein serine/threonine phosphatase activity,GO:0005515~protein binding,GO:0005521~lamin binding,GO:0008022~protein C-terminus binding,GO:0008157~protein phosphatase 1 binding,GO:0016791~phosphatase activity,GO:0019901~protein kinase binding,GO:0019904~protein domain specific binding,GO:0044877~macromolecular comple…	Not significant	0	2
Q9HCG8	CWC22	Q9HCG8	CWC22	-1.27242	0.0783948	0.514744	17.4849	16.801	16.2462	16.481	17.6396	17.8291	14.605	17.0491	17.1017	15.2522	13.3198	17.5195	Not detected	FUNCTION: Required for pre-mRNA splicing as component of the spliceosome (PubMed:12226669, PubMed:11991638, PubMed:22961380, PubMed:28502770, PubMed:28076346, PubMed:29360106, PubMed:29301961). Promotes exon-junction complex (EJC) assembly (PubMed:22959432, PubMed:22961380). Hinders EIF4A3 from non-specifically binding RNA and escorts it to the splicing machinery to promote EJC assembly on mature…	catalytic step 2 spliceosome [GO:0071013]; cytosol [GO:0005829]; nuclear speck [GO:0016607]; nucleoplasm [GO:0005654]; nucleus [GO:0005634]; spliceosomal complex [GO:0005681]; U2-type catalytic step 1 spliceosome [GO:0071006]; U2-type catalytic step 2 spliceosome [GO:0071007]; U2-type precatalytic spliceosome [GO:0071005]	mRNA splicing, via spliceosome [GO:0000398]; regulation of mRNA splicing, via spliceosome [GO:0048024]	RNA binding [GO:0003723]	SUBCELLULAR LOCATION: Nucleus {ECO:0000269|PubMed:11991638, ECO:0000269|PubMed:28502770, ECO:0000269|PubMed:29301961, ECO:0000269|PubMed:29360106}. Nucleus speckle {ECO:0000269|PubMed:22961380}. Note=Concentrates around speckles, which are sites of pre-mRNA synthesis and processing, where it colocalizes with EJC core proteins. {ECO:0000269|PubMed:22961380}.	GO:0000398~mRNA splicing, via spliceosome,GO:0048024~regulation of mRNA splicing, via spliceosome,	GO:0005634~nucleus,GO:0005654~nucleoplasm,GO:0005681~spliceosomal complex,GO:0005829~cytosol,GO:0016607~nuclear speck,GO:0071005~U2-type precatalytic spliceosome,GO:0071006~U2-type catalytic step 1 spliceosome,GO:0071007~U2-type catalytic step 2 spliceosome,GO:0071013~catalytic step 2 spliceosome,	GO:0003723~RNA binding,GO:0005515~protein binding,	Not significant	0	0
Q8IWX8	CHERP	Q8IWX8	CHERP	-1.25463	0.0316238	0.340363	17.3913	16.4479	16.7467	17.5678	15.9053	16.4322	15.4128	16.8135	14.7511	16.509	15.9447	13.5323	Not detected	FUNCTION: Involved in calcium homeostasis, growth and proliferation. {ECO:0000269|PubMed:10794731, ECO:0000269|PubMed:12656674}.	cytoplasm [GO:0005737]; membrane [GO:0016020]; nucleoplasm [GO:0005654]; perinuclear region of cytoplasm [GO:0048471]; sarcoplasmic reticulum membrane [GO:0033017]	cellular calcium ion homeostasis [GO:0006874]; negative regulation of cell population proliferation [GO:0008285]; nervous system development [GO:0007399]; positive regulation of calcineurin-NFAT signaling cascade [GO:0070886]; release of sequestered calcium ion into cytosol [GO:0051209]; RNA processing [GO:0006396]	RNA binding [GO:0003723]; transmembrane transporter binding [GO:0044325]	SUBCELLULAR LOCATION: Cytoplasm {ECO:0000269|PubMed:10794731, ECO:0000269|PubMed:12656674, ECO:0000269|PubMed:8010949}. Cytoplasm, perinuclear region {ECO:0000269|PubMed:10794731, ECO:0000269|PubMed:12656674, ECO:0000269|PubMed:8010949}. Endoplasmic reticulum {ECO:0000269|PubMed:10794731, ECO:0000269|PubMed:12656674, ECO:0000269|PubMed:8010949}. Note=Distributed throughout the cytoplasm and also …	GO:0000398~mRNA splicing, via spliceosome,GO:0006396~RNA processing,GO:0006874~cellular calcium ion homeostasis,GO:0007399~nervous system development,GO:0008285~negative regulation of cell proliferation,GO:0051209~release of sequestered calcium ion into cytosol,GO:0070886~positive regulation of calcineurin-NFAT signaling cascade,	GO:0005654~nucleoplasm,GO:0005737~cytoplasm,GO:0016020~membrane,GO:0033017~sarcoplasmic reticulum membrane,GO:0048471~perinuclear region of cytoplasm,	GO:0003723~RNA binding,GO:0005515~protein binding,GO:0044325~ion channel binding,	Not significant	0	0
P55854	SUMO3	P55854;P55854-2	SUMO3	-1.24948	0.140777	0.595024	15.2115	NA	NA	NA	17.2388	17.1541	NA	NA	15.268	NA	NA	15.3026	Not detected	FUNCTION: Ubiquitin-like protein which can be covalently attached to target lysines either as a monomer or as a lysine-linked polymer. Does not seem to be involved in protein degradation and may function as an antagonist of ubiquitin in the degradation process. Plays a role in a number of cellular processes such as nuclear transport, DNA replication and repair, mitosis and signal transduction. Co…	cytoplasm [GO:0005737]; kinetochore [GO:0000776]; nucleoplasm [GO:0005654]; nucleus [GO:0005634]; PML body [GO:0016605]	negative regulation of DNA binding [GO:0043392]; protein sumoylation [GO:0016925]; regulation of protein localization to nucleus [GO:1900180]	protein tag [GO:0031386]; ubiquitin-like protein ligase binding [GO:0044389]	SUBCELLULAR LOCATION: Cytoplasm. Nucleus. Nucleus, PML body {ECO:0000250}.	GO:0016925~protein sumoylation,GO:0043392~negative regulation of DNA binding,GO:1900180~regulation of protein localization to nucleus,	GO:0000776~kinetochore,GO:0005634~nucleus,GO:0005654~nucleoplasm,GO:0005737~cytoplasm,GO:0016605~PML body,	GO:0005515~protein binding,GO:0031386~protein tag,GO:0044389~ubiquitin-like protein ligase binding,	Not significant	3	4
P42677	RPS27	P42677	RPS27	-1.24597	0.0662757	0.472284	19.9779	19.287	19.2806	19.931	20.9005	21.2543	NA	17.6072	20.1395	17.6126	18.3609	20.576	Not detected	FUNCTION: Component of the small ribosomal subunit (PubMed:8706699). Required for proper rRNA processing and maturation of 18S rRNAs (PubMed:25424902). {ECO:0000269|PubMed:25424902, ECO:0000305|PubMed:8706699}.	cytosol [GO:0005829]; cytosolic ribosome [GO:0022626]; cytosolic small ribosomal subunit [GO:0022627]; nucleoplasm [GO:0005654]; nucleus [GO:0005634]; postsynaptic density [GO:0014069]; ribosome [GO:0005840]	cytoplasmic translation [GO:0002181]; ribosomal small subunit assembly [GO:0000028]; rRNA processing [GO:0006364]; translation [GO:0006412]	DNA binding [GO:0003677]; RNA binding [GO:0003723]; structural constituent of ribosome [GO:0003735]; zinc ion binding [GO:0008270]		GO:0000028~ribosomal small subunit assembly,GO:0000184~nuclear-transcribed mRNA catabolic process, nonsense-mediated decay,GO:0002181~cytoplasmic translation,GO:0006364~rRNA processing,GO:0006412~translation,GO:0006413~translational initiation,GO:0006614~SRP-dependent cotranslational protein targeting to membrane,GO:0007052~mitotic spindle organization,GO:0019083~viral transcription,	GO:0005634~nucleus,GO:0005654~nucleoplasm,GO:0005829~cytosol,GO:0005840~ribosome,GO:0014069~postsynaptic density,GO:0022626~cytosolic ribosome,GO:0022627~cytosolic small ribosomal subunit,GO:0098793~presynapse,GO:0098978~glutamatergic synapse,GO:0098982~GABA-ergic synapse,	GO:0003677~DNA binding,GO:0003723~RNA binding,GO:0003735~structural constituent of ribosome,GO:0005515~protein binding,GO:0008270~zinc ion binding,	Not significant	0	1
Q9UL18	AGO1	Q9UL18;Q9UKV8-2;Q9UKV8;Q9H9G7-2	AGO1	-1.23555	0.00341235	0.0962837	16.615	15.5168	NA	15.7433	16.4134	16.752	14.5428	14.7158	14.6102	14.9336	15.1979	15.835	Not detected	FUNCTION: Required for RNA-mediated gene silencing (RNAi). Binds to short RNAs such as microRNAs (miRNAs) or short interfering RNAs (siRNAs), and represses the translation of mRNAs which are complementary to them. Lacks endonuclease activity and does not appear to cleave target mRNAs. Also required for transcriptional gene silencing (TGS) of promoter regions which are complementary to bound short…	cytoplasm [GO:0005737]; cytoplasmic ribonucleoprotein granule [GO:0036464]; cytosol [GO:0005829]; nucleoplasm [GO:0005654]; nucleus [GO:0005634]; P-body [GO:0000932]; polysome [GO:0005844]; ribonucleoprotein complex [GO:1990904]; RISC complex [GO:0016442]; RISC-loading complex [GO:0070578]	miRNA loading onto RISC involved in gene silencing by miRNA [GO:0035280]; miRNA mediated inhibition of translation [GO:0035278]; negative regulation of angiogenesis [GO:0016525]; nuclear-transcribed mRNA catabolic process [GO:0000956]; positive regulation of transcription by RNA polymerase II [GO:0045944]; pre-miRNA processing [GO:0031054]; production of miRNAs involved in gene silencing by miRNA…	core promoter sequence-specific DNA binding [GO:0001046]; double-stranded RNA binding [GO:0003725]; miRNA binding [GO:0035198]; RNA binding [GO:0003723]; RNA polymerase II complex binding [GO:0000993]; single-stranded RNA binding [GO:0003727]	SUBCELLULAR LOCATION: Cytoplasm, P-body {ECO:0000269|PubMed:16289642, ECO:0000269|PubMed:20616046}.	GO:0000956~nuclear-transcribed mRNA catabolic process,GO:0006417~regulation of translation,GO:0007223~Wnt signaling pathway, calcium modulating pathway,GO:0010501~RNA secondary structure unwinding,GO:0010628~positive regulation of gene expression,GO:0010629~negative regulation of gene expression,GO:0016246~RNA interference,GO:0016525~negative regulation of angiogenesis,GO:0030522~intracellular re…	GO:0000932~P-body,GO:0005634~nucleus,GO:0005654~nucleoplasm,GO:0005737~cytoplasm,GO:0005829~cytosol,GO:0005844~polysome,GO:0016442~RISC complex,GO:0036464~cytoplasmic ribonucleoprotein granule,GO:0070578~RISC-loading complex,GO:1990904~ribonucleoprotein complex,	GO:0000993~RNA polymerase II core binding,GO:0001046~core promoter sequence-specific DNA binding,GO:0003723~RNA binding,GO:0003725~double-stranded RNA binding,GO:0003727~single-stranded RNA binding,GO:0003743~translation initiation factor activity,GO:0005515~protein binding,GO:0035198~miRNA binding,	Not significant	1	0
O95218	ZRANB2	O95218-2;O95218	ZRANB2	-1.22606	0.0491205	0.433263	16.4731	15.0664	16.6645	17.0982	18.7973	18.5343	15.5958	15.6242	16.0752	15.0321	16.5321	16.4181	Not detected	FUNCTION: Splice factor required for alternative splicing of TRA2B/SFRS10 transcripts. May interfere with constitutive 5'-splice site selection. {ECO:0000269|PubMed:11448987}.	nucleoplasm [GO:0005654]	mRNA processing [GO:0006397]; RNA splicing [GO:0008380]	lipopolysaccharide binding [GO:0001530]; metal ion binding [GO:0046872]; RNA binding [GO:0003723]	SUBCELLULAR LOCATION: Nucleus {ECO:0000269|PubMed:11448987}.	GO:0006397~mRNA processing,GO:0008380~RNA splicing,	GO:0005654~nucleoplasm,	GO:0001530~lipopolysaccharide binding,GO:0003723~RNA binding,GO:0005515~protein binding,GO:0046872~metal ion binding,	Not significant	0	0
Q16629	SRSF7	Q16629-4;Q16629;Q16629-3;Q16629-2	SRSF7	-1.22345	0.00568689	0.12803	26.5638	26.7872	26.6459	27.0672	26.9547	26.8668	23.8742	26.0735	25.7691	25.5742	26.0599	26.1939	Not detected	FUNCTION: Required for pre-mRNA splicing. Can also modulate alternative splicing in vitro. Represses the splicing of MAPT/Tau exon 10. May function as export adapter involved in mRNA nuclear export such as of histone H2A. Binds mRNA which is thought to be transferred to the NXF1-NXT1 heterodimer for export (TAP/NXF1 pathway); enhances NXF1-NXT1 RNA-binding activity. RNA-binding is semi-sequence s…	cytoplasm [GO:0005737]; extracellular exosome [GO:0070062]; nuclear speck [GO:0016607]; nucleoplasm [GO:0005654]; nucleus [GO:0005634]	cellular response to leukemia inhibitory factor [GO:1990830]; mRNA processing [GO:0006397]; mRNA splicing, via spliceosome [GO:0000398]; mRNA transport [GO:0051028]; negative regulation of mRNA splicing, via spliceosome [GO:0048025]; RNA splicing [GO:0008380]	protein domain specific binding [GO:0019904]; RNA binding [GO:0003723]; zinc ion binding [GO:0008270]	SUBCELLULAR LOCATION: Nucleus {ECO:0000269|PubMed:11336712}. Cytoplasm {ECO:0000269|PubMed:11336712}.	GO:0000398~mRNA splicing, via spliceosome,GO:0006397~mRNA processing,GO:0006405~RNA export from nucleus,GO:0006406~mRNA export from nucleus,GO:0008380~RNA splicing,GO:0031124~mRNA 3'-end processing,GO:0048025~negative regulation of mRNA splicing, via spliceosome,GO:0051028~mRNA transport,GO:1990830~cellular response to leukemia inhibitory factor,	GO:0005634~nucleus,GO:0005654~nucleoplasm,GO:0005737~cytoplasm,GO:0016607~nuclear speck,GO:0070062~extracellular exosome,	GO:0003676~nucleic acid binding,GO:0003723~RNA binding,GO:0005515~protein binding,GO:0008270~zinc ion binding,GO:0019904~protein domain specific binding,	Not significant	0	0
Q8WW12	PCNP	Q8WW12;Q8WW12-2;Q8WW12-3	PCNP	-1.2225	0.202463	0.644424	14.0754	13.8258	13.3753	17.4965	16.2787	16.6407	NA	NA	14.1361	14.2948	13.7478	NA	Not detected	FUNCTION: May be involved in cell cycle regulation.	nuclear body [GO:0016604]; nucleoplasm [GO:0005654]; nucleus [GO:0005634]	cell cycle [GO:0007049]; proteasome-mediated ubiquitin-dependent protein catabolic process [GO:0043161]; protein ubiquitination [GO:0016567]		SUBCELLULAR LOCATION: Nucleus {ECO:0000269|PubMed:12176013}.	GO:0007049~cell cycle,GO:0016567~protein ubiquitination,GO:0043161~proteasome-mediated ubiquitin-dependent protein catabolic process,	GO:0005634~nucleus,GO:0005654~nucleoplasm,GO:0016604~nuclear body,	GO:0005515~protein binding,	Not significant	0	3
O75534	CSDE1	O75534-2;O75534;O75534-3;O75534-4	CSDE1	-1.21464	0.184905	0.639428	17.0985	16.2341	14.977	NA	14.5869	NA	NA	16.0393	13.0875	13.1309	NA	15.7802	Not detected	FUNCTION: RNA-binding protein involved in translationally coupled mRNA turnover (PubMed:11051545, PubMed:15314026). Implicated with other RNA-binding proteins in the cytoplasmic deadenylation/translational and decay interplay of the FOS mRNA mediated by the major coding-region determinant of instability (mCRD) domain (PubMed:11051545, PubMed:15314026). Required for efficient formation of stress g…	CRD-mediated mRNA stability complex [GO:0070937]; cytoplasmic stress granule [GO:0010494]; cytosol [GO:0005829]; Golgi apparatus [GO:0005794]; mCRD-mediated mRNA stability complex [GO:0106002]; P-body [GO:0000932]; plasma membrane [GO:0005886]	CRD-mediated mRNA stabilization [GO:0070934]; IRES-dependent viral translational initiation [GO:0075522]; male gonad development [GO:0008584]; negative regulation of nuclear-transcribed mRNA catabolic process, deadenylation-dependent decay [GO:1900152]; nuclear-transcribed mRNA catabolic process, no-go decay [GO:0070966]; positive regulation of cytoplasmic translation [GO:2000767]; regulation of …	RNA binding [GO:0003723]; RNA stem-loop binding [GO:0035613]	SUBCELLULAR LOCATION: Cytoplasm. Cytoplasm, Stress granule {ECO:0000305|PubMed:29395067}. Cytoplasm, P-body {ECO:0000269|PubMed:32354837}.	GO:0006446~regulation of translational initiation,GO:0008584~male gonad development,GO:0034063~stress granule assembly,GO:0070934~CRD-mediated mRNA stabilization,GO:0070966~nuclear-transcribed mRNA catabolic process, no-go decay,GO:0075522~IRES-dependent viral translational initiation,GO:1900152~negative regulation of nuclear-transcribed mRNA catabolic process, deadenylation-dependent decay,GO:20…	GO:0000932~P-body,GO:0005794~Golgi apparatus,GO:0005829~cytosol,GO:0005886~plasma membrane,GO:0010494~cytoplasmic stress granule,GO:0070937~CRD-mediated mRNA stability complex,	GO:0003676~nucleic acid binding,GO:0003723~RNA binding,GO:0005515~protein binding,GO:0035613~RNA stem-loop binding,	Not significant	2	2
P09429	HMGB1	P09429;B2RPK0;P23497	HMGB1;HMGB1P1	-1.21387	0.122823	0.576913	18.8464	19.1731	18.9879	20.3772	22.5002	22.5206	20.5381	19.6356	18.0501	19.5783	19.4681	17.852	Not detected	FUNCTION: Multifunctional redox sensitive protein with various roles in different cellular compartments. In the nucleus is one of the major chromatin-associated non-histone proteins and acts as a DNA chaperone involved in replication, transcription, chromatin remodeling, V(D)J recombination, DNA repair and genome stability (Ref.71). Proposed to be an universal biosensor for nucleic acids. Promote…	alphav-beta3 integrin-HMGB1 complex [GO:0035868]; cell surface [GO:0009986]; condensed chromosome [GO:0000793]; endoplasmic reticulum-Golgi intermediate compartment [GO:0005793]; endosome [GO:0005768]; extracellular region [GO:0005576]; extracellular space [GO:0005615]; ficolin-1-rich granule lumen [GO:1904813]; nucleoplasm [GO:0005654]; nucleus [GO:0005634]; secretory granule lumen [GO:0034774];…	activation of innate immune response [GO:0002218]; apoptotic cell clearance [GO:0043277]; autophagy [GO:0006914]; cellular response to lipopolysaccharide [GO:0071222]; dendritic cell chemotaxis [GO:0002407]; DNA geometric change [GO:0032392]; DNA recombination [GO:0006310]; DNA topological change [GO:0006265]; double-strand break repair via nonhomologous end joining [GO:0006303]; gene silencing […	bubble DNA binding [GO:0000405]; chemoattractant activity [GO:0042056]; C-X-C chemokine binding [GO:0019958]; cytokine activity [GO:0005125]; damaged DNA binding [GO:0003684]; DNA binding, bending [GO:0008301]; DNA-binding transcription factor binding [GO:0140297]; DNA polymerase binding [GO:0070182]; double-stranded DNA binding [GO:0003690]; four-way junction DNA binding [GO:0000400]; integrin b…	SUBCELLULAR LOCATION: Nucleus {ECO:0000269|PubMed:12231511, ECO:0000269|PubMed:17114460, ECO:0000269|PubMed:20819940, ECO:0000269|PubMed:22869893, ECO:0000269|PubMed:27362237, ECO:0000269|PubMed:29618516, ECO:0000269|Ref.71}. Chromosome {ECO:0000250|UniProtKB:P10103, ECO:0000250|UniProtKB:P63159, ECO:0000305}. Cytoplasm {ECO:0000269|PubMed:11154118, ECO:0000269|PubMed:12231511, ECO:0000269|PubMed…	GO:0000122~negative regulation of transcription from RNA polymerase II promoter,GO:0001654~eye development,GO:0001773~myeloid dendritic cell activation,GO:0001935~endothelial cell proliferation,GO:0002218~activation of innate immune response,GO:0002224~toll-like receptor signaling pathway,GO:0002250~adaptive immune response,GO:0002270~plasmacytoid dendritic cell activation,GO:0002281~macrophage a…	GO:0000793~condensed chromosome,GO:0005576~extracellular region,GO:0005615~extracellular space,GO:0005634~nucleus,GO:0005654~nucleoplasm,GO:0005694~chromosome,GO:0005768~endosome,GO:0005769~early endosome,GO:0005793~endoplasmic reticulum-Golgi intermediate compartment,GO:0005886~plasma membrane,GO:0009986~cell surface,GO:0017053~transcriptional repressor complex,GO:0034774~secretory granule lumen…	GO:0000400~four-way junction DNA binding,GO:0000405~bubble DNA binding,GO:0000976~transcription regulatory region sequence-specific DNA binding,GO:0001530~lipopolysaccharide binding,GO:0001786~phosphatidylserine binding,GO:0003677~DNA binding,GO:0003684~damaged DNA binding,GO:0003690~double-stranded DNA binding,GO:0003697~single-stranded DNA binding,GO:0003713~transcription coactivator activity,G…	Not significant	0	0
P49756	RBM25	P49756;P49756-2;P49756-3;P49756-4	RBM25	-1.1962	0.0280918	0.322284	20.4354	19.9846	19.9847	20.2467	21.5495	21.3753	17.7215	20.2645	20.3809	19.1172	18.8058	20.1092	Not detected	FUNCTION: RNA-binding protein that acts as a regulator of alternative pre-mRNA splicing. Involved in apoptotic cell death through the regulation of the apoptotic factor BCL2L1 isoform expression. Modulates the ratio of proapoptotic BCL2L1 isoform S to antiapoptotic BCL2L1 isoform L mRNA expression. When overexpressed, stimulates proapoptotic BCL2L1 isoform S 5'-splice site (5'-ss) selection, wher…	cytoplasm [GO:0005737]; nuclear speck [GO:0016607]	mRNA processing [GO:0006397]; regulation of alternative mRNA splicing, via spliceosome [GO:0000381]; regulation of apoptotic process [GO:0042981]; RNA splicing [GO:0008380]	mRNA binding [GO:0003729]; RNA binding [GO:0003723]	SUBCELLULAR LOCATION: Nucleus speckle. Cytoplasm. Note=Colocalizes predominantly, with SFRS2 and LUC7L3 splicing factors, in nuclear speckles. Cytoplasmic localization is faint.	GO:0000381~regulation of alternative mRNA splicing, via spliceosome,GO:0006397~mRNA processing,GO:0008380~RNA splicing,GO:0042981~regulation of apoptotic process,	GO:0005737~cytoplasm,GO:0016607~nuclear speck,	GO:0003676~nucleic acid binding,GO:0003723~RNA binding,GO:0003729~mRNA binding,GO:0005515~protein binding,	Not significant	0	0
Q9Y3U8	RPL36	Q9Y3U8	RPL36	-1.1814	0.156967	0.623092	18.6361	17.2816	18.8393	18.2257	21.1189	20.9182	NA	18.5339	18.3317	16.7903	16.4848	19.8022	Not detected	FUNCTION: Component of the large ribosomal subunit. {ECO:0000269|PubMed:23636399, ECO:0000269|PubMed:25901680, ECO:0000269|PubMed:25957688, ECO:0000305|PubMed:12962325}.	cytoplasm [GO:0005737]; cytosol [GO:0005829]; cytosolic large ribosomal subunit [GO:0022625]; cytosolic ribosome [GO:0022626]; membrane [GO:0016020]; nucleolus [GO:0005730]; polysomal ribosome [GO:0042788]	cytoplasmic translation [GO:0002181]; translation [GO:0006412]	RNA binding [GO:0003723]; structural constituent of ribosome [GO:0003735]	SUBCELLULAR LOCATION: Cytoplasm, cytosol {ECO:0000269|PubMed:25957688}. Cytoplasm {ECO:0000305|PubMed:23636399, ECO:0000305|PubMed:25901680}. Note=Detected on cytosolic polysomes (PubMed:25957688). {ECO:0000250|UniProtKB:Q2YGT9, ECO:0000269|PubMed:25957688}.	GO:0000184~nuclear-transcribed mRNA catabolic process, nonsense-mediated decay,GO:0002181~cytoplasmic translation,GO:0006364~rRNA processing,GO:0006412~translation,GO:0006413~translational initiation,GO:0006614~SRP-dependent cotranslational protein targeting to membrane,GO:0019083~viral transcription,	GO:0005730~nucleolus,GO:0005737~cytoplasm,GO:0005829~cytosol,GO:0005840~ribosome,GO:0016020~membrane,GO:0022625~cytosolic large ribosomal subunit,GO:0022626~cytosolic ribosome,GO:0042788~polysomal ribosome,	GO:0003723~RNA binding,GO:0003735~structural constituent of ribosome,	Not significant	0	1
Q13642	FHL1	Q13642-1;Q13642-5;Q13642-4;Q13642;Q13642-3	FHL1	-1.17985	0.269883	0.681089	NA	NA	13.7132	NA	18.011	17.8144	16.1146	15.1387	14.8425	NA	NA	15.2362	Not detected	FUNCTION: May have an involvement in muscle development or hypertrophy.	cytoplasm [GO:0005737]; cytosol [GO:0005829]; focal adhesion [GO:0005925]; nucleus [GO:0005634]; plasma membrane [GO:0005886]	animal organ morphogenesis [GO:0009887]; cell differentiation [GO:0030154]; muscle organ development [GO:0007517]; negative regulation of cell growth [GO:0030308]; negative regulation of G1/S transition of mitotic cell cycle [GO:2000134]; negative regulation of G2/M transition of mitotic cell cycle [GO:0010972]; positive regulation of potassium ion transport [GO:0043268]; regulation of membrane d…	metal ion binding [GO:0046872]; transmembrane transporter binding [GO:0044325]	SUBCELLULAR LOCATION: [Isoform 1]: Cytoplasm.; SUBCELLULAR LOCATION: [Isoform 3]: Cytoplasm. Nucleus.; SUBCELLULAR LOCATION: [Isoform 2]: Nucleus. Cytoplasm, cytosol. Note=Predominantly nuclear in myoblasts but is cytosolic in differentiated myotubes.	GO:0003254~regulation of membrane depolarization,GO:0007517~muscle organ development,GO:0009887~animal organ morphogenesis,GO:0010972~negative regulation of G2/M transition of mitotic cell cycle,GO:0030154~cell differentiation,GO:0030308~negative regulation of cell growth,GO:0043268~positive regulation of potassium ion transport,GO:1901016~regulation of potassium ion transmembrane transporter act…	GO:0005634~nucleus,GO:0005737~cytoplasm,GO:0005829~cytosol,GO:0005886~plasma membrane,GO:0005925~focal adhesion,	GO:0005515~protein binding,GO:0044325~ion channel binding,GO:0046872~metal ion binding,	Not significant	3	2
Q14240	EIF4A2	Q14240;Q14240-2	EIF4A2	-1.15402	0.144921	0.60199	20.2295	20.0392	19.4309	18.696	19.3093	20.3425	14.6489	19.4377	19.336	19.5451	18.6017	19.5537	Not detected	FUNCTION: ATP-dependent RNA helicase which is a subunit of the eIF4F complex involved in cap recognition and is required for mRNA binding to ribosome. In the current model of translation initiation, eIF4A unwinds RNA secondary structures in the 5'-UTR of mRNAs which is necessary to allow efficient binding of the small ribosomal subunit, and subsequent scanning for the initiator codon.	cytosol [GO:0005829]; eukaryotic translation initiation factor 4F complex [GO:0016281]; perinuclear region of cytoplasm [GO:0048471]	cytoplasmic translational initiation [GO:0002183]; negative regulation of RNA-directed 5'-3' RNA polymerase activity [GO:1900260]; regulation of translational initiation [GO:0006446]	ATP binding [GO:0005524]; ATP hydrolysis activity [GO:0016887]; helicase activity [GO:0004386]; RNA binding [GO:0003723]; RNA helicase activity [GO:0003724]; translation initiation factor activity [GO:0003743]		GO:0002183~cytoplasmic translational initiation,GO:0006413~translational initiation,GO:0006446~regulation of translational initiation,GO:0016032~viral process,GO:1900260~negative regulation of RNA-directed 5'-3' RNA polymerase activity,GO:1990830~cellular response to leukemia inhibitory factor,	GO:0005829~cytosol,GO:0016281~eukaryotic translation initiation factor 4F complex,GO:0048471~perinuclear region of cytoplasm,	GO:0003676~nucleic acid binding,GO:0003723~RNA binding,GO:0003724~RNA helicase activity,GO:0003743~translation initiation factor activity,GO:0004386~helicase activity,GO:0005515~protein binding,GO:0005524~ATP binding,GO:0016787~hydrolase activity,GO:0016887~ATPase activity,	Not significant	0	0
Q5VWX1	KHDRBS2	Q5VWX1	KHDRBS2	-1.14809	0.00489603	0.116169	18.3971	18.3401	18.0148	17.9019	18.5093	18.4922	16.9743	16.8695	17.5396	NA	NA	NA	Not detected	FUNCTION: RNA-binding protein that plays a role in the regulation of alternative splicing and influences mRNA splice site selection and exon inclusion. Binds both poly(A) and poly(U) homopolymers. Phosphorylation by PTK6 inhibits its RNA-binding ability (By similarity). Induces an increased concentration-dependent incorporation of exon in CD44 pre-mRNA by direct binding to purine-rich exonic enha…	nucleoplasm [GO:0005654]; nucleus [GO:0005634]	mRNA processing [GO:0006397]; regulation of alternative mRNA splicing, via spliceosome [GO:0000381]; regulation of mRNA splicing, via spliceosome [GO:0048024]	mRNA binding [GO:0003729]; poly(A) binding [GO:0008143]; poly(U) RNA binding [GO:0008266]; SH2 domain binding [GO:0042169]; SH3 domain binding [GO:0017124]	SUBCELLULAR LOCATION: Nucleus {ECO:0000250|UniProtKB:Q9WU01}.	GO:0000381~regulation of alternative mRNA splicing, via spliceosome,GO:0006397~mRNA processing,GO:0048024~regulation of mRNA splicing, via spliceosome,	GO:0005634~nucleus,GO:0005654~nucleoplasm,	GO:0003723~RNA binding,GO:0003729~mRNA binding,GO:0005515~protein binding,GO:0008143~poly(A) binding,GO:0008266~poly(U) RNA binding,GO:0017124~SH3 domain binding,GO:0042169~SH2 domain binding,	Not significant	0	3
Q8NDT2	RBM15B	Q8NDT2;Q8NDT2-2	RBM15B	-1.14561	0.0306307	0.339808	20.1243	20.6757	20.7133	19.2482	20.9385	20.4849	17.8721	18.8407	20.1639	18.2161	19.8671	20.3513	Not detected	FUNCTION: RNA-binding protein that acts as a key regulator of N6-methyladenosine (m6A) methylation of RNAs, thereby regulating different processes, such as alternative splicing of mRNAs and X chromosome inactivation mediated by Xist RNA (PubMed:16129689, PubMed:27602518). Associated component of the WMM complex, a complex that mediates N6-methyladenosine (m6A) methylation of RNAs, a modification …	nuclear envelope [GO:0005635]; nuclear speck [GO:0016607]; nucleoplasm [GO:0005654]; nucleus [GO:0005634]; RNA N6-methyladenosine methyltransferase complex [GO:0036396]	dosage compensation by inactivation of X chromosome [GO:0009048]; mRNA export from nucleus [GO:0006406]; mRNA processing [GO:0006397]; regulation of alternative mRNA splicing, via spliceosome [GO:0000381]; RNA methylation [GO:0001510]; RNA splicing [GO:0008380]	mRNA binding [GO:0003729]; RNA binding [GO:0003723]	SUBCELLULAR LOCATION: Nucleus, nucleoplasm {ECO:0000269|PubMed:16129689}. Nucleus speckle {ECO:0000269|PubMed:19586903}. Nucleus envelope {ECO:0000269|PubMed:19586903}. Note=Colocalizes with BMLF1 in the nucleus. Localized in the nucleoplasm with a granular staining pattern and excluded from the nucleoli. {ECO:0000269|PubMed:16129689}.	GO:0000381~regulation of alternative mRNA splicing, via spliceosome,GO:0000398~mRNA splicing, via spliceosome,GO:0001510~RNA methylation,GO:0006397~mRNA processing,GO:0006406~mRNA export from nucleus,GO:0008380~RNA splicing,GO:0009048~dosage compensation by inactivation of X chromosome,GO:0016032~viral process,	GO:0005634~nucleus,GO:0005635~nuclear envelope,GO:0005654~nucleoplasm,GO:0016021~integral component of membrane,GO:0016607~nuclear speck,GO:0036396~MIS complex,	GO:0003676~nucleic acid binding,GO:0003723~RNA binding,GO:0003729~mRNA binding,GO:0005515~protein binding,	Not significant	0	0
Q96PK6	RBM14	Q96PK6;Q96PK6-2;Q96PK6-3;Q96PK6-4	RBM14	-1.14449	0.0153282	0.228609	19.0477	17.9561	18.5906	18.4214	20.1639	20.1017	17.6518	18.0831	18.058	17.8108	17.2174	18.5934	Not detected	FUNCTION: Isoform 1 may function as a nuclear receptor coactivator, enhancing transcription through other coactivators such as NCOA6 and CITED1. Isoform 2, functions as a transcriptional repressor, modulating transcriptional activities of coactivators including isoform 1, NCOA6 and CITED1 (PubMed:11443112). Regulates centriole biogenesis by suppressing the formation of aberrant centriolar protein…	cytoplasm [GO:0005737]; nuclear speck [GO:0016607]; nucleolus [GO:0005730]; nucleoplasm [GO:0005654]; nucleus [GO:0005634]; ribonucleoprotein complex [GO:1990904]; transcription regulator complex [GO:0005667]	activation of innate immune response [GO:0002218]; centriole assembly [GO:0098534]; histone deacetylation [GO:0016575]; innate immune response [GO:0045087]; mRNA splicing, via spliceosome [GO:0000398]; negative regulation of centriole replication [GO:0046600]; positive regulation of transcription by RNA polymerase II [GO:0045944]; response to hormone [GO:0009725]; SMAD protein signal transduction…	mRNA binding [GO:0003729]; nuclear receptor coactivator activity [GO:0030374]; RNA binding [GO:0003723]	SUBCELLULAR LOCATION: Nucleus {ECO:0000269|PubMed:25385835}. Nucleus, nucleolus {ECO:0000269|PubMed:11790299}. Cytoplasm {ECO:0000269|PubMed:25385835}. Note=In punctate subnuclear structures often located adjacent to splicing speckles, called paraspeckles (PubMed:11790299). Cytoplasmic localization is crucial for its function in suppressing the formation of aberrant centriolar protein complexes (…	GO:0000398~mRNA splicing, via spliceosome,GO:0002218~activation of innate immune response,GO:0009725~response to hormone,GO:0016575~histone deacetylation,GO:0045087~innate immune response,GO:0045944~positive regulation of transcription from RNA polymerase II promoter,GO:0046600~negative regulation of centriole replication,GO:0060395~SMAD protein signal transduction,GO:0098534~centriole assembly,	GO:0005634~nucleus,GO:0005654~nucleoplasm,GO:0005667~transcription factor complex,GO:0005730~nucleolus,GO:0005737~cytoplasm,GO:0016607~nuclear speck,GO:1990904~ribonucleoprotein complex,	GO:0003723~RNA binding,GO:0003729~mRNA binding,GO:0005515~protein binding,GO:0030374~ligand-dependent nuclear receptor transcription coactivator activity,	Not significant	0	0
A2AJT9	CXorf23	A2AJT9;A2AJT9-2;A2AJT9-3	CXorf23	-1.13993	0.170531	0.624859	18.3149	18.5524	16.4509	18.6634	19.7214	19.157	18.4437	16.4829	17.6965	14.0178	18.3282	19.0513	Not detected		mediator complex [GO:0016592]; mitochondrion [GO:0005739]	positive regulation of transcription by RNA polymerase II [GO:0045944]	DNA binding [GO:0003677]; transcription coregulator activity [GO:0003712]	SUBCELLULAR LOCATION: Mitochondrion {ECO:0000305}.	GO:0045944~positive regulation of transcription from RNA polymerase II promoter,	GO:0005739~mitochondrion,GO:0016592~mediator complex,	GO:0003677~DNA binding,GO:0003712~transcription cofactor activity,	Not significant	0	0
Q9BRL6	SRSF8	Q9BRL6-2;Q9BRL6	SRSF8	-1.13719	0.195626	0.639428	19.8909	19.2465	18.5184	21.0435	22.7562	22.8939	19.1297	20.4268	20.2755	17.5926	18.6678	21.4339	Not detected	FUNCTION: Involved in pre-mRNA alternative splicing. {ECO:0000269|PubMed:9671500}.	cytoplasm [GO:0005737]; cytosol [GO:0005829]; nuclear speck [GO:0016607]; nucleoplasm [GO:0005654]	mRNA splicing, via spliceosome [GO:0000398]	RNA binding [GO:0003723]	SUBCELLULAR LOCATION: Nucleus {ECO:0000269|PubMed:9671500}.	GO:0000398~mRNA splicing, via spliceosome,	GO:0005654~nucleoplasm,GO:0005737~cytoplasm,GO:0005829~cytosol,GO:0016607~nuclear speck,	GO:0003723~RNA binding,GO:0005515~protein binding,	Not significant	0	0
Q96FJ2	DYNLL2	Q96FJ2	DYNLL2	-1.13137	0.0409223	0.396479	19.1357	18.6887	17.7092	18.626	20.4844	20.2239	NA	18.8502	18.2463	17.6519	17.472	17.8459	Not detected	FUNCTION: Acts as one of several non-catalytic accessory components of the cytoplasmic dynein 1 complex that are thought to be involved in linking dynein to cargos and to adapter proteins that regulate dynein function. Cytoplasmic dynein 1 acts as a motor for the intracellular retrograde motility of vesicles and organelles along microtubules. May play a role in changing or maintaining the spatial…	9+0 non-motile cilium [GO:0097731]; centrosome [GO:0005813]; ciliary tip [GO:0097542]; cilium [GO:0005929]; cytoplasmic dynein complex [GO:0005868]; cytoskeleton [GO:0005856]; cytosol [GO:0005829]; dynein complex [GO:0030286]; glutamatergic synapse [GO:0098978]; membrane [GO:0016020]; microtubule [GO:0005874]; myosin V complex [GO:0031475]; nucleus [GO:0005634]; plasma membrane [GO:0005886]; post…	cilium assembly [GO:0060271]; microtubule-based process [GO:0007017]	dynein intermediate chain binding [GO:0045505]; dynein light intermediate chain binding [GO:0051959]	SUBCELLULAR LOCATION: Cytoplasm, cytoskeleton {ECO:0000269|PubMed:20921139}.	GO:0006888~ER to Golgi vesicle-mediated transport,GO:0007017~microtubule-based process,GO:0007052~mitotic spindle organization,GO:0016236~macroautophagy,GO:0019058~viral life cycle,GO:0019886~antigen processing and presentation of exogenous peptide antigen via MHC class II,GO:0035735~intraciliary transport involved in cilium assembly,GO:0035973~aggrephagy,GO:0060271~cilium assembly,GO:2000582~pos…	GO:0005634~nucleus,GO:0005813~centrosome,GO:0005829~cytosol,GO:0005856~cytoskeleton,GO:0005868~cytoplasmic dynein complex,GO:0005874~microtubule,GO:0005886~plasma membrane,GO:0005929~cilium,GO:0014069~postsynaptic density,GO:0016020~membrane,GO:0030286~dynein complex,GO:0031475~myosin V complex,GO:0097542~ciliary tip,GO:0097731~9+0 non-motile cilium,GO:0098794~postsynapse,GO:0098978~glutamatergic…	GO:0005515~protein binding,GO:0042802~identical protein binding,GO:0044877~macromolecular complex binding,GO:0045505~dynein intermediate chain binding,GO:0051959~dynein light intermediate chain binding,GO:0097110~scaffold protein binding,	Not significant	0	1
Q9BWD1	ACAT2	Q9BWD1;Q9BWD1-2	ACAT2	-1.12998	0.0865082	0.531262	17.2416	16.5602	16.6253	NA	NA	NA	NA	NA	NA	NA	16.1892	15.1689	Not detected	FUNCTION: Involved in the biosynthetic pathway of cholesterol. {ECO:0000303|PubMed:15733928}.	cytoplasm [GO:0005737]; cytosol [GO:0005829]; extracellular exosome [GO:0070062]; mitochondrion [GO:0005739]	fatty acid beta-oxidation [GO:0006635]; lipid metabolic process [GO:0006629]	acetyl-CoA C-acetyltransferase activity [GO:0003985]	SUBCELLULAR LOCATION: Cytoplasm, cytosol {ECO:0000305|PubMed:7911016}.	GO:0006629~lipid metabolic process,GO:0006635~fatty acid beta-oxidation,GO:0006695~cholesterol biosynthetic process,	GO:0005737~cytoplasm,GO:0005739~mitochondrion,GO:0005829~cytosol,GO:0070062~extracellular exosome,	GO:0003985~acetyl-CoA C-acetyltransferase activity,GO:0005515~protein binding,	Not significant	3	4
P49759	CLK1	P49759-3;P49759;P49759-2	CLK1	-1.12975	0.105546	0.552321	19.4735	19.1583	19.0049	20.0393	20.1097	19.8489	19.8145	16.8046	19.6955	18.1544	16.1987	20.1885	Not detected	FUNCTION: Dual specificity kinase acting on both serine/threonine and tyrosine-containing substrates. Phosphorylates serine- and arginine-rich (SR) proteins of the spliceosomal complex and may be a constituent of a network of regulatory mechanisms that enable SR proteins to control RNA splicing. Phosphorylates: SRSF1, SRSF3 and PTPN1. Regulates the alternative splicing of tissue factor (F3) pre-m…	cytoplasm [GO:0005737]; nucleus [GO:0005634]	peptidyl-serine phosphorylation [GO:0018105]; peptidyl-threonine phosphorylation [GO:0018107]; protein autophosphorylation [GO:0046777]; regulation of RNA splicing [GO:0043484]	ATP binding [GO:0005524]; non-membrane spanning protein tyrosine kinase activity [GO:0004715]; protein serine/threonine/tyrosine kinase activity [GO:0004712]; protein serine/threonine kinase activity [GO:0004674]; protein serine kinase activity [GO:0106310]	SUBCELLULAR LOCATION: Nucleus.	GO:0018105~peptidyl-serine phosphorylation,GO:0018107~peptidyl-threonine phosphorylation,GO:0018108~peptidyl-tyrosine phosphorylation,GO:0043484~regulation of RNA splicing,GO:0046777~protein autophosphorylation,	GO:0005634~nucleus,GO:0005737~cytoplasm,	GO:0004672~protein kinase activity,GO:0004674~protein serine/threonine kinase activity,GO:0004712~protein serine/threonine/tyrosine kinase activity,GO:0004714~transmembrane receptor protein tyrosine kinase activity,GO:0004715~non-membrane spanning protein tyrosine kinase activity,GO:0005515~protein binding,GO:0005524~ATP binding,	Not significant	0	0
P61964	WDR5	P61964	WDR5	-1.12781	0.023786	0.288751	18.4177	18.2809	17.9484	NA	17.7649	18.157	16.6352	17.8325	16.1264	17.3082	18.217	15.7966	Not detected	FUNCTION: Contributes to histone modification (PubMed:19131338, PubMed:19556245, PubMed:19103755, PubMed:20018852, PubMed:16600877, PubMed:16829960). May position the N-terminus of histone H3 for efficient trimethylation at 'Lys-4' (PubMed:16829960). As part of the MLL1/MLL complex it is involved in methylation and dimethylation at 'Lys-4' of histone H3 (PubMed:19556245). H3 'Lys-4' methylation r…	ATAC complex [GO:0140672]; histone acetyltransferase complex [GO:0000123]; histone methyltransferase complex [GO:0035097]; MLL1 complex [GO:0071339]; MLL3/4 complex [GO:0044666]; NSL complex [GO:0044545]; nucleoplasm [GO:0005654]; nucleus [GO:0005634]; Set1C/COMPASS complex [GO:0048188]	chromatin organization [GO:0006325]; histone H3 acetylation [GO:0043966]; histone H3-K14 acetylation [GO:0044154]; histone H3-K4 methylation [GO:0051568]; histone H4-K16 acetylation [GO:0043984]; histone H4-K5 acetylation [GO:0043981]; histone H4-K8 acetylation [GO:0043982]; negative regulation of histone H3-K4 methylation [GO:0051572]; neuron projection development [GO:0031175]; positive regulat…	histone binding [GO:0042393]; methylated histone binding [GO:0035064]	SUBCELLULAR LOCATION: Nucleus {ECO:0000269|PubMed:17355966, ECO:0000269|PubMed:20018852}.	GO:0001501~skeletal system development,GO:0006325~chromatin organization,GO:0006355~regulation of transcription, DNA-templated,GO:0006357~regulation of transcription from RNA polymerase II promoter,GO:0031063~regulation of histone deacetylation,GO:0031175~neuron projection development,GO:0043687~post-translational protein modification,GO:0043966~histone H3 acetylation,GO:0043981~histone H4-K5 ace…	GO:0000123~histone acetyltransferase complex,GO:0005634~nucleus,GO:0005654~nucleoplasm,GO:0005671~Ada2/Gcn5/Ada3 transcription activator complex,GO:0035097~histone methyltransferase complex,GO:0044545~NSL complex,GO:0044665~MLL1/2 complex,GO:0044666~MLL3/4 complex,GO:0048188~Set1C/COMPASS complex,GO:0071339~MLL1 complex,	GO:0005515~protein binding,GO:0035064~methylated histone binding,GO:0042393~histone binding,GO:0042800~histone methyltransferase activity (H3-K4 specific),	Not significant	1	0
P62316	SNRPD2	P62316;P62316-2	SNRPD2	-1.11925	0.175367	0.624859	21.2066	20.5303	20.2474	19.4014	23.0258	23.1092	17.5204	20.6129	21.261	19.6642	19.9511	21.7958	Not detected	FUNCTION: Plays a role in pre-mRNA splicing as a core component of the spliceosomal U1, U2, U4 and U5 small nuclear ribonucleoproteins (snRNPs), the building blocks of the spliceosome (PubMed:11991638, PubMed:18984161, PubMed:19325628, PubMed:23333303, PubMed:25555158, PubMed:26912367, PubMed:28502770, PubMed:28781166, PubMed:28076346). Component of both the pre-catalytic spliceosome B complex an…	catalytic step 2 spliceosome [GO:0071013]; cytosol [GO:0005829]; extracellular exosome [GO:0070062]; methylosome [GO:0034709]; nucleoplasm [GO:0005654]; nucleus [GO:0005634]; pICln-Sm protein complex [GO:0034715]; precatalytic spliceosome [GO:0071011]; small nuclear ribonucleoprotein complex [GO:0030532]; SMN-Sm protein complex [GO:0034719]; spliceosomal complex [GO:0005681]; U12-type spliceosoma…	mRNA splicing, via spliceosome [GO:0000398]; RNA splicing [GO:0008380]; spliceosomal complex assembly [GO:0000245]; spliceosomal snRNP assembly [GO:0000387]	RNA binding [GO:0003723]	SUBCELLULAR LOCATION: Cytoplasm, cytosol {ECO:0000269|PubMed:18984161}. Nucleus {ECO:0000269|PubMed:11991638, ECO:0000269|PubMed:26912367, ECO:0000269|PubMed:28076346, ECO:0000269|PubMed:28502770, ECO:0000269|PubMed:28781166}. Note=SMN-mediated assembly into core snRNPs occurs in the cytosol before SMN-mediated transport to the nucleus to be included in spliceosomes. {ECO:0000305}.	GO:0000245~spliceosomal complex assembly,GO:0000387~spliceosomal snRNP assembly,GO:0000398~mRNA splicing, via spliceosome,GO:0006397~mRNA processing,GO:0008380~RNA splicing,GO:0051170~nuclear import,	GO:0005634~nucleus,GO:0005654~nucleoplasm,GO:0005681~spliceosomal complex,GO:0005682~U5 snRNP,GO:0005685~U1 snRNP,GO:0005686~U2 snRNP,GO:0005687~U4 snRNP,GO:0005689~U12-type spliceosomal complex,GO:0005829~cytosol,GO:0030532~small nuclear ribonucleoprotein complex,GO:0034709~methylosome,GO:0034715~pICln-Sm protein complex,GO:0034719~SMN-Sm protein complex,GO:0046540~U4/U6 x U5 tri-snRNP complex,G…	GO:0003723~RNA binding,GO:0005515~protein binding,GO:1990446~U1 snRNP binding,	Not significant	0	0
Q9BUJ2	HNRNPUL1	Q9BUJ2-4;Q9BUJ2-2;Q9BUJ2;Q9BUJ2-3	HNRNPUL1	-1.1165	0.0413458	0.396479	18.1233	17.4867	17.9878	18.8735	19.4793	19.3157	16.3421	18.3662	16.8822	16.9205	17.1044	18.9518	Not detected	FUNCTION: Acts as a basic transcriptional regulator. Represses basic transcription driven by several virus and cellular promoters. When associated with BRD7, activates transcription of glucocorticoid-responsive promoter in the absence of ligand-stimulation. Plays also a role in mRNA processing and transport. Binds avidly to poly(G) and poly(C) RNA homopolymers in vitro. {ECO:0000269|PubMed:124899…	nucleoplasm [GO:0005654]; nucleus [GO:0005634]	response to virus [GO:0009615]; RNA processing [GO:0006396]	enzyme binding [GO:0019899]; RNA binding [GO:0003723]	SUBCELLULAR LOCATION: Nucleus {ECO:0000269|PubMed:11513728, ECO:0000269|PubMed:12489984, ECO:0000269|PubMed:9733834}.	GO:0000398~mRNA splicing, via spliceosome,GO:0006396~RNA processing,GO:0009615~response to virus,	GO:0005634~nucleus,GO:0005654~nucleoplasm,	GO:0003723~RNA binding,GO:0005515~protein binding,GO:0019899~enzyme binding,	Not significant	0	0
Q92499	DDX1	Q92499;Q92499-3;Q92499-2	DDX1	-1.11566	0.00688624	0.140965	18.3692	18.785	18.0869	17.8133	19.3459	19.2534	16.7113	17.1602	17.3438	17.7733	17.7988	18.1723	Not detected	FUNCTION: Acts as an ATP-dependent RNA helicase, able to unwind both RNA-RNA and RNA-DNA duplexes. Possesses 5' single-stranded RNA overhang nuclease activity. Possesses ATPase activity on various RNA, but not DNA polynucleotides. May play a role in RNA clearance at DNA double-strand breaks (DSBs), thereby facilitating the template-guided repair of transcriptionally active regions of the genome. …	cleavage body [GO:0071920]; cytoplasm [GO:0005737]; cytoplasmic stress granule [GO:0010494]; cytosol [GO:0005829]; membrane [GO:0016020]; mitochondrion [GO:0005739]; nucleoplasm [GO:0005654]; nucleus [GO:0005634]; ribonucleoprotein complex [GO:1990904]; tRNA-splicing ligase complex [GO:0072669]	defense response to virus [GO:0051607]; DNA duplex unwinding [GO:0032508]; double-strand break repair [GO:0006302]; innate immune response [GO:0045087]; nucleic acid phosphodiester bond hydrolysis [GO:0090305]; positive regulation of I-kappaB kinase/NF-kappaB signaling [GO:0043123]; positive regulation of myeloid dendritic cell cytokine production [GO:0002735]; protein localization to cytoplasmic…	ATP binding [GO:0005524]; ATP hydrolysis activity [GO:0016887]; chromatin binding [GO:0003682]; DNA/RNA helicase activity [GO:0033677]; DNA binding [GO:0003677]; double-stranded RNA binding [GO:0003725]; exonuclease activity [GO:0004527]; nuclease activity [GO:0004518]; poly(A) binding [GO:0008143]; RNA binding [GO:0003723]; RNA helicase activity [GO:0003724]; transcription coregulator activity […	SUBCELLULAR LOCATION: Nucleus. Cytoplasm. Cytoplasmic granule. Cytoplasm, cytosol {ECO:0000250|UniProtKB:Q91VR5}. Mitochondrion {ECO:0000250|UniProtKB:Q91VR5}. Note=Localized with MBNL1, TIAL1 and YBX1 in stress granules upon stress. Localized with CSTF2 in cleavage bodies. Forms large aggregates called DDX1 bodies. Relocalized into multiple foci (IR-induced foci or IRIF) after IR treatment, a pr…	GO:0000245~spliceosomal complex assembly,GO:0002735~positive regulation of myeloid dendritic cell cytokine production,GO:0006302~double-strand break repair,GO:0006355~regulation of transcription, DNA-templated,GO:0006388~tRNA splicing, via endonucleolytic cleavage and ligation,GO:0006397~mRNA processing,GO:0006446~regulation of translational initiation,GO:0007275~multicellular organism developmen…	GO:0005634~nucleus,GO:0005654~nucleoplasm,GO:0005737~cytoplasm,GO:0005739~mitochondrion,GO:0005829~cytosol,GO:0010494~cytoplasmic stress granule,GO:0016020~membrane,GO:0071920~cleavage body,GO:0072669~tRNA-splicing ligase complex,GO:1990904~ribonucleoprotein complex,	GO:0003676~nucleic acid binding,GO:0003677~DNA binding,GO:0003682~chromatin binding,GO:0003712~transcription cofactor activity,GO:0003723~RNA binding,GO:0003724~RNA helicase activity,GO:0003725~double-stranded RNA binding,GO:0004386~helicase activity,GO:0004518~nuclease activity,GO:0004527~exonuclease activity,GO:0005515~protein binding,GO:0005524~ATP binding,GO:0008143~poly(A) binding,GO:0016887…	Not significant	0	0
P49761	CLK3	P49761;P49761-1;P49761-3	CLK3	-1.10833	0.18977	0.639428	17.3977	16.904	16.4299	16.8734	19.6096	19.1815	NA	15.518	18.3536	15.1471	15.5895	18.5136	Not detected	FUNCTION: Dual specificity kinase acting on both serine/threonine and tyrosine-containing substrates. Phosphorylates serine- and arginine-rich (SR) proteins of the spliceosomal complex. May be a constituent of a network of regulatory mechanisms that enable SR proteins to control RNA splicing and can cause redistribution of SR proteins from speckles to a diffuse nucleoplasmic distribution. Phospho…	acrosomal vesicle [GO:0001669]; intermediate filament cytoskeleton [GO:0045111]; membrane [GO:0016020]; nuclear speck [GO:0016607]; nucleoplasm [GO:0005654]; nucleus [GO:0005634]	protein autophosphorylation [GO:0046777]; protein phosphorylation [GO:0006468]; regulation of RNA splicing [GO:0043484]	ATP binding [GO:0005524]; identical protein binding [GO:0042802]; protein serine/threonine/tyrosine kinase activity [GO:0004712]; protein serine/threonine kinase activity [GO:0004674]; protein serine kinase activity [GO:0106310]; protein tyrosine kinase activity [GO:0004713]; RNA binding [GO:0003723]	SUBCELLULAR LOCATION: [Isoform 1]: Nucleus. Cytoplasm {ECO:0000250}. Cytoplasmic vesicle, secretory vesicle, acrosome {ECO:0000250}.; SUBCELLULAR LOCATION: [Isoform 2]: Nucleus speckle. Note=Co-localizes with serine- and arginine-rich (SR) proteins in the nuclear speckles.	GO:0006468~protein phosphorylation,GO:0018108~peptidyl-tyrosine phosphorylation,GO:0043484~regulation of RNA splicing,GO:0046777~protein autophosphorylation,	GO:0001669~acrosomal vesicle,GO:0005634~nucleus,GO:0005654~nucleoplasm,GO:0016020~membrane,GO:0016607~nuclear speck,GO:0045111~intermediate filament cytoskeleton,	GO:0003723~RNA binding,GO:0004672~protein kinase activity,GO:0004674~protein serine/threonine kinase activity,GO:0004712~protein serine/threonine/tyrosine kinase activity,GO:0004713~protein tyrosine kinase activity,GO:0004714~transmembrane receptor protein tyrosine kinase activity,GO:0005515~protein binding,GO:0005524~ATP binding,GO:0042802~identical protein binding,	Not significant	0	1
P52943	CRIP2	P52943;P52943-2	CRIP2	-1.10766	0.00474713	0.115256	20.4147	20.3154	19.6785	19.5741	20.2706	20.1172	17.7676	18.8779	19.5003	18.8094	19.4461	19.3231	Not detected		cell cortex [GO:0005938]	hemopoiesis [GO:0030097]; positive regulation of cell population proliferation [GO:0008284]	zinc ion binding [GO:0008270]		GO:0008284~positive regulation of cell proliferation,GO:0030097~hemopoiesis,	GO:0005938~cell cortex,	GO:0005515~protein binding,GO:0008270~zinc ion binding,GO:0046872~metal ion binding,	Not significant	0	0
P49321	NASP	P49321-2;P49321-4;P49321;P49321-3;Q12904;Q12904-2	NASP	-1.10511	0.111612	0.557206	14.9545	14.2693	14.934	14.7714	16.7817	16.6236	15.2352	13.1416	NA	12.7779	15.8457	14.4195	Not detected	FUNCTION: Required for DNA replication, normal cell cycle progression and cell proliferation. Forms a cytoplasmic complex with HSP90 and H1 linker histones and stimulates HSP90 ATPase activity. NASP and H1 histone are subsequently released from the complex and translocate to the nucleus where the histone is released for binding to DNA. {ECO:0000250|UniProtKB:Q99MD9}.	chromatin [GO:0000785]; cytoplasm [GO:0005737]; nucleoplasm [GO:0005654]; nucleus [GO:0005634]; protein-containing complex [GO:0032991]	blastocyst development [GO:0001824]; CENP-A containing chromatin assembly [GO:0034080]; DNA replication [GO:0006260]; DNA replication-dependent chromatin assembly [GO:0006335]; DNA replication-independent chromatin assembly [GO:0006336]; G1/S transition of mitotic cell cycle [GO:0000082]; histone exchange [GO:0043486]; male gonad development [GO:0008584]; nucleosome assembly [GO:0006334]; protein…	histone binding [GO:0042393]; protein-containing complex binding [GO:0044877]	SUBCELLULAR LOCATION: Cytoplasm {ECO:0000250|UniProtKB:Q99MD9}. Nucleus {ECO:0000250|UniProtKB:Q99MD9}.	GO:0000082~G1/S transition of mitotic cell cycle,GO:0001824~blastocyst development,GO:0006260~DNA replication,GO:0006334~nucleosome assembly,GO:0006335~DNA replication-dependent nucleosome assembly,GO:0006336~DNA replication-independent nucleosome assembly,GO:0008584~male gonad development,GO:0015031~protein transport,GO:0033574~response to testosterone,GO:0034080~CENP-A containing nucleosome ass…	GO:0000785~chromatin,GO:0005634~nucleus,GO:0005654~nucleoplasm,GO:0005737~cytoplasm,GO:0032991~macromolecular complex,	GO:0005515~protein binding,GO:0042393~histone binding,GO:0044877~macromolecular complex binding,	Not significant	0	1
O43488	AKR7A2	O43488	AKR7A2	-1.10163	0.219125	0.664686	18.747	19.3238	19.0389	20.6286	16.1407	NA	NA	19.04	16.2972	18.107	18.8725	16.0541	Not detected	FUNCTION: Catalyzes the NADPH-dependent reduction of succinic semialdehyde to gamma-hydroxybutyrate. May have an important role in producing the neuromodulator gamma-hydroxybutyrate (GHB). Has broad substrate specificity. Has NADPH-dependent aldehyde reductase activity towards 2-carboxybenzaldehyde, 2-nitrobenzaldehyde and pyridine-2-aldehyde (in vitro). Can reduce 1,2-naphthoquinone and 9,10-phe…	cytoplasm [GO:0005737]; cytosol [GO:0005829]; extracellular exosome [GO:0070062]; Golgi apparatus [GO:0005794]	carbohydrate metabolic process [GO:0005975]; cellular aldehyde metabolic process [GO:0006081]; daunorubicin metabolic process [GO:0044597]; doxorubicin metabolic process [GO:0044598]; lipid metabolic process [GO:0006629]	alditol:NADP+ 1-oxidoreductase activity [GO:0004032]; aldo-keto reductase (NADP) activity [GO:0004033]; D-threo-aldose 1-dehydrogenase activity [GO:0047834]; electron transfer activity [GO:0009055]; phenanthrene-9,10-epoxide hydrolase activity [GO:0019119]	SUBCELLULAR LOCATION: Golgi apparatus {ECO:0000250}. Cytoplasm {ECO:0000269|PubMed:9576847}.	GO:0005975~carbohydrate metabolic process,GO:0006081~cellular aldehyde metabolic process,GO:0006629~lipid metabolic process,GO:0022900~electron transport chain,GO:0044597~daunorubicin metabolic process,GO:0044598~doxorubicin metabolic process,GO:0046222~aflatoxin metabolic process,	GO:0005737~cytoplasm,GO:0005794~Golgi apparatus,GO:0005829~cytosol,GO:0070062~extracellular exosome,	GO:0004032~alditol:NADP+ 1-oxidoreductase activity,GO:0004033~aldo-keto reductase (NADP) activity,GO:0005515~protein binding,GO:0009055~electron carrier activity,GO:0019119~phenanthrene-9,10-epoxide hydrolase activity,GO:0047834~D-threo-aldose 1-dehydrogenase activity,	Not significant	1	1
Q96EP5	DAZAP1	Q96EP5-2;Q96EP5	DAZAP1	-1.10008	0.217871	0.663142	19.8135	20.2122	19.8211	20.5184	17.8934	17.8499	16.5713	19.8813	19.4386	14.9131	19.2934	19.4103	Not detected	FUNCTION: RNA-binding protein, which may be required during spermatogenesis.	cytosol [GO:0005829]; nucleoplasm [GO:0005654]; protein-containing complex [GO:0032991]; ribonucleoprotein complex [GO:1990904]	cell differentiation [GO:0030154]; cell population proliferation [GO:0008283]; maternal placenta development [GO:0001893]; positive regulation of mRNA splicing, via spliceosome [GO:0048026]; spermatogenesis [GO:0007283]	mRNA 3'-UTR binding [GO:0003730]; poly(G) binding [GO:0034046]; poly(U) RNA binding [GO:0008266]; RNA binding [GO:0003723]; RNA stem-loop binding [GO:0035613]	SUBCELLULAR LOCATION: Cytoplasm {ECO:0000269|PubMed:22001406}. Nucleus {ECO:0000269|PubMed:22001406}. Note=Predominantly cytoplasmic (By similarity). Nuclear at some stages of spermatozoides development. In midpachytene spermatocytes, it is localized in both the cytoplasm and the nuclei and is clearly excluded from the sex vesicles. In round spermatids, it localizes mainly in the nuclei, whereas …	GO:0001893~maternal placenta development,GO:0007283~spermatogenesis,GO:0008283~cell proliferation,GO:0030154~cell differentiation,GO:0048026~positive regulation of mRNA splicing, via spliceosome,	GO:0005654~nucleoplasm,GO:0005829~cytosol,GO:0032991~macromolecular complex,GO:1990904~ribonucleoprotein complex,	GO:0003676~nucleic acid binding,GO:0003723~RNA binding,GO:0003730~mRNA 3'-UTR binding,GO:0005515~protein binding,GO:0008266~poly(U) RNA binding,GO:0034046~poly(G) binding,GO:0035613~RNA stem-loop binding,	Not significant	0	0
Q9UKJ3	GPATCH8	Q9UKJ3-2;Q9UKJ3	GPATCH8	-1.09968	0.118017	0.565276	16.8629	16.7883	16.9876	17.7714	16.3276	16.0582	14.2024	17.0323	16.3148	13.0838	17.2428	16.3219	Not detected		nucleus [GO:0005634]		metal ion binding [GO:0046872]; RNA binding [GO:0003723]			GO:0005634~nucleus,	GO:0003676~nucleic acid binding,GO:0003723~RNA binding,GO:0005515~protein binding,GO:0046872~metal ion binding,	Not significant	0	0
O60282	KIF5C	O60282;O60282-2;Q12840	KIF5C	-1.09223	0.132388	0.581778	17.4047	17.8783	15.8091	14.0735	16.4525	15.9426	14.8287	NA	NA	15.0561	14.5268	16.26	Not detected	FUNCTION: Involved in synaptic transmission (PubMed:24812067). Mediates dendritic trafficking of mRNAs (By similarity). Kinesin is a microtubule-associated force-producing protein that may play a role in organelle transport. Required for anterograde axonal transportation of MAPK8IP3/JIP3 which is essential for MAPK8IP3/JIP3 function in axon elongation (By similarity). {ECO:0000250|UniProtKB:P2873…	axonal growth cone [GO:0044295]; axon cytoplasm [GO:1904115]; ciliary rootlet [GO:0035253]; dendrite cytoplasm [GO:0032839]; distal axon [GO:0150034]; kinesin complex [GO:0005871]; microtubule [GO:0005874]; neuronal cell body [GO:0043025]	anterograde axonal protein transport [GO:0099641]; anterograde dendritic transport of neurotransmitter receptor complex [GO:0098971]; axon guidance [GO:0007411]; cytoskeleton-dependent intracellular transport [GO:0030705]; microtubule-based movement [GO:0007018]; motor neuron axon guidance [GO:0008045]; mRNA transport [GO:0051028]; organelle organization [GO:0006996]; synaptic vesicle transport […	ATP binding [GO:0005524]; ATP hydrolysis activity [GO:0016887]; microtubule binding [GO:0008017]; microtubule motor activity [GO:0003777]; plus-end-directed microtubule motor activity [GO:0008574]	SUBCELLULAR LOCATION: Cytoplasm, cytoskeleton {ECO:0000305}. Cell projection, dendrite {ECO:0000269|PubMed:24812067}. Note=Abundant in distal regions of dendrites. {ECO:0000269|PubMed:24812067}.	GO:0006996~organelle organization,GO:0007018~microtubule-based movement,GO:0007411~axon guidance,GO:0008045~motor neuron axon guidance,GO:0030705~cytoskeleton-dependent intracellular transport,GO:0048489~synaptic vesicle transport,GO:0051028~mRNA transport,GO:0098971~anterograde dendritic transport of neurotransmitter receptor complex,GO:0099641~anterograde axonal protein transport,	GO:0005737~cytoplasm,GO:0005871~kinesin complex,GO:0005874~microtubule,GO:0032839~dendrite cytoplasm,GO:0035253~ciliary rootlet,GO:0043025~neuronal cell body,GO:0044295~axonal growth cone,GO:1904115~axon cytoplasm,	GO:0003777~microtubule motor activity,GO:0005515~protein binding,GO:0005524~ATP binding,GO:0008017~microtubule binding,GO:0008574~ATP-dependent microtubule motor activity, plus-end-directed,GO:0016887~ATPase activity,GO:1990939~ATP-dependent microtubule motor activity,	Not significant	0	2
O75821	EIF3G	O75821	EIF3G	-1.08788	0.115032	0.561182	19.9979	19.6356	19.1153	16.2595	19.181	19.5715	16.6482	18.0333	17.6207	19.0249	19.1552	16.7511	Not detected	FUNCTION: RNA-binding component of the eukaryotic translation initiation factor 3 (eIF-3) complex, which is required for several steps in the initiation of protein synthesis (PubMed:17581632, PubMed:25849773, PubMed:27462815). The eIF-3 complex associates with the 40S ribosome and facilitates the recruitment of eIF-1, eIF-1A, eIF-2:GTP:methionyl-tRNAi and eIF-5 to form the 43S pre-initiation comp…	cytoplasm [GO:0005737]; cytosol [GO:0005829]; eukaryotic 43S preinitiation complex [GO:0016282]; eukaryotic 48S preinitiation complex [GO:0033290]; eukaryotic translation initiation factor 3 complex [GO:0005852]; perinuclear region of cytoplasm [GO:0048471]	formation of cytoplasmic translation initiation complex [GO:0001732]; translational initiation [GO:0006413]; viral translational termination-reinitiation [GO:0075525]	RNA binding [GO:0003723]; translation initiation factor activity [GO:0003743]	SUBCELLULAR LOCATION: Cytoplasm {ECO:0000255|HAMAP-Rule:MF_03006}. Nucleus {ECO:0000255|HAMAP-Rule:MF_03006, ECO:0000269|PubMed:17094969}. Cytoplasm, perinuclear region {ECO:0000255|HAMAP-Rule:MF_03006, ECO:0000269|PubMed:17094969}. Note=Colocalizes with AIFM1 in the nucleus and perinuclear region.	GO:0001732~formation of cytoplasmic translation initiation complex,GO:0006413~translational initiation,GO:0075525~viral translational termination-reinitiation,	GO:0005634~nucleus,GO:0005737~cytoplasm,GO:0005829~cytosol,GO:0005852~eukaryotic translation initiation factor 3 complex,GO:0016282~eukaryotic 43S preinitiation complex,GO:0033290~eukaryotic 48S preinitiation complex,GO:0048471~perinuclear region of cytoplasm,	GO:0003723~RNA binding,GO:0003743~translation initiation factor activity,GO:0005515~protein binding,	Not significant	0	0
Q9UIS9	MBD1	Q9UIS9-4;Q9UIS9-11;Q9UIS9-8;Q9UIS9-7;Q9UIS9-5;Q9UIS9-10;Q9UIS9-2;Q9UIS9;Q9UIS9-9;Q9UIS9-12	MBD1	-1.07372	0.125835	0.576913	17.8983	NA	17.3159	NA	NA	NA	NA	15.5108	16.5639	17.5356	16.5232	NA	Not detected	FUNCTION: Transcriptional repressor that binds CpG islands in promoters where the DNA is methylated at position 5 of cytosine within CpG dinucleotides. Binding is abolished by the presence of 7-mG that is produced by DNA damage by methylmethanesulfonate (MMS). Acts as transcriptional repressor and plays a role in gene silencing by recruiting ATF7IP, which in turn recruits factors such as the hist…	chromosome [GO:0005694]; nuclear matrix [GO:0016363]; nuclear speck [GO:0016607]; nucleoplasm [GO:0005654]; nucleus [GO:0005634]	negative regulation of transcription, DNA-templated [GO:0045892]; transcription by RNA polymerase II [GO:0006366]	DNA binding [GO:0003677]; double-stranded methylated DNA binding [GO:0010385]; methyl-CpG binding [GO:0008327]; unmethylated CpG binding [GO:0045322]; zinc ion binding [GO:0008270]	SUBCELLULAR LOCATION: Nucleus {ECO:0000269|PubMed:12711603, ECO:0000269|PubMed:14610093}. Nucleus matrix {ECO:0000269|PubMed:10454587, ECO:0000269|PubMed:10648624}. Nucleus speckle {ECO:0000269|PubMed:10454587, ECO:0000269|PubMed:10648624}. Chromosome {ECO:0000269|PubMed:10454587, ECO:0000269|PubMed:10648624, ECO:0000269|PubMed:12711603, ECO:0000269|PubMed:14555760}. Note=Nuclear, in a punctate p…	GO:0006366~transcription from RNA polymerase II promoter,GO:0045892~negative regulation of transcription, DNA-templated,	GO:0005634~nucleus,GO:0005654~nucleoplasm,GO:0005694~chromosome,GO:0016363~nuclear matrix,GO:0016607~nuclear speck,	GO:0003677~DNA binding,GO:0005515~protein binding,GO:0008270~zinc ion binding,GO:0008327~methyl-CpG binding,GO:0010385~double-stranded methylated DNA binding,GO:0045322~unmethylated CpG binding,	Not significant	4	2
P61204	ARF3	P61204;P84077;P61204-2	ARF3;ARF1	-1.05915	0.084501	0.528258	18.4067	18.9433	19.2928	18.7408	18.2615	18.0602	16.7944	15.9747	18.5442	NA	NA	18.9203	Not detected	FUNCTION: GTP-binding protein that functions as an allosteric activator of the cholera toxin catalytic subunit, an ADP-ribosyltransferase. Involved in protein trafficking; may modulate vesicle budding and uncoating within the Golgi apparatus.	extracellular exosome [GO:0070062]; Golgi membrane [GO:0000139]; perinuclear region of cytoplasm [GO:0048471]; plasma membrane [GO:0005886]	intracellular protein transport [GO:0006886]; retrograde vesicle-mediated transport, Golgi to endoplasmic reticulum [GO:0006890]; vesicle-mediated transport [GO:0016192]	GTPase activity [GO:0003924]; GTP binding [GO:0005525]	SUBCELLULAR LOCATION: Golgi apparatus {ECO:0000269|PubMed:17555535}. Cytoplasm, perinuclear region {ECO:0000269|PubMed:17555535}.	GO:0006661~phosphatidylinositol biosynthetic process,GO:0006886~intracellular protein transport,GO:0006890~retrograde vesicle-mediated transport, Golgi to ER,GO:0016192~vesicle-mediated transport,	GO:0000139~Golgi membrane,GO:0005737~cytoplasm,GO:0005794~Golgi apparatus,GO:0005886~plasma membrane,GO:0048471~perinuclear region of cytoplasm,GO:0070062~extracellular exosome,	GO:0003924~GTPase activity,GO:0005515~protein binding,GO:0005525~GTP binding,	Not significant	0	2
Q9H7Z3	NRDE2	Q9H7Z3	NRDE2	-1.05349	0.454821	0.803249	14.9154	15.5571	15.4703	NA	13.6982	11.9247	NA	NA	NA	NA	NA	13.2596	Not detected	FUNCTION: Protein of the nuclear speckles that regulates RNA degradation and export from the nucleus through its interaction with MTREX an essential factor directing various RNAs to exosomal degradation (PubMed:30842217). Changes the conformation of MTREX, precluding its association with the nuclear exosome and interaction with proteins required for its function in RNA exosomal degradation (PubMe…	nuclear speck [GO:0016607]; nucleolus [GO:0005730]; nucleoplasm [GO:0005654]; nucleus [GO:0005634]	cell division [GO:0051301]; cellular response to DNA damage stimulus [GO:0006974]; heterochromatin assembly by small RNA [GO:0031048]; mitotic cell cycle [GO:0000278]; mRNA processing [GO:0006397]; negative regulation of RNA catabolic process [GO:1902369]; positive regulation of RNA export from nucleus [GO:0046833]; RNA interference [GO:0016246]; RNA splicing [GO:0008380]		SUBCELLULAR LOCATION: Nucleus speckle {ECO:0000269|PubMed:30538148, ECO:0000269|PubMed:30842217}. Nucleus, nucleolus {ECO:0000269|PubMed:30842217}. Nucleus, nucleoplasm {ECO:0000269|PubMed:30538148, ECO:0000269|PubMed:30842217}. Nucleus {ECO:0000269|PubMed:29902117}.	GO:0000278~mitotic cell cycle,GO:0006397~mRNA processing,GO:0006974~cellular response to DNA damage stimulus,GO:0008380~RNA splicing,GO:0016246~RNA interference,GO:0031048~chromatin silencing by small RNA,GO:0046833~positive regulation of RNA export from nucleus,GO:0051301~cell division,GO:1902369~negative regulation of RNA catabolic process,	GO:0005634~nucleus,GO:0005654~nucleoplasm,GO:0005730~nucleolus,GO:0016607~nuclear speck,	GO:0005515~protein binding,	Not significant	1	5
P11137	MAP2	P11137-3;P11137;P11137-2;P11137-4	MAP2	-1.04951	0.113381	0.558347	17.0757	16.8231	15.2726	13.9902	16.3933	16.9687	NA	13.9857	14.9067	14.317	15.6085	16.3709	Not detected	FUNCTION: The exact function of MAP2 is unknown but MAPs may stabilize the microtubules against depolymerization. They also seem to have a stiffening effect on microtubules.	apical distal dendrite [GO:0150014]; axon hillock [GO:0043203]; axon initial segment [GO:0043194]; basal dendrite [GO:0097441]; cytoplasm [GO:0005737]; cytosol [GO:0005829]; dendrite [GO:0030425]; dendrite cytoplasm [GO:0032839]; dendritic branch [GO:0044307]; dendritic filopodium [GO:1902737]; dendritic growth cone [GO:0044294]; dendritic shaft [GO:0043198]; distal dendrite [GO:0150002]; microtu…	central nervous system neuron development [GO:0021954]; dendrite development [GO:0016358]; dendrite morphogenesis [GO:0048813]; microtubule bundle formation [GO:0001578]; microtubule cytoskeleton organization [GO:0000226]; negative regulation of axon extension [GO:0030517]; negative regulation of microtubule binding [GO:1904527]; negative regulation of microtubule polymerization [GO:0031115]; neu…	calmodulin binding [GO:0005516]; dystroglycan binding [GO:0002162]; microtubule binding [GO:0008017]; structural molecule activity [GO:0005198]; tau protein binding [GO:0048156]	SUBCELLULAR LOCATION: Cytoplasm, cytoskeleton {ECO:0000305}. Cell projection, dendrite {ECO:0000250|UniProtKB:P20357}.	GO:0000226~microtubule cytoskeleton organization,GO:0001578~microtubule bundle formation,GO:0016358~dendrite development,GO:0021954~central nervous system neuron development,GO:0030517~negative regulation of axon extension,GO:0031113~regulation of microtubule polymerization,GO:0031115~negative regulation of microtubule polymerization,GO:0031175~neuron projection development,GO:0032880~regulation …	GO:0005737~cytoplasm,GO:0005829~cytosol,GO:0005874~microtubule,GO:0005875~microtubule associated complex,GO:0030425~dendrite,GO:0032839~dendrite cytoplasm,GO:0043005~neuron projection,GO:0043025~neuronal cell body,GO:0043194~axon initial segment,GO:0043198~dendritic shaft,GO:0043203~axon hillock,GO:0044294~dendritic growth cone,GO:0044307~dendritic branch,GO:0097441~basilar dendrite,GO:1902737~de…	GO:0002162~dystroglycan binding,GO:0005198~structural molecule activity,GO:0005515~protein binding,GO:0005516~calmodulin binding,GO:0008017~microtubule binding,GO:0015631~tubulin binding,GO:0048156~tau protein binding,	Not significant	0	1
Q8WVY7	UBLCP1	Q8WVY7	UBLCP1	-1.04585	0.0637113	0.472284	NA	17.4632	17.6352	NA	NA	NA	NA	NA	16.1851	17.0484	16.7435	16.0364	Not detected	FUNCTION: Dephosphorylates 26S nuclear proteasomes, thereby decreasing their proteolytic activity. The dephosphorylation may prevent assembly of the core and regulatory particles (CP and RP) into mature 26S proteasome. {ECO:0000269|PubMed:21949367}.	nucleolus [GO:0005730]; nucleoplasm [GO:0005654]; nucleus [GO:0005634]	protein dephosphorylation [GO:0006470]	protein serine/threonine phosphatase activity [GO:0004722]; protein serine phosphatase activity [GO:0106306]; protein threonine phosphatase activity [GO:0106307]	SUBCELLULAR LOCATION: Nucleus {ECO:0000269|PubMed:15883030, ECO:0000269|PubMed:21949367}. Note=Colocalizes with nuclear proteasomes.	GO:0006470~protein dephosphorylation,	GO:0005634~nucleus,GO:0005654~nucleoplasm,GO:0005730~nucleolus,	GO:0004722~protein serine/threonine phosphatase activity,GO:0005515~protein binding,	Not significant	4	2
P22087	FBL	P22087	FBL	-1.03805	0.10114	0.547101	17.7697	17.3486	17.6524	17.8924	18.2137	18.2586	16.9168	17.3424	13.8902	16.8515	17.5612	18.3449	Not detected	FUNCTION: S-adenosyl-L-methionine-dependent methyltransferase that has the ability to methylate both RNAs and proteins (PubMed:24352239, PubMed:30540930, PubMed:32017898). Involved in pre-rRNA processing by catalyzing the site-specific 2'-hydroxyl methylation of ribose moieties in pre-ribosomal RNA (PubMed:30540930). Site specificity is provided by a guide RNA that base pairs with the substrate (…	box C/D RNP complex [GO:0031428]; Cajal body [GO:0015030]; extracellular exosome [GO:0070062]; fibrillar center [GO:0001650]; granular component [GO:0001652]; membrane [GO:0016020]; nucleolus [GO:0005730]; nucleoplasm [GO:0005654]; nucleus [GO:0005634]; small-subunit processome [GO:0032040]	box C/D RNA 3'-end processing [GO:0000494]; histone glutamine methylation [GO:1990258]; osteoblast differentiation [GO:0001649]; rRNA methylation [GO:0031167]; rRNA processing [GO:0006364]; snoRNA localization [GO:0048254]	ATPase binding [GO:0051117]; histone-glutamine methyltransferase activity [GO:1990259]; RNA binding [GO:0003723]; rRNA methyltransferase activity [GO:0008649]; TFIID-class transcription factor complex binding [GO:0001094]	SUBCELLULAR LOCATION: Nucleus, nucleolus {ECO:0000269|PubMed:14583623, ECO:0000269|PubMed:19208757, ECO:0000269|PubMed:2026646, ECO:0000269|PubMed:2414294, ECO:0000269|PubMed:24352239}. Nucleus, nucleoplasm {ECO:0000250|UniProtKB:P35550}. Note=Fibrillar region of the nucleolus.	GO:0000494~box C/D snoRNA 3'-end processing,GO:0001649~osteoblast differentiation,GO:0006364~rRNA processing,GO:0031167~rRNA methylation,GO:0032259~methylation,GO:0048254~snoRNA localization,GO:1990258~histone glutamine methylation,	GO:0001650~fibrillar center,GO:0001651~dense fibrillar component,GO:0001652~granular component,GO:0005634~nucleus,GO:0005654~nucleoplasm,GO:0005694~chromosome,GO:0005730~nucleolus,GO:0015030~Cajal body,GO:0016020~membrane,GO:0031428~box C/D snoRNP complex,GO:0032040~small-subunit processome,GO:0070062~extracellular exosome,	GO:0001094~TFIID-class transcription factor binding,GO:0003723~RNA binding,GO:0005515~protein binding,GO:0008168~methyltransferase activity,GO:0008649~rRNA methyltransferase activity,GO:0051117~ATPase binding,GO:1990259~histone-glutamine methyltransferase activity,	Not significant	0	0
Q9UHX1	PUF60	Q9UHX1-6;Q9UHX1-4;Q9UHX1-5;Q9UHX1-2;Q9UHX1-3;Q9UHX1	PUF60	-1.03759	0.300482	0.697651	20.6437	20.461	20.3489	19.4496	19.9847	19.7187	13.7647	20.483	19.8571	20.5775	20.1866	19.5119	Not detected	FUNCTION: DNA- and RNA-binding protein, involved in several nuclear processes such as pre-mRNA splicing, apoptosis and transcription regulation. In association with FUBP1 regulates MYC transcription at the P2 promoter through the core-TFIIH basal transcription factor. Acts as a transcriptional repressor through the core-TFIIH basal transcription factor. Represses FUBP1-induced transcriptional act…	cell junction [GO:0030054]; nucleoplasm [GO:0005654]	alternative mRNA splicing, via spliceosome [GO:0000380]; apoptotic process [GO:0006915]; mRNA splice site selection [GO:0006376]; regulation of alternative mRNA splicing, via spliceosome [GO:0000381]	cadherin binding [GO:0045296]; DNA binding [GO:0003677]; identical protein binding [GO:0042802]; RNA binding [GO:0003723]	SUBCELLULAR LOCATION: Nucleus {ECO:0000269|PubMed:10606266, ECO:0000269|PubMed:10668799, ECO:0000269|PubMed:17579712}. Note=Colocalizes partially with RO60. {ECO:0000269|PubMed:10668799}.	GO:0000380~alternative mRNA splicing, via spliceosome,GO:0000381~regulation of alternative mRNA splicing, via spliceosome,GO:0000398~mRNA splicing, via spliceosome,GO:0006376~mRNA splice site selection,GO:0006397~mRNA processing,GO:0006915~apoptotic process,GO:0008380~RNA splicing,	GO:0005634~nucleus,GO:0005654~nucleoplasm,GO:0030054~cell junction,	GO:0003677~DNA binding,GO:0003723~RNA binding,GO:0005515~protein binding,GO:0042802~identical protein binding,GO:0045296~cadherin binding,	Not significant	0	0
Q9UJV9	DDX41	Q9UJV9	DDX41	-1.02295	0.0653412	0.472284	18.8124	18.6091	18.4327	16.6567	18.8304	18.5237	15.3733	17.473	18.3184	17.2571	17.2138	18.0919	Not detected	FUNCTION: Probable ATP-dependent RNA helicase. Is required during post-transcriptional gene expression. May be involved in pre-mRNA splicing. {ECO:0000269|PubMed:25920683}.	catalytic step 2 spliceosome [GO:0071013]; cytosol [GO:0005829]; membrane [GO:0016020]; nucleus [GO:0005634]; spliceosomal complex [GO:0005681]	apoptotic process [GO:0006915]; cell differentiation [GO:0030154]; cell population proliferation [GO:0008283]; mRNA splicing, via spliceosome [GO:0000398]	ATP binding [GO:0005524]; ATP hydrolysis activity [GO:0016887]; metal ion binding [GO:0046872]; RNA binding [GO:0003723]; RNA helicase activity [GO:0003724]	SUBCELLULAR LOCATION: Nucleus {ECO:0000269|PubMed:26712909}.	GO:0000398~mRNA splicing, via spliceosome,GO:0006915~apoptotic process,GO:0008283~cell proliferation,GO:0030154~cell differentiation,GO:0032481~positive regulation of type I interferon production,	GO:0005634~nucleus,GO:0005681~spliceosomal complex,GO:0005829~cytosol,GO:0016020~membrane,GO:0071013~catalytic step 2 spliceosome,	GO:0003676~nucleic acid binding,GO:0003723~RNA binding,GO:0003724~RNA helicase activity,GO:0005515~protein binding,GO:0005524~ATP binding,GO:0016787~hydrolase activity,GO:0016887~ATPase activity,GO:0046872~metal ion binding,	Not significant	0	0
Q9H4Z3	PCIF1	Q9H4Z3	PCIF1	-1.01784	0.0262126	0.304066	16.2684	17.3376	17.6243	NA	17.2242	16.9607	16.4419	16.3132	16.4192	16.3087	NA	14.8428	Not detected	FUNCTION: Cap-specific adenosine methyltransferase that catalyzes formation of N(6),2'-O-dimethyladenosine cap (m6A(m)) by methylating the adenosine at the second transcribed position of capped mRNAs (PubMed:30467178, PubMed:30487554, PubMed:31279658, PubMed:31279659, PubMed:33428944). Recruited to the early elongation complex of RNA polymerase II (RNAPII) via interaction with POLR2A and mediates…	intercellular bridge [GO:0045171]; microtubule cytoskeleton [GO:0015630]; nucleoplasm [GO:0005654]; nucleus [GO:0005634]	mRNA methylation [GO:0080009]; negative regulation of translation [GO:0017148]; positive regulation of translation [GO:0045727]	mRNA (2'-O-methyladenosine-N6-)-methyltransferase activity [GO:0016422]; RNA polymerase II C-terminal domain binding [GO:0099122]; RNA polymerase II C-terminal domain phosphoserine binding [GO:1990269]; S-adenosyl-L-methionine binding [GO:1904047]	SUBCELLULAR LOCATION: Nucleus {ECO:0000269|PubMed:12565871, ECO:0000269|PubMed:18294453, ECO:0000269|PubMed:31279659}.	GO:0010923~negative regulation of phosphatase activity,GO:0017148~negative regulation of translation,GO:0045727~positive regulation of translation,GO:0080009~mRNA methylation,	GO:0005634~nucleus,GO:0005654~nucleoplasm,GO:0015630~microtubule cytoskeleton,GO:0045171~intercellular bridge,	GO:0016422~mRNA (2'-O-methyladenosine-N6-)-methyltransferase activity,GO:0099122~RNA polymerase II C-terminal domain binding,GO:1904047~S-adenosyl-L-methionine binding,GO:1990269~RNA polymerase II C-terminal domain phosphoserine binding,	Not significant	1	1
P60228	EIF3E	P60228	EIF3E	-1.01632	0.133949	0.585116	16.5578	14.8309	14.1567	NA	17.0056	17.0041	13.8442	15.0064	16.0691	14.5617	NA	14.9921	Not detected	FUNCTION: Component of the eukaryotic translation initiation factor 3 (eIF-3) complex, which is required for several steps in the initiation of protein synthesis (PubMed:17581632, PubMed:25849773, PubMed:27462815). The eIF-3 complex associates with the 40S ribosome and facilitates the recruitment of eIF-1, eIF-1A, eIF-2:GTP:methionyl-tRNAi and eIF-5 to form the 43S pre-initiation complex (43S PIC…	cytoplasm [GO:0005737]; cytosol [GO:0005829]; eukaryotic 43S preinitiation complex [GO:0016282]; eukaryotic 48S preinitiation complex [GO:0033290]; eukaryotic translation initiation factor 3 complex [GO:0005852]; eukaryotic translation initiation factor 3 complex, eIF3e [GO:0071540]; extracellular exosome [GO:0070062]; membrane [GO:0016020]; nucleoplasm [GO:0005654]; nucleus [GO:0005634]; PML bod…	formation of cytoplasmic translation initiation complex [GO:0001732]; negative regulation of translational initiation [GO:0045947]; nuclear-transcribed mRNA catabolic process, nonsense-mediated decay [GO:0000184]; positive regulation of mRNA binding [GO:1902416]; positive regulation of translation [GO:0045727]; regulation of translational initiation [GO:0006446]; translational initiation [GO:0006…	cadherin binding [GO:0045296]; protein N-terminus binding [GO:0047485]; RNA binding [GO:0003723]; translation initiation factor activity [GO:0003743]	SUBCELLULAR LOCATION: Cytoplasm. Nucleus, PML body.	GO:0000184~nuclear-transcribed mRNA catabolic process, nonsense-mediated decay,GO:0001732~formation of cytoplasmic translation initiation complex,GO:0006413~translational initiation,GO:0006446~regulation of translational initiation,GO:0045727~positive regulation of translation,GO:0045947~negative regulation of translational initiation,GO:1902416~positive regulation of mRNA binding,	GO:0000785~chromatin,GO:0005634~nucleus,GO:0005654~nucleoplasm,GO:0005737~cytoplasm,GO:0005829~cytosol,GO:0005852~eukaryotic translation initiation factor 3 complex,GO:0016020~membrane,GO:0016282~eukaryotic 43S preinitiation complex,GO:0016605~PML body,GO:0033290~eukaryotic 48S preinitiation complex,GO:0070062~extracellular exosome,GO:0071540~eukaryotic translation initiation factor 3 complex, eI…	GO:0003723~RNA binding,GO:0003743~translation initiation factor activity,GO:0005515~protein binding,GO:0045296~cadherin binding,GO:0047485~protein N-terminus binding,	Not significant	1	1
Q01469	FABP5	Q01469	FABP5	-1.00887	0.23536	0.666368	18.7176	19.8463	20.0768	17.607	17.0213	NA	NA	16.0265	NA	18.0699	19.3452	17.1382	Not detected	FUNCTION: Intracellular carrier for long-chain fatty acids and related active lipids, such as endocannabinoids, that regulate the metabolism and actions of the ligands they bind. In addition to the cytosolic transport, selectively delivers specific fatty acids from the cytosol to the nucleus, wherein they activate nuclear receptors (PubMed:22170058, PubMed:21395585). Delivers retinoic acid to the…	azurophil granule lumen [GO:0035578]; cytoplasm [GO:0005737]; cytosol [GO:0005829]; extracellular exosome [GO:0070062]; extracellular region [GO:0005576]; nucleoplasm [GO:0005654]; nucleus [GO:0005634]; plasma membrane [GO:0005886]; postsynaptic density [GO:0014069]; secretory granule membrane [GO:0030667]; synapse [GO:0045202]	epidermis development [GO:0008544]; fatty acid transport [GO:0015908]; glucose homeostasis [GO:0042593]; glucose metabolic process [GO:0006006]; lipid metabolic process [GO:0006629]; lipid transport across blood-brain barrier [GO:1990379]; long-chain fatty acid transport [GO:0015909]; negative regulation of glucose transmembrane transport [GO:0010829]; phosphatidylcholine biosynthetic process [GO…	fatty acid binding [GO:0005504]; identical protein binding [GO:0042802]; lipid binding [GO:0008289]; long-chain fatty acid transporter activity [GO:0005324]; retinoic acid binding [GO:0001972]	SUBCELLULAR LOCATION: Cytoplasm {ECO:0000269|PubMed:24692551, ECO:0000269|PubMed:8092987}. Nucleus {ECO:0000269|PubMed:24692551}. Cell junction, synapse {ECO:0000250|UniProtKB:Q05816}. Cell junction, synapse, postsynaptic density {ECO:0000250|UniProtKB:Q05816}. Secreted {ECO:0000250|UniProtKB:Q05816}. Note=Localizes primarily to the cytoplasm. Upon certain ligand binding, a conformation change ex…	GO:0006006~glucose metabolic process,GO:0006629~lipid metabolic process,GO:0006656~phosphatidylcholine biosynthetic process,GO:0008544~epidermis development,GO:0010829~negative regulation of glucose transport,GO:0015908~fatty acid transport,GO:0015909~long-chain fatty acid transport,GO:0019433~triglyceride catabolic process,GO:0031392~regulation of prostaglandin biosynthetic process,GO:0035360~po…	GO:0005576~extracellular region,GO:0005615~extracellular space,GO:0005634~nucleus,GO:0005654~nucleoplasm,GO:0005737~cytoplasm,GO:0005829~cytosol,GO:0005886~plasma membrane,GO:0014069~postsynaptic density,GO:0030667~secretory granule membrane,GO:0035578~azurophil granule lumen,GO:0045202~synapse,GO:0070062~extracellular exosome,	GO:0001972~retinoic acid binding,GO:0005324~long-chain fatty acid transporter activity,GO:0005504~fatty acid binding,GO:0005515~protein binding,GO:0008289~lipid binding,GO:0042802~identical protein binding,	Not significant	1	2
P31483	TIA1	P31483-2;P31483;P31483-3	TIA1	-1.00028	0.0101063	0.185104	16.3418	16.3932	16.2913	17.5807	16.5687	16.7086	NA	NA	15.8288	15.3954	15.8296	15.5346	Not detected	FUNCTION: RNA-binding protein involved in the regulation of alternative pre-RNA splicing and mRNA translation by binding to uridine-rich (U-rich) RNA sequences (PubMed:8576255, PubMed:11106748, PubMed:12486009, PubMed:17488725). Binds to U-rich sequences immediately downstream from a 5' splice sites in a uridine-rich small nuclear ribonucleoprotein (U snRNP)-dependent fashion, thereby modulating …	cytoplasm [GO:0005737]; cytoplasmic stress granule [GO:0010494]; cytosol [GO:0005829]; nuclear stress granule [GO:0097165]; nucleoplasm [GO:0005654]; nucleus [GO:0005634]	apoptotic process [GO:0006915]; negative regulation of cytokine production [GO:0001818]; negative regulation of translation [GO:0017148]; protein localization to cytoplasmic stress granule [GO:1903608]; regulation of alternative mRNA splicing, via spliceosome [GO:0000381]; regulation of mRNA splicing, via spliceosome [GO:0048024]; stress granule assembly [GO:0034063]	mRNA 3'-UTR AU-rich region binding [GO:0035925]; mRNA 3'-UTR binding [GO:0003730]; poly(A) binding [GO:0008143]; RNA binding [GO:0003723]	SUBCELLULAR LOCATION: Nucleus {ECO:0000269|PubMed:10613902, ECO:0000269|PubMed:15371533, ECO:0000305|PubMed:18201561}. Cytoplasm {ECO:0000269|PubMed:17488725}. Cytoplasm, Stress granule {ECO:0000250|UniProtKB:P52912, ECO:0000269|PubMed:10613902, ECO:0000269|PubMed:15371533}. Note=Accumulates in cytoplasmic stress granules (SG) following cellular damage (PubMed:15371533, PubMed:10613902). Recruitm…	GO:0000381~regulation of alternative mRNA splicing, via spliceosome,GO:0001818~negative regulation of cytokine production,GO:0006915~apoptotic process,GO:0008543~fibroblast growth factor receptor signaling pathway,GO:0017148~negative regulation of translation,GO:0034063~stress granule assembly,GO:0048024~regulation of mRNA splicing, via spliceosome,GO:1903608~protein localization to cytoplasmic s…	GO:0005634~nucleus,GO:0005654~nucleoplasm,GO:0005737~cytoplasm,GO:0005829~cytosol,GO:0010494~cytoplasmic stress granule,GO:0097165~nuclear stress granule,GO:1990904~ribonucleoprotein complex,	GO:0003723~RNA binding,GO:0003730~mRNA 3'-UTR binding,GO:0005515~protein binding,GO:0008143~poly(A) binding,GO:0035925~mRNA 3'-UTR AU-rich region binding,	Not significant	0	2
Q9Y4I1	MYO5A	Q9Y4I1-2;Q9Y4I1;Q9Y4I1-3	MYO5A	-0.999153	0.489642	0.819606	16.7495	16.5007	9.68398	16.8549	NA	16.5582	NA	14.1072	14.9165	15.3446	NA	12.7128	Not detected	FUNCTION: Processive actin-based motor that can move in large steps approximating the 36-nm pseudo-repeat of the actin filament. Involved in melanosome transport. Also mediates the transport of vesicles to the plasma membrane. May also be required for some polarization process involved in dendrite formation. {ECO:0000269|PubMed:10448864}.	actin cytoskeleton [GO:0015629]; cytoplasm [GO:0005737]; cytosol [GO:0005829]; extracellular exosome [GO:0070062]; filopodium tip [GO:0032433]; growth cone [GO:0030426]; insulin-responsive compartment [GO:0032593]; melanosome [GO:0042470]; membrane [GO:0016020]; myosin complex [GO:0016459]; neuron projection [GO:0043005]; ruffle [GO:0001726]	actin filament-based movement [GO:0030048]; actin filament organization [GO:0007015]; cellular response to insulin stimulus [GO:0032869]; melanosome transport [GO:0032402]; post-Golgi vesicle-mediated transport [GO:0006892]; protein localization to plasma membrane [GO:0072659]; protein transport [GO:0015031]; vesicle-mediated transport [GO:0016192]; vesicle transport along actin filament [GO:0030…	actin filament binding [GO:0051015]; ATP binding [GO:0005524]; calmodulin binding [GO:0005516]; microfilament motor activity [GO:0000146]; RNA binding [GO:0003723]; small GTPase binding [GO:0031267]		GO:0006892~post-Golgi vesicle-mediated transport,GO:0007015~actin filament organization,GO:0015031~protein transport,GO:0016192~vesicle-mediated transport,GO:0030048~actin filament-based movement,GO:0030050~vesicle transport along actin filament,GO:0032402~melanosome transport,GO:0032869~cellular response to insulin stimulus,GO:0072659~protein localization to plasma membrane,	GO:0001726~ruffle,GO:0005737~cytoplasm,GO:0005764~lysosome,GO:0005769~early endosome,GO:0005770~late endosome,GO:0005777~peroxisome,GO:0005783~endoplasmic reticulum,GO:0005829~cytosol,GO:0005884~actin filament,GO:0015629~actin cytoskeleton,GO:0016020~membrane,GO:0016459~myosin complex,GO:0030426~growth cone,GO:0031982~vesicle,GO:0032433~filopodium tip,GO:0032593~insulin-responsive compartment,GO:…	GO:0000146~microfilament motor activity,GO:0003723~RNA binding,GO:0003774~motor activity,GO:0005515~protein binding,GO:0005516~calmodulin binding,GO:0005524~ATP binding,GO:0030898~actin-dependent ATPase activity,GO:0031267~small GTPase binding,GO:0051015~actin filament binding,	Not significant	1	2
P07195	LDHB	P07195;Q6ZMR3;P07864	LDHB	-0.990145	0.0358154	0.377689	17.5324	17.103	16.7613	NA	16.7157	16.6658	15.0786	17.0253	15.5105	16.4433	16.7299	15.0054	Not detected		cytoplasm [GO:0005737]; cytosol [GO:0005829]; extracellular exosome [GO:0070062]; membrane [GO:0016020]; membrane raft [GO:0045121]; mitochondrial inner membrane [GO:0005743]; oxidoreductase complex [GO:1990204]	carbohydrate metabolic process [GO:0005975]; lactate metabolic process [GO:0006089]; pyruvate metabolic process [GO:0006090]	identical protein binding [GO:0042802]; L-lactate dehydrogenase activity [GO:0004459]	SUBCELLULAR LOCATION: Cytoplasm. Mitochondrion inner membrane {ECO:0000269|PubMed:27618187}; Peripheral membrane protein {ECO:0000305}.	GO:0005975~carbohydrate metabolic process,GO:0006089~lactate metabolic process,GO:0006090~pyruvate metabolic process,GO:0019752~carboxylic acid metabolic process,	GO:0005737~cytoplasm,GO:0005743~mitochondrial inner membrane,GO:0005829~cytosol,GO:0016020~membrane,GO:0045121~membrane raft,GO:0070062~extracellular exosome,GO:1990204~oxidoreductase complex,	GO:0004459~L-lactate dehydrogenase activity,GO:0005515~protein binding,GO:0016616~oxidoreductase activity, acting on the CH-OH group of donors, NAD or NADP as acceptor,GO:0042802~identical protein binding,	Not significant	1	0
O43148	RNMT	O43148;O43148-2	RNMT	-0.975456	0.0301735	0.339808	19.546	19.675	19.8082	19.8127	19.2835	19.6339	16.7683	19.3815	19.1765	18.6933	18.635	19.2519	Not detected	FUNCTION: Catalytic subunit of the mRNA-capping methyltransferase RNMT:RAMAC complex that methylates the N7 position of the added guanosine to the 5'-cap structure of mRNAs (PubMed:9790902, PubMed:9705270, PubMed:10347220, PubMed:11114884, PubMed:22099306, PubMed:27422871). Binds RNA containing 5'-terminal GpppC (PubMed:11114884). {ECO:0000269|PubMed:10347220, ECO:0000269|PubMed:11114884, ECO:000…	fibrillar center [GO:0001650]; mRNA cap binding complex [GO:0005845]; mRNA cap methyltransferase complex [GO:0031533]; nucleoplasm [GO:0005654]; nucleus [GO:0005634]; receptor complex [GO:0043235]	7-methylguanosine mRNA capping [GO:0006370]; cellular response to leukemia inhibitory factor [GO:1990830]	mRNA (guanine-N7-)-methyltransferase activity [GO:0004482]; RNA binding [GO:0003723]	SUBCELLULAR LOCATION: Nucleus {ECO:0000269|PubMed:11114884, ECO:0000269|PubMed:15767670}.	GO:0006366~transcription from RNA polymerase II promoter,GO:0006370~7-methylguanosine mRNA capping,GO:1990830~cellular response to leukemia inhibitory factor,	GO:0001650~fibrillar center,GO:0005634~nucleus,GO:0005654~nucleoplasm,GO:0005845~mRNA cap binding complex,GO:0031533~mRNA cap methyltransferase complex,GO:0043235~receptor complex,	GO:0003723~RNA binding,GO:0004482~mRNA (guanine-N7-)-methyltransferase activity,GO:0005515~protein binding,	Not significant	0	0
P21127	CDK11B	P21127;Q9UQ88-4;Q9UQ88;P21127-2;P21127-3;Q9UQ88-2;Q9UQ88-3;P21127-8;P21127-9;P21127-6;Q9UQ88-5;P21127-10;P21127-5;P21127-4;Q9UQ88-10;P21127-12;Q9UQ88-9;Q9UQ88-8	CDK11B;CDK11A	-0.973921	0.0140904	0.227351	18.1128	17.8491	17.8291	17.5573	18.8863	18.816	16.6592	16.9448	17.5514	17.2176	16.6755	18.1585	Not detected	FUNCTION: Plays multiple roles in cell cycle progression, cytokinesis and apoptosis. Involved in pre-mRNA splicing in a kinase activity-dependent manner. Isoform 7 may act as a negative regulator of normal cell cycle progression. {ECO:0000269|PubMed:12501247, ECO:0000269|PubMed:12624090, ECO:0000269|PubMed:18216018, ECO:0000269|PubMed:2217177}.	cytoplasm [GO:0005737]; nucleus [GO:0005634]	apoptotic process [GO:0006915]; mitotic cell cycle [GO:0000278]; protein phosphorylation [GO:0006468]; regulation of cell growth [GO:0001558]; regulation of mitotic cell cycle [GO:0007346]; regulation of mRNA processing [GO:0050684]; regulation of transcription, DNA-templated [GO:0006355]	ATP binding [GO:0005524]; cyclin-dependent protein serine/threonine kinase activity [GO:0004693]; protein kinase activity [GO:0004672]; protein serine/threonine/tyrosine kinase activity [GO:0004712]; protein serine/threonine kinase activity [GO:0004674]; protein serine kinase activity [GO:0106310]; RNA binding [GO:0003723]	SUBCELLULAR LOCATION: Cytoplasm. Nucleus.	GO:0000278~mitotic cell cycle,GO:0001558~regulation of cell growth,GO:0006355~regulation of transcription, DNA-templated,GO:0006468~protein phosphorylation,GO:0006915~apoptotic process,GO:0007346~regulation of mitotic cell cycle,GO:0050684~regulation of mRNA processing,	GO:0005634~nucleus,GO:0005737~cytoplasm,	GO:0003723~RNA binding,GO:0004672~protein kinase activity,GO:0004674~protein serine/threonine kinase activity,GO:0004693~cyclin-dependent protein serine/threonine kinase activity,GO:0004712~protein serine/threonine/tyrosine kinase activity,GO:0005515~protein binding,GO:0005524~ATP binding,GO:0016301~kinase activity,	Not significant	0	0
Q14320	FAM50A	Q14320;Q9Y247	FAM50A;FAM50B	-0.973235	0.108961	0.557206	17.2853	16.9926	16.9974	NA	16.8819	16.8826	NA	14.0871	17.1555	NA	16.3782	16.5181	Not detected	FUNCTION: Probably involved in the regulation of pre-mRNA splicing. {ECO:0000269|PubMed:32703943}.	nucleoplasm [GO:0005654]; nucleus [GO:0005634]	chromatin organization [GO:0006325]; mRNA processing [GO:0006397]; regulation of RNA splicing [GO:0043484]; RNA splicing [GO:0008380]; spermatogenesis [GO:0007283]	RNA binding [GO:0003723]	SUBCELLULAR LOCATION: Nucleus {ECO:0000269|PubMed:32703943}.	GO:0006325~chromatin organization,GO:0006397~mRNA processing,GO:0007283~spermatogenesis,GO:0008380~RNA splicing,GO:0043484~regulation of RNA splicing,	GO:0005634~nucleus,GO:0005654~nucleoplasm,	GO:0003723~RNA binding,GO:0005515~protein binding,	Not significant	1	2
P45973	CBX5	P45973	CBX5	-0.970585	0.00577886	0.12803	20.756	20.637	20.8741	20.3046	21.2307	21.1634	19.3362	19.4174	20.1001	19.6195	19.9386	20.7303	Not detected	FUNCTION: Component of heterochromatin that recognizes and binds histone H3 tails methylated at 'Lys-9' (H3K9me), leading to epigenetic repression. In contrast, it is excluded from chromatin when 'Tyr-41' of histone H3 is phosphorylated (H3Y41ph). Can interact with lamin-B receptor (LBR). This interaction can contribute to the association of the heterochromatin with the inner nuclear membrane. In…	chromocenter [GO:0010369]; chromosome, telomeric region [GO:0000781]; heterochromatin [GO:0000792]; histone deacetylase complex [GO:0000118]; histone methyltransferase complex [GO:0035097]; kinetochore [GO:0000776]; nuclear envelope [GO:0005635]; nucleolus [GO:0005730]; nucleoplasm [GO:0005654]; nucleus [GO:0005634]; pericentric heterochromatin [GO:0005721]; protein-containing complex [GO:0032991…	cellular response to DNA damage stimulus [GO:0006974]; chromatin organization [GO:0006325]; negative regulation of transcription, DNA-templated [GO:0045892]; negative regulation of transcription by RNA polymerase II [GO:0000122]	chromatin binding [GO:0003682]; DNA-binding transcription factor binding [GO:0140297]; histone deacetylase binding [GO:0042826]; identical protein binding [GO:0042802]; methylated histone binding [GO:0035064]; protein-containing complex binding [GO:0044877]; protein-macromolecule adaptor activity [GO:0030674]; ribonucleoprotein complex binding [GO:0043021]	SUBCELLULAR LOCATION: Nucleus {ECO:0000269|PubMed:10460410, ECO:0000269|PubMed:19617346}. Chromosome {ECO:0000269|PubMed:10460410}. Chromosome, centromere {ECO:0000269|PubMed:10460410, ECO:0000269|PubMed:21346195}. Note=Colocalizes with HNRNPU in the nucleus (PubMed:19617346). Component of centromeric and pericentromeric heterochromatin. Associates with chromosomes during mitosis. Associates spec…	GO:0000122~negative regulation of transcription from RNA polymerase II promoter,GO:0006325~chromatin organization,GO:0006974~cellular response to DNA damage stimulus,GO:0007596~blood coagulation,GO:0016032~viral process,GO:0045892~negative regulation of transcription, DNA-templated,GO:0070317~negative regulation of G0 to G1 transition,	GO:0000118~histone deacetylase complex,GO:0000776~kinetochore,GO:0000781~chromosome, telomeric region,GO:0000792~heterochromatin,GO:0005634~nucleus,GO:0005635~nuclear envelope,GO:0005654~nucleoplasm,GO:0005721~pericentric heterochromatin,GO:0005730~nucleolus,GO:0010369~chromocenter,GO:0016605~PML body,GO:0017053~transcriptional repressor complex,GO:0032991~macromolecular complex,GO:0035097~histon…	GO:0003682~chromatin binding,GO:0005515~protein binding,GO:0030674~protein binding, bridging,GO:0035064~methylated histone binding,GO:0042802~identical protein binding,GO:0042826~histone deacetylase binding,GO:0043021~ribonucleoprotein complex binding,GO:0044877~macromolecular complex binding,GO:0070491~repressing transcription factor binding,	Not significant	0	0
Q9Y570	PPME1	Q9Y570-2;Q9Y570;Q9Y570-4	PPME1	-0.968994	0.212276	0.659196	18.235	18.0812	18.8313	NA	NA	NA	NA	NA	NA	NA	17.4135	NA	Not detected	FUNCTION: Demethylates proteins that have been reversibly carboxymethylated. Demethylates PPP2CB (in vitro) and PPP2CA. Binding to PPP2CA displaces the manganese ion and inactivates the enzyme. {ECO:0000269|PubMed:10318862}.	nucleoplasm [GO:0005654]	G2/M transition of mitotic cell cycle [GO:0000086]; protein demethylation [GO:0006482]	cadherin binding [GO:0045296]; protein C-terminal methylesterase activity [GO:0051722]; protein kinase binding [GO:0019901]; protein methylesterase activity [GO:0051723]; protein phosphatase 2A binding [GO:0051721]; protein phosphatase binding [GO:0019903]; protein phosphatase inhibitor activity [GO:0004864]; protein phosphatase regulator activity [GO:0019888]		GO:0000086~G2/M transition of mitotic cell cycle,GO:0006482~protein demethylation,GO:0043086~negative regulation of catalytic activity,	GO:0005654~nucleoplasm,	GO:0004864~protein phosphatase inhibitor activity,GO:0005515~protein binding,GO:0019888~protein phosphatase regulator activity,GO:0019901~protein kinase binding,GO:0019903~protein phosphatase binding,GO:0045296~cadherin binding,GO:0051721~protein phosphatase 2A binding,GO:0051722~protein C-terminal methylesterase activity,GO:0051723~protein methylesterase activity,	Not significant	3	5
O75525	KHDRBS3	O75525-2;O75525	KHDRBS3	-0.967544	0.0961054	0.539033	18.6061	18.4655	16.3163	16.947	17.7527	17.4233	NA	16.6375	17.7393	15.3078	15.9059	17.4975	Not detected	FUNCTION: RNA-binding protein that plays a role in the regulation of alternative splicing and influences mRNA splice site selection and exon inclusion. Binds preferentially to the 5'-[AU]UAAA-3' motif in vitro. Binds optimally to RNA containing 5'-[AU]UAA-3' as a bipartite motif spaced by more than 15 nucleotides. Binds poly(A). RNA-binding abilities are down-regulated by tyrosine kinase PTK6 (Pu…	nucleoplasm [GO:0005654]; nucleus [GO:0005634]; protein-containing complex [GO:0032991]	mRNA processing [GO:0006397]; regulation of alternative mRNA splicing, via spliceosome [GO:0000381]; regulation of mRNA splicing, via spliceosome [GO:0048024]	identical protein binding [GO:0042802]; mRNA binding [GO:0003729]; protein domain specific binding [GO:0019904]; RNA binding [GO:0003723]; SH3 domain binding [GO:0017124]	SUBCELLULAR LOCATION: Nucleus {ECO:0000269|PubMed:10332027, ECO:0000269|PubMed:15901763}. Note=Localized in a compartment adjacent to the nucleolus, but distinct from the peri-nucleolar one.	GO:0000381~regulation of alternative mRNA splicing, via spliceosome,GO:0006397~mRNA processing,GO:0016032~viral process,GO:0048024~regulation of mRNA splicing, via spliceosome,	GO:0005634~nucleus,GO:0005654~nucleoplasm,GO:0032991~macromolecular complex,	GO:0003723~RNA binding,GO:0003729~mRNA binding,GO:0005515~protein binding,GO:0017124~SH3 domain binding,GO:0019904~protein domain specific binding,GO:0042802~identical protein binding,	Not significant	0	1
Q01082	SPTBN1	Q01082-3;Q01082-2;Q01082	SPTBN1	-0.965883	0.0500845	0.433263	11.0291	10.682	12.5683	NA	NA	NA	10.9587	10.3369	10.5479	10.3259	10.3459	10.2481	Not detected	FUNCTION: Fodrin, which seems to be involved in secretion, interacts with calmodulin in a calcium-dependent manner and is thus candidate for the calcium-dependent movement of the cytoskeleton at the membrane.	axolemma [GO:0030673]; cell junction [GO:0030054]; cell projection [GO:0042995]; cortical actin cytoskeleton [GO:0030864]; cuticular plate [GO:0032437]; cytoplasm [GO:0005737]; cytosol [GO:0005829]; extracellular exosome [GO:0070062]; glutamatergic synapse [GO:0098978]; M band [GO:0031430]; nucleolus [GO:0005730]; plasma membrane [GO:0005886]; postsynaptic density [GO:0014069]; spectrin [GO:00080…	actin cytoskeleton organization [GO:0030036]; actin filament capping [GO:0051693]; common-partner SMAD protein phosphorylation [GO:0007182]; Golgi to plasma membrane protein transport [GO:0043001]; membrane assembly [GO:0071709]; mitotic cytokinesis [GO:0000281]; plasma membrane organization [GO:0007009]; positive regulation of interleukin-2 production [GO:0032743]; positive regulation of protein…	actin binding [GO:0003779]; actin filament binding [GO:0051015]; ankyrin binding [GO:0030506]; cadherin binding [GO:0045296]; calmodulin binding [GO:0005516]; GTPase binding [GO:0051020]; phospholipid binding [GO:0005543]; RNA binding [GO:0003723]; structural constituent of cytoskeleton [GO:0005200]	SUBCELLULAR LOCATION: Cytoplasm, cytoskeleton {ECO:0000250}. Cytoplasm, myofibril, sarcomere, M line {ECO:0000250}. Note=Colocalizes with ANK2 in a distinct intracellular compartment of neonatal cardiomyocytes. {ECO:0000250}.; SUBCELLULAR LOCATION: [Isoform 2]: Cell membrane {ECO:0000250}; Peripheral membrane protein {ECO:0000250}; Cytoplasmic side {ECO:0000250}.	GO:0000165~MAPK cascade,GO:0000281~mitotic cytokinesis,GO:0006888~ER to Golgi vesicle-mediated transport,GO:0007009~plasma membrane organization,GO:0007182~common-partner SMAD protein phosphorylation,GO:0007411~axon guidance,GO:0030036~actin cytoskeleton organization,GO:0032743~positive regulation of interleukin-2 production,GO:0043001~Golgi to plasma membrane protein transport,GO:0051693~actin f…	GO:0005634~nucleus,GO:0005730~nucleolus,GO:0005737~cytoplasm,GO:0005829~cytosol,GO:0005886~plasma membrane,GO:0008091~spectrin,GO:0014069~postsynaptic density,GO:0014731~spectrin-associated cytoskeleton,GO:0030054~cell junction,GO:0030673~axolemma,GO:0030864~cortical actin cytoskeleton,GO:0031430~M band,GO:0032437~cuticular plate,GO:0042995~cell projection,GO:0070062~extracellular exosome,GO:0098…	GO:0003723~RNA binding,GO:0003779~actin binding,GO:0005200~structural constituent of cytoskeleton,GO:0005515~protein binding,GO:0005516~calmodulin binding,GO:0005543~phospholipid binding,GO:0030506~ankyrin binding,GO:0044877~macromolecular complex binding,GO:0045296~cadherin binding,GO:0051015~actin filament binding,GO:0051020~GTPase binding,	Not significant	3	6
O43670	ZNF207	O43670-2;O43670;O43670-4;O43670-3	ZNF207	-0.954547	0.232014	0.666368	15.8282	15.9948	NA	15.6892	18.4418	18.434	NA	15.9853	NA	15.7684	NA	16.0155	Not detected	FUNCTION: Kinetochore- and microtubule-binding protein that plays a key role in spindle assembly (PubMed:24462186, PubMed:24462187, PubMed:26388440). ZNF207/BuGZ is mainly composed of disordered low-complexity regions and undergoes phase transition or coacervation to form temperature-dependent liquid droplets. Coacervation promotes microtubule bundling and concentrates tubulin, promoting microtub…	cytoplasm [GO:0005737]; kinetochore [GO:0000776]; microtubule [GO:0005874]; nucleolus [GO:0005730]; nucleoplasm [GO:0005654]; nucleus [GO:0005634]; spindle [GO:0005819]; spindle matrix [GO:1990047]	attachment of spindle microtubules to kinetochore [GO:0008608]; cell division [GO:0051301]; microtubule bundle formation [GO:0001578]; microtubule polymerization [GO:0046785]; mitotic sister chromatid segregation [GO:0000070]; mitotic spindle assembly [GO:0090307]; mitotic spindle assembly checkpoint signaling [GO:0007094]; protein stabilization [GO:0050821]; regulation of chromosome segregation …	DNA binding [GO:0003677]; heparin binding [GO:0008201]; metal ion binding [GO:0046872]; microtubule binding [GO:0008017]; RNA binding [GO:0003723]	SUBCELLULAR LOCATION: Nucleus {ECO:0000269|PubMed:24462186, ECO:0000269|PubMed:24462187}. Chromosome, centromere, kinetochore {ECO:0000269|PubMed:24462186, ECO:0000269|PubMed:24462187}. Cytoplasm, cytoskeleton, spindle {ECO:0000269|PubMed:26388440}. Note=Localizes primarily to the nucleus in interphase, concentrates at kinetochores prior to nuclear envelope breakdown and during early prometaphase…	GO:0000070~mitotic sister chromatid segregation,GO:0001578~microtubule bundle formation,GO:0007094~mitotic spindle assembly checkpoint,GO:0008608~attachment of spindle microtubules to kinetochore,GO:0046785~microtubule polymerization,GO:0050821~protein stabilization,GO:0051301~cell division,GO:0051983~regulation of chromosome segregation,GO:0090307~mitotic spindle assembly,	GO:0000776~kinetochore,GO:0000777~condensed chromosome kinetochore,GO:0005634~nucleus,GO:0005654~nucleoplasm,GO:0005730~nucleolus,GO:0005737~cytoplasm,GO:0005819~spindle,GO:0005874~microtubule,GO:1990047~spindle matrix,	GO:0003677~DNA binding,GO:0003723~RNA binding,GO:0005515~protein binding,GO:0008017~microtubule binding,GO:0008201~heparin binding,GO:0046872~metal ion binding,	Not significant	1	3
P42167	TMPO	P42167;P42167-2;P42167-3;P42166	TMPO	-0.942065	0.326313	0.718716	16.889	14.1187	14.5903	16.5139	18.2319	18.7849	14.0316	18.5834	14.3391	16.5874	14.6426	15.2921	Not detected	FUNCTION: May help direct the assembly of the nuclear lamina and thereby help maintain the structural organization of the nuclear envelope. Possible receptor for attachment of lamin filaments to the inner nuclear membrane. May be involved in the control of initiation of DNA replication through its interaction with NAKAP95.; FUNCTION: Thymopoietin (TP) and Thymopentin (TP5) may play a role in T-ce…	cytoplasm [GO:0005737]; integral component of membrane [GO:0016021]; membrane [GO:0016020]; nuclear envelope [GO:0005635]; nuclear inner membrane [GO:0005637]; nuclear membrane [GO:0031965]; nucleus [GO:0005634]		DNA binding [GO:0003677]; lamin binding [GO:0005521]	SUBCELLULAR LOCATION: Nucleus inner membrane; Single-pass type II membrane protein. Note=Tightly associated with the nuclear lamina.; SUBCELLULAR LOCATION: [Isoform Zeta]: Cytoplasm {ECO:0000269|PubMed:18403046}.	GO:0006355~regulation of transcription, DNA-templated,	GO:0000785~chromatin,GO:0005634~nucleus,GO:0005635~nuclear envelope,GO:0005637~nuclear inner membrane,GO:0005737~cytoplasm,GO:0016020~membrane,GO:0016021~integral component of membrane,GO:0031965~nuclear membrane,	GO:0003677~DNA binding,GO:0005515~protein binding,GO:0005521~lamin binding,GO:0045296~cadherin binding,	Not significant	0	0
Q9H5H4	ZNF768	Q9H5H4	ZNF768	-0.931343	0.0884546	0.533212	17.3412	17.5911	17.0196	16.688	17.4767	17.7761	16.0722	16.6294	16.7929	NA	14.5116	17.9144	Not detected	FUNCTION: May be involved in transcriptional regulation.	nucleus [GO:0005634]	regulation of transcription by RNA polymerase II [GO:0006357]; transcription by RNA polymerase II [GO:0006366]	DNA-binding transcription factor activity, RNA polymerase II-specific [GO:0000981]; metal ion binding [GO:0046872]; RNA binding [GO:0003723]; RNA polymerase II transcription regulatory region sequence-specific DNA binding [GO:0000977]	SUBCELLULAR LOCATION: Nucleus {ECO:0000305}.	GO:0006357~regulation of transcription from RNA polymerase II promoter,GO:0006366~transcription from RNA polymerase II promoter,	GO:0005634~nucleus,	GO:0000977~RNA polymerase II regulatory region sequence-specific DNA binding,GO:0000981~RNA polymerase II transcription factor activity, sequence-specific DNA binding,GO:0003677~DNA binding,GO:0003723~RNA binding,GO:0005515~protein binding,GO:0046872~metal ion binding,	Not significant	0	1
P10636	MAPT	P10636-2;P10636-6;P10636-3;P10636-4;P10636-5;P10636-7;P10636-8;P10636;P10636-9	MAPT	-0.926431	0.278204	0.681089	16.8347	16.2891	NA	NA	NA	15.5748	NA	15.3064	NA	NA	NA	NA	Not detected	FUNCTION: Promotes microtubule assembly and stability, and might be involved in the establishment and maintenance of neuronal polarity (PubMed:21985311). The C-terminus binds axonal microtubules while the N-terminus binds neural plasma membrane components, suggesting that tau functions as a linker protein between both (PubMed:21985311, PubMed:32961270). Axonal polarity is predetermined by TAU/MAP…	axolemma [GO:0030673]; axon [GO:0030424]; axon cytoplasm [GO:1904115]; cell body [GO:0044297]; cytoplasm [GO:0005737]; cytoplasmic ribonucleoprotein granule [GO:0036464]; cytosol [GO:0005829]; dendrite [GO:0030425]; dendritic spine [GO:0043197]; extracellular region [GO:0005576]; glial cell projection [GO:0097386]; growth cone [GO:0030426]; main axon [GO:0044304]; membrane raft [GO:0045121]; micr…	activation of cysteine-type endopeptidase activity involved in apoptotic process [GO:0006919]; amyloid fibril formation [GO:1990000]; astrocyte activation [GO:0048143]; axonal transport [GO:0098930]; axonal transport of mitochondrion [GO:0019896]; axon development [GO:0061564]; cell-cell signaling [GO:0007267]; cellular response to brain-derived neurotrophic factor stimulus [GO:1990416]; cellular…	actin binding [GO:0003779]; apolipoprotein binding [GO:0034185]; chaperone binding [GO:0051087]; DNA binding [GO:0003677]; double-stranded DNA binding [GO:0003690]; dynactin binding [GO:0034452]; enzyme binding [GO:0019899]; histone-dependent DNA binding [GO:0099077]; Hsp90 protein binding [GO:0051879]; identical protein binding [GO:0042802]; lipoprotein particle binding [GO:0071813]; microtubule…	SUBCELLULAR LOCATION: Cytoplasm, cytosol {ECO:0000269|PubMed:10747907, ECO:0000269|PubMed:23666762, ECO:0000269|PubMed:26014385}. Cell membrane {ECO:0000269|PubMed:10747907}; Peripheral membrane protein {ECO:0000269|PubMed:10747907}; Cytoplasmic side {ECO:0000269|PubMed:10747907}. Cytoplasm, cytoskeleton {ECO:0000269|PubMed:10747907}. Cell projection, axon {ECO:0000269|PubMed:10747907}. Cell proj…	GO:0000226~microtubule cytoskeleton organization,GO:0001774~microglial cell activation,GO:0006475~internal protein amino acid acetylation,GO:0006919~activation of cysteine-type endopeptidase activity involved in apoptotic process,GO:0007267~cell-cell signaling,GO:0007416~synapse assembly,GO:0007611~learning or memory,GO:0007613~memory,GO:0010288~response to lead ion,GO:0010506~regulation of autop…	GO:0005576~extracellular region,GO:0005634~nucleus,GO:0005737~cytoplasm,GO:0005739~mitochondrion,GO:0005829~cytosol,GO:0005874~microtubule,GO:0005886~plasma membrane,GO:0015630~microtubule cytoskeleton,GO:0016020~membrane,GO:0016607~nuclear speck,GO:0030424~axon,GO:0030425~dendrite,GO:0030426~growth cone,GO:0030673~axolemma,GO:0034399~nuclear periphery,GO:0036464~cytoplasmic ribonucleoprotein gra…	GO:0003677~DNA binding,GO:0003680~AT DNA binding,GO:0003690~double-stranded DNA binding,GO:0003697~single-stranded DNA binding,GO:0003723~RNA binding,GO:0003779~actin binding,GO:0005515~protein binding,GO:0008017~microtubule binding,GO:0017124~SH3 domain binding,GO:0019899~enzyme binding,GO:0019901~protein kinase binding,GO:0030674~protein binding, bridging,GO:0034185~apolipoprotein binding,GO:00…	Not significant	3	5
Q8TB73	NDNF	Q8TB73	NDNF	-0.923376	0.219849	0.664686	NA	NA	16.6906	17.2147	NA	NA	NA	15.4551	NA	NA	16.6035	NA	Not detected	FUNCTION: Secretory protein that plays a role in various cellular processes (PubMed:20969804, PubMed:24706764, PubMed:31883645). Acts as a chemorepellent acting on gonadotropin-releasing hormone (GnRH) expressing neurons regulating their migration to the hypothalamus (PubMed:31883645). Also promotes neuron migration, growth and survival as well as neurite outgrowth and is involved in the developm…	extracellular matrix [GO:0031012]; extracellular region [GO:0005576]; extracellular space [GO:0005615]	angiogenesis [GO:0001525]; cellular response to fibroblast growth factor stimulus [GO:0044344]; cellular response to hypoxia [GO:0071456]; extracellular matrix organization [GO:0030198]; gonadotrophin-releasing hormone neuronal migration to the hypothalamus [GO:0021828]; negative regulation of endothelial cell apoptotic process [GO:2000352]; negative regulation of neuron apoptotic process [GO:004…	glycosaminoglycan binding [GO:0005539]; heparin binding [GO:0008201]	SUBCELLULAR LOCATION: Secreted {ECO:0000269|PubMed:20969804, ECO:0000269|PubMed:24706764, ECO:0000269|PubMed:31883645}.	GO:0001525~angiogenesis,GO:0001764~neuron migration,GO:0002931~response to ischemia,GO:0007263~nitric oxide mediated signal transduction,GO:0010811~positive regulation of cell-substrate adhesion,GO:0010976~positive regulation of neuron projection development,GO:0019800~peptide cross-linking via chondroitin 4-sulfate glycosaminoglycan,GO:0021828~gonadotrophin-releasing hormone neuronal migration t…	GO:0005576~extracellular region,GO:0005615~extracellular space,GO:0031012~extracellular matrix,	GO:0005539~glycosaminoglycan binding,GO:0008201~heparin binding,	Not significant	4	4
P30085	CMPK1	P30085-3;P30085;P30085-2	CMPK1	-0.92226	0.224789	0.665488	16.8757	16.8165	17.0108	16.4502	NA	13.9099	14.7815	NA	15.372	NA	15.7176	NA	Not detected	FUNCTION: Catalyzes the phosphorylation of pyrimidine nucleoside monophosphates at the expense of ATP. Plays an important role in de novo pyrimidine nucleotide biosynthesis. Has preference for UMP and CMP as phosphate acceptors. Also displays broad nucleoside diphosphate kinase activity. {ECO:0000255|HAMAP-Rule:MF_03172, ECO:0000269|PubMed:10462544, ECO:0000269|PubMed:11912132, ECO:0000269|PubMed…	cytoplasm [GO:0005737]; cytosol [GO:0005829]; extracellular exosome [GO:0070062]; nucleolus [GO:0005730]; nucleoplasm [GO:0005654]; nucleus [GO:0005634]	'de novo' pyrimidine nucleobase biosynthetic process [GO:0006207]; CDP biosynthetic process [GO:0046705]; nucleobase-containing small molecule interconversion [GO:0015949]; nucleoside diphosphate phosphorylation [GO:0006165]; nucleoside triphosphate biosynthetic process [GO:0009142]; pyrimidine ribonucleotide biosynthetic process [GO:0009220]; UDP biosynthetic process [GO:0006225]	ATP binding [GO:0005524]; CMP kinase activity [GO:0036430]; cytidylate kinase activity [GO:0004127]; dCMP kinase activity [GO:0036431]; nucleoside diphosphate kinase activity [GO:0004550]; nucleoside monophosphate kinase activity [GO:0050145]; UMP kinase activity [GO:0033862]; uridine kinase activity [GO:0004849]	SUBCELLULAR LOCATION: Nucleus {ECO:0000255|HAMAP-Rule:MF_03172, ECO:0000269|PubMed:10462544, ECO:0000269|PubMed:11912132}. Cytoplasm {ECO:0000255|HAMAP-Rule:MF_03172, ECO:0000269|PubMed:10462544, ECO:0000269|PubMed:11912132}. Note=Predominantly cytoplasmic, less than 15% nuclear. {ECO:0000269|PubMed:11912132}.	GO:0006165~nucleoside diphosphate phosphorylation,GO:0006207~'de novo' pyrimidine nucleobase biosynthetic process,GO:0006222~UMP biosynthetic process,GO:0006225~UDP biosynthetic process,GO:0009142~nucleoside triphosphate biosynthetic process,GO:0009220~pyrimidine ribonucleotide biosynthetic process,GO:0015949~nucleobase-containing small molecule interconversion,GO:0046705~CDP biosynthetic process…	GO:0005634~nucleus,GO:0005654~nucleoplasm,GO:0005730~nucleolus,GO:0005737~cytoplasm,GO:0005829~cytosol,GO:0070062~extracellular exosome,	GO:0004127~cytidylate kinase activity,GO:0004550~nucleoside diphosphate kinase activity,GO:0004849~uridine kinase activity,GO:0005524~ATP binding,GO:0033862~UMP kinase activity,GO:0036430~CMP kinase activity,GO:0036431~dCMP kinase activity,GO:0050145~nucleoside phosphate kinase activity,	Not significant	1	3
Q9H7R0	ZNF442	Q9H7R0	ZNF442	-0.91753	0.217842	0.663142	16.6583	18.091	19.1897	17.0266	NA	NA	NA	15.5904	16.3235	18.0525	17.3291	NA	Not detected	FUNCTION: May be involved in transcriptional regulation.	nucleus [GO:0005634]	regulation of transcription by RNA polymerase II [GO:0006357]	DNA-binding transcription factor activity, RNA polymerase II-specific [GO:0000981]; metal ion binding [GO:0046872]; RNA polymerase II transcription regulatory region sequence-specific DNA binding [GO:0000977]	SUBCELLULAR LOCATION: Nucleus {ECO:0000305}.	GO:0006357~regulation of transcription from RNA polymerase II promoter,	GO:0005634~nucleus,	GO:0000977~RNA polymerase II regulatory region sequence-specific DNA binding,GO:0000981~RNA polymerase II transcription factor activity, sequence-specific DNA binding,GO:0046872~metal ion binding,	Not significant	2	2
Q8TBK6	ZCCHC10	Q8TBK6-2;Q8TBK6	ZCCHC10	-0.91705	0.195087	0.639428	18.8617	NA	NA	19.7932	21.1064	20.7685	18.0259	19.0717	19.1433	NA	NA	20.6207	Not detected				nucleic acid binding [GO:0003676]; zinc ion binding [GO:0008270]				GO:0003676~nucleic acid binding,GO:0005515~protein binding,GO:0008270~zinc ion binding,	Not significant	2	2
Q9BRD0	BUD13	Q9BRD0-2;Q9BRD0	BUD13	-0.91601	0.449083	0.802812	15.8832	14.6182	12.3241	14.9383	18.1662	18.0521	NA	15.1559	16.6636	12.8352	12.0677	17.016	Not detected	FUNCTION: Involved in pre-mRNA splicing as component of the activated spliceosome. {ECO:0000269|PubMed:29360106, ECO:0000269|PubMed:29361316}.	nucleoplasm [GO:0005654]; nucleus [GO:0005634]; RES complex [GO:0070274]; U2-type precatalytic spliceosome [GO:0071005]; U2-type spliceosomal complex [GO:0005684]	mRNA splicing, via spliceosome [GO:0000398]	RNA binding [GO:0003723]	SUBCELLULAR LOCATION: Nucleus {ECO:0000269|PubMed:29360106, ECO:0000269|PubMed:29361316}.	GO:0000398~mRNA splicing, via spliceosome,	GO:0005634~nucleus,GO:0005654~nucleoplasm,GO:0005684~U2-type spliceosomal complex,GO:0070274~RES complex,GO:0071005~U2-type precatalytic spliceosome,	GO:0003723~RNA binding,GO:0005515~protein binding,	Not significant	0	1
Q99873	PRMT1	Q99873-3;Q99873-2;Q99873;Q99873-5;Q9NR22-2;Q9NR22	PRMT1	-0.906468	0.0122714	0.210022	18.5592	18.6627	18.7736	18.6835	19.0901	19.0612	NA	18.5983	17.5693	17.0595	18.1843	18.0814	Not detected	FUNCTION: Arginine methyltransferase that methylates (mono and asymmetric dimethylation) the guanidino nitrogens of arginyl residues present in proteins such as ESR1, histone H2, H3 and H4, ILF3, HNRNPA1, HNRNPD, NFATC2IP, SUPT5H, TAF15, EWS, HABP4, SERBP1, RBM15, FOXO1, CHTOP and MAP3K5/ASK1 (PubMed:10749851, PubMed:16879614, PubMed:26876602, PubMed:22095282, PubMed:26575292, PubMed:18951090, Pu…	cytoplasm [GO:0005737]; cytosol [GO:0005829]; methylosome [GO:0034709]; nucleoplasm [GO:0005654]; nucleus [GO:0005634]	cardiac muscle tissue development [GO:0048738]; cell surface receptor signaling pathway [GO:0007166]; histone H4-R3 methylation [GO:0043985]; histone methylation [GO:0016571]; in utero embryonic development [GO:0001701]; negative regulation of megakaryocyte differentiation [GO:0045653]; neuron projection development [GO:0031175]; peptidyl-arginine methylation [GO:0018216]; positive regulation of …	enzyme binding [GO:0019899]; histone methyltransferase activity [GO:0042054]; histone methyltransferase activity (H4-R3 specific) [GO:0044020]; identical protein binding [GO:0042802]; methyl-CpG binding [GO:0008327]; methyltransferase activity [GO:0008168]; mitogen-activated protein kinase p38 binding [GO:0048273]; N-methyltransferase activity [GO:0008170]; protein-arginine N-methyltransferase ac…	SUBCELLULAR LOCATION: Nucleus {ECO:0000269|PubMed:10749851, ECO:0000269|PubMed:11387442, ECO:0000269|PubMed:16879614}. Nucleus, nucleoplasm {ECO:0000250|UniProtKB:Q9JIF0}. Cytoplasm {ECO:0000269|PubMed:26876602}. Cytoplasm, cytosol {ECO:0000250|UniProtKB:Q9JIF0}. Note=Mostly found in the cytoplasm. Colocalizes with CHTOP within the nucleus. Low levels detected also in the chromatin fraction (By s…	GO:0001701~in utero embryonic development,GO:0006479~protein methylation,GO:0006977~DNA damage response, signal transduction by p53 class mediator resulting in cell cycle arrest,GO:0007166~cell surface receptor signaling pathway,GO:0008284~positive regulation of cell proliferation,GO:0008380~RNA splicing,GO:0016571~histone methylation,GO:0018216~peptidyl-arginine methylation,GO:0019082~viral prot…	GO:0005634~nucleus,GO:0005654~nucleoplasm,GO:0005737~cytoplasm,GO:0005829~cytosol,GO:0034709~methylosome,	GO:0003723~RNA binding,GO:0005515~protein binding,GO:0008168~methyltransferase activity,GO:0008170~N-methyltransferase activity,GO:0008276~protein methyltransferase activity,GO:0008327~methyl-CpG binding,GO:0016274~protein-arginine N-methyltransferase activity,GO:0019899~enzyme binding,GO:0035241~protein-arginine omega-N monomethyltransferase activity,GO:0035242~protein-arginine omega-N asymmetri…	Not significant	0	1
Q9Y530	OARD1	Q9Y530	OARD1	-0.89886	0.414835	0.786003	NA	17.0789	NA	NA	NA	NA	16.1801	NA	NA	NA	NA	NA	Not detected	FUNCTION: ADP-ribose glycohydrolase that hydrolyzes ADP-ribose and acts on different substrates, such as proteins ADP-ribosylated on glutamate and O-acetyl-ADP-D-ribose (PubMed:23481255, PubMed:23474714, PubMed:21849506). Specifically acts as a glutamate mono-ADP-ribosylhydrolase by mediating the removal of mono-ADP-ribose attached to glutamate residues on proteins (PubMed:23481255, PubMed:234747…	nucleolus [GO:0005730]; nucleoplasm [GO:0005654]; site of DNA damage [GO:0090734]	cellular response to DNA damage stimulus [GO:0006974]; peptidyl-glutamate ADP-deribosylation [GO:0140291]; protein de-ADP-ribosylation [GO:0051725]; purine nucleoside metabolic process [GO:0042278]	ADP-ribosylglutamate hydrolase activity [GO:0140293]; O-acetyl-ADP-ribose deacetylase activity [GO:0061463]; purine nucleoside binding [GO:0001883]	SUBCELLULAR LOCATION: Nucleus, nucleoplasm {ECO:0000269|PubMed:23481255, ECO:0000269|PubMed:29712969}. Nucleus, nucleolus {ECO:0000269|PubMed:29712969}. Chromosome {ECO:0000269|PubMed:23481255}. Note=Localizes both in the nucleoplasm and in the nucleolus (PubMed:29712969). Relocalizes to the nucleoplasm in response to DNA damage (PubMed:29712969). Recruited to DNA lesion regions following DNA dam…	GO:0006974~cellular response to DNA damage stimulus,GO:0042278~purine nucleoside metabolic process,GO:0051725~protein de-ADP-ribosylation,	GO:0005654~nucleoplasm,GO:0005730~nucleolus,GO:0090734~site of DNA damage,	GO:0001883~purine nucleoside binding,GO:0005515~protein binding,GO:0061463~O-acetyl-ADP-ribose deacetylase activity,	Not significant	5	5
P28370	SMARCA1	P28370-2;P28370	SMARCA1	-0.896553	0.255881	0.681089	13.661	14.5723	14.2564	NA	NA	NA	NA	NA	NA	NA	13.2667	NA	Not detected	FUNCTION: [Isoform 1]: Catalytically inactive when either DNA or nucleosomes are the substrate and does not possess chromatin-remodeling activity (PubMed:15310751, PubMed:28801535). Acts as a negative regulator of chromatin remodelers by generating inactive complexes (PubMed:15310751). {ECO:0000269|PubMed:15310751, ECO:0000269|PubMed:28801535}.; FUNCTION: [Isoform 2]: Helicase that possesses intr…	ATPase complex [GO:1904949]; CERF complex [GO:0090537]; intracellular membrane-bounded organelle [GO:0043231]; nucleoplasm [GO:0005654]; nucleus [GO:0005634]; NURF complex [GO:0016589]	brain development [GO:0007420]; chromatin remodeling [GO:0006338]; neuron differentiation [GO:0030182]; positive regulation of transcription, DNA-templated [GO:0045893]; positive regulation of transcription by RNA polymerase II [GO:0045944]; regulation of transcription, DNA-templated [GO:0006355]	ATP binding [GO:0005524]; ATP-dependent chromatin remodeler activity [GO:0140658]; ATP-dependent DNA/DNA annealing activity [GO:0036310]; DNA binding [GO:0003677]; helicase activity [GO:0004386]; hydrolase activity [GO:0016787]; nucleosome binding [GO:0031491]; RNA polymerase II-specific DNA-binding transcription factor binding [GO:0061629]	SUBCELLULAR LOCATION: Nucleus.	GO:0006338~chromatin remodeling,GO:0006355~regulation of transcription, DNA-templated,GO:0007420~brain development,GO:0030182~neuron differentiation,GO:0043044~ATP-dependent chromatin remodeling,GO:0045893~positive regulation of transcription, DNA-templated,GO:0045944~positive regulation of transcription from RNA polymerase II promoter,GO:2000177~regulation of neural precursor cell proliferation,	GO:0000785~chromatin,GO:0005634~nucleus,GO:0005654~nucleoplasm,GO:0016589~NURF complex,GO:0043231~intracellular membrane-bounded organelle,GO:0090537~CERF complex,GO:1904949~ATPase complex,	GO:0003677~DNA binding,GO:0004386~helicase activity,GO:0005515~protein binding,GO:0005524~ATP binding,GO:0008094~DNA-dependent ATPase activity,GO:0008134~transcription factor binding,GO:0016787~hydrolase activity,GO:0016818~hydrolase activity, acting on acid anhydrides, in phosphorus-containing anhydrides,GO:0031491~nucleosome binding,GO:0036310~annealing helicase activity,GO:0061629~RNA polymera…	Not significant	3	5
P55209	NAP1L1	P55209-3;P55209-2;P55209	NAP1L1	-0.894385	0.375717	0.751434	17.7803	18.4777	19.0926	19.5514	NA	NA	NA	18.762	17.6057	18.3669	20.0502	14.3709	Not detected	FUNCTION: Histone chaperone that plays a role in the nuclear import of H2A-H2B and nucleosome assembly (PubMed:20002496, PubMed:26841755). Participates also in several important DNA repair mechanisms: greatly enhances ERCC6-mediated chromatin remodeling which is essential for transcription-coupled nucleotide excision DNA repair (PubMed:28369616). Stimulates also homologous recombination (HR) by R…	chromatin [GO:0000785]; cytoplasm [GO:0005737]; melanosome [GO:0042470]; membrane [GO:0016020]; nucleus [GO:0005634]	DNA replication [GO:0006260]; nucleosome assembly [GO:0006334]; positive regulation of cell population proliferation [GO:0008284]; positive regulation of neural precursor cell proliferation [GO:2000179]; positive regulation of neurogenesis [GO:0050769]	chromatin binding [GO:0003682]; histone binding [GO:0042393]; RNA binding [GO:0003723]	SUBCELLULAR LOCATION: Nucleus {ECO:0000269|PubMed:17081065, ECO:0000269|PubMed:20002496, ECO:0000269|PubMed:27599637}. Melanosome {ECO:0000269|PubMed:17081065}. Cytoplasm {ECO:0000269|PubMed:20002496, ECO:0000269|PubMed:28659470}. Note=Identified by mass spectrometry in melanosome fractions from stage I to stage IV.	GO:0006260~DNA replication,GO:0006334~nucleosome assembly,GO:0008284~positive regulation of cell proliferation,GO:0050769~positive regulation of neurogenesis,GO:2000179~positive regulation of neural precursor cell proliferation,	GO:0000785~chromatin,GO:0005634~nucleus,GO:0005737~cytoplasm,GO:0016020~membrane,GO:0042470~melanosome,	GO:0003682~chromatin binding,GO:0003723~RNA binding,GO:0005515~protein binding,GO:0042393~histone binding,	Not significant	2	1
O43813	LANCL1	O43813	LANCL1	-0.887615	0.0582478	0.464204	17.1145	16.7576	16.6167	16.3218	17.9922	17.663	NA	16.4642	16.0312	15.4702	15.582	17.4025	Not detected	FUNCTION: Functions as glutathione transferase. Catalyzes conjugation of the glutathione (GSH) to artificial substrates 1-chloro-2,4-dinitrobenzene (CDNB) and p-nitrophenyl acetate. Mitigates neuronal oxidative stress during normal postnatal development and in response to oxidative stresses probably through GSH antioxidant defense mechanism (By similarity). May play a role in EPS8 signaling. Bind…	cytoplasm [GO:0005737]; integral component of plasma membrane [GO:0005887]; plasma membrane [GO:0005886]	carbohydrate metabolic process [GO:0005975]; G protein-coupled receptor signaling pathway [GO:0007186]; regulation of neuron apoptotic process [GO:0043523]; regulation of oxidative stress-induced neuron death [GO:1903203]	glutathione binding [GO:0043295]; glutathione transferase activity [GO:0004364]; G protein-coupled receptor activity [GO:0004930]; low-density lipoprotein particle receptor binding [GO:0050750]; SH3 domain binding [GO:0017124]; zinc ion binding [GO:0008270]	SUBCELLULAR LOCATION: Cytoplasm {ECO:0000269|PubMed:15811525}. Cell membrane {ECO:0000269|PubMed:10944443, ECO:0000269|PubMed:16979580}; Peripheral membrane protein {ECO:0000269|PubMed:10944443}.	GO:0005975~carbohydrate metabolic process,GO:0007186~G-protein coupled receptor signaling pathway,GO:0043523~regulation of neuron apoptotic process,GO:1903203~regulation of oxidative stress-induced neuron death,	GO:0005737~cytoplasm,GO:0005886~plasma membrane,GO:0005887~integral component of plasma membrane,	GO:0004364~glutathione transferase activity,GO:0004930~G-protein coupled receptor activity,GO:0005515~protein binding,GO:0008270~zinc ion binding,GO:0017124~SH3 domain binding,GO:0043295~glutathione binding,GO:0050750~low-density lipoprotein particle receptor binding,	Not significant	0	1
P61981	YWHAG	P61981	YWHAG	-0.879614	0.0400045	0.396479	19.7661	19.9263	19.7835	19.7512	20.9172	20.8118	18.4576	19.7184	19.6287	18.1931	20.0687	19.6119	Not detected	FUNCTION: Adapter protein implicated in the regulation of a large spectrum of both general and specialized signaling pathways. Binds to a large number of partners, usually by recognition of a phosphoserine or phosphothreonine motif. Binding generally results in the modulation of the activity of the binding partner. {ECO:0000269|PubMed:16511572}.	cytoplasm [GO:0005737]; cytosol [GO:0005829]; extracellular exosome [GO:0070062]; focal adhesion [GO:0005925]; membrane [GO:0016020]; presynapse [GO:0098793]	cellular protein localization [GO:0034613]; cellular response to insulin stimulus [GO:0032869]; negative regulation of protein kinase activity [GO:0006469]; protein targeting [GO:0006605]; regulation of neuron differentiation [GO:0045664]; regulation of signal transduction [GO:0009966]; regulation of synaptic plasticity [GO:0048167]; signal transduction [GO:0007165]	identical protein binding [GO:0042802]; insulin-like growth factor receptor binding [GO:0005159]; protein domain specific binding [GO:0019904]; protein kinase C binding [GO:0005080]; protein kinase C inhibitor activity [GO:0008426]; receptor tyrosine kinase binding [GO:0030971]; RNA binding [GO:0003723]	SUBCELLULAR LOCATION: Cytoplasm {ECO:0000250}.	GO:0000086~G2/M transition of mitotic cell cycle,GO:0006469~negative regulation of protein kinase activity,GO:0006605~protein targeting,GO:0007165~signal transduction,GO:0009966~regulation of signal transduction,GO:0010389~regulation of G2/M transition of mitotic cell cycle,GO:0032869~cellular response to insulin stimulus,GO:0034613~cellular protein localization,GO:0045664~regulation of neuron di…	GO:0005737~cytoplasm,GO:0005739~mitochondrion,GO:0005829~cytosol,GO:0005925~focal adhesion,GO:0016020~membrane,GO:0070062~extracellular exosome,GO:0098793~presynapse,	GO:0003723~RNA binding,GO:0005080~protein kinase C binding,GO:0005159~insulin-like growth factor receptor binding,GO:0005515~protein binding,GO:0008426~protein kinase C inhibitor activity,GO:0019904~protein domain specific binding,GO:0030971~receptor tyrosine kinase binding,GO:0042802~identical protein binding,	Not significant	0	0
P16949	STMN1	P16949;P16949-2	STMN1	-0.87569	0.0934687	0.536161	19.3262	19.0978	17.8867	NA	19.4556	18.8734	17.8118	17.818	18.6468	18.2442	16.457	19.3358	Not detected	FUNCTION: Involved in the regulation of the microtubule (MT) filament system by destabilizing microtubules. Prevents assembly and promotes disassembly of microtubules. Phosphorylation at Ser-16 may be required for axon formation during neurogenesis. Involved in the control of the learned and innate fear (By similarity). {ECO:0000250}.	cytoplasm [GO:0005737]; cytosol [GO:0005829]; extracellular exosome [GO:0070062]; membrane [GO:0016020]; microtubule [GO:0005874]; neuron projection [GO:0043005]	axonogenesis [GO:0007409]; establishment of skin barrier [GO:0061436]; hepatocyte growth factor receptor signaling pathway [GO:0048012]; intracellular signal transduction [GO:0035556]; microtubule depolymerization [GO:0007019]; mitotic cytokinesis [GO:0000281]; mitotic spindle organization [GO:0007052]; negative regulation of guanyl-nucleotide exchange factor activity [GO:1905098]; negative regul…	tubulin binding [GO:0015631]	SUBCELLULAR LOCATION: Cytoplasm, cytoskeleton.	GO:0000281~mitotic cytokinesis,GO:0007019~microtubule depolymerization,GO:0007052~mitotic spindle organization,GO:0007165~signal transduction,GO:0007409~axonogenesis,GO:0007420~brain development,GO:0009615~response to virus,GO:0031110~regulation of microtubule polymerization or depolymerization,GO:0031115~negative regulation of microtubule polymerization,GO:0031175~neuron projection development,G…	GO:0005737~cytoplasm,GO:0005829~cytosol,GO:0005874~microtubule,GO:0016020~membrane,GO:0043005~neuron projection,GO:0070062~extracellular exosome,	GO:0005515~protein binding,GO:0015631~tubulin binding,	Not significant	1	0
Q14151	SAFB2	Q14151;Q14151-2	SAFB2	-0.875035	0.0171094	0.233647	21.7009	21.436	21.6729	20.9623	22.5908	22.2306	20.7	21.1851	21.3831	20.625	20.2667	21.1834	Not detected	FUNCTION: Binds to scaffold/matrix attachment region (S/MAR) DNA. Can function as an estrogen receptor corepressor and can also inhibit cell proliferation.	cytoplasm [GO:0005737]; extracellular exosome [GO:0070062]; intracellular membrane-bounded organelle [GO:0043231]; nuclear body [GO:0016604]; nucleoplasm [GO:0005654]; nucleus [GO:0005634]	regulation of androgen receptor signaling pathway [GO:0060765]; regulation of mRNA processing [GO:0050684]; regulation of transcription by RNA polymerase II [GO:0006357]; Sertoli cell differentiation [GO:0060008]	identical protein binding [GO:0042802]; RNA binding [GO:0003723]; sequence-specific DNA binding [GO:0043565]	SUBCELLULAR LOCATION: Cytoplasm. Nucleus.	GO:0006355~regulation of transcription, DNA-templated,GO:0006357~regulation of transcription from RNA polymerase II promoter,GO:0050684~regulation of mRNA processing,GO:0060008~Sertoli cell differentiation,GO:0060765~regulation of androgen receptor signaling pathway,	GO:0005634~nucleus,GO:0005654~nucleoplasm,GO:0005737~cytoplasm,GO:0016604~nuclear body,GO:0043231~intracellular membrane-bounded organelle,GO:0070062~extracellular exosome,	GO:0003723~RNA binding,GO:0005515~protein binding,GO:0042802~identical protein binding,GO:0043565~sequence-specific DNA binding,	Not significant	0	0
Q86W50	METTL16	Q86W50;Q86W50-2	METTL16	-0.873871	0.0893795	0.533212	NA	15.0874	14.854	NA	16.511	16.2373	NA	14.342	NA	14.7226	15.1638	14.9657	Not detected	FUNCTION: RNA N6-methyltransferase that methylates adenosine residues at the N(6) position of a subset of RNAs and is involved in S-adenosyl-L-methionine homeostasis by regulating expression of MAT2A transcripts (PubMed:28525753, PubMed:30197299, PubMed:30197297, PubMed:33428944, PubMed:33930289). Able to N6-methylate a subset of mRNAs and U6 small nuclear RNAs (U6 snRNAs) (PubMed:28525753). In c…	cytoplasm [GO:0005737]; nucleus [GO:0005634]	mRNA catabolic process [GO:0006402]; mRNA destabilization [GO:0061157]; mRNA methylation [GO:0080009]; negative regulation of 3'-UTR-mediated mRNA stabilization [GO:1905869]; posttranscriptional regulation of gene expression [GO:0010608]; regulation of mRNA splicing, via spliceosome [GO:0048024]; rRNA base methylation [GO:0070475]; S-adenosylmethionine biosynthetic process [GO:0006556]; snRNA (ad…	23S rRNA (adenine(1618)-N(6))-methyltransferase activity [GO:0052907]; mRNA (N6-adenosine)-methyltransferase activity [GO:0001734]; RNA binding [GO:0003723]; RNA stem-loop binding [GO:0035613]; U6 snRNA (adenine-(43)-N(6))-methyltransferase activity [GO:0120048]; U6 snRNA 3'-end binding [GO:0030629]	SUBCELLULAR LOCATION: Nucleus {ECO:0000269|PubMed:27872311, ECO:0000269|PubMed:31940410}. Cytoplasm {ECO:0000269|PubMed:31940410}.	GO:0006402~mRNA catabolic process,GO:0006556~S-adenosylmethionine biosynthetic process,GO:0010608~posttranscriptional regulation of gene expression,GO:0048024~regulation of mRNA splicing, via spliceosome,GO:0061157~mRNA destabilization,GO:0070475~rRNA base methylation,GO:0080009~mRNA methylation,GO:1905869~negative regulation of 3'-UTR-mediated mRNA stabilization,	GO:0005634~nucleus,GO:0005737~cytoplasm,	GO:0001734~mRNA (N6-adenosine)-methyltransferase activity,GO:0003723~RNA binding,GO:0008168~methyltransferase activity,GO:0030629~U6 snRNA 3'-end binding,GO:0035613~RNA stem-loop binding,GO:0052907~23S rRNA (adenine(1618)-N(6))-methyltransferase activity,	Not significant	2	2
Q14684	RRP1B	Q14684-2;Q14684	RRP1B	-0.870245	0.453391	0.803249	15.4644	15.7306	NA	NA	NA	13.4618	NA	NA	14.0154	NA	NA	NA	Not detected	FUNCTION: Positively regulates DNA damage-induced apoptosis by acting as a transcriptional coactivator of proapoptotic target genes of the transcriptional activator E2F1 (PubMed:20040599). Likely to play a role in ribosome biogenesis by targeting serine/threonine protein phosphatase PP1 to the nucleolus (PubMed:20926688). Involved in regulation of mRNA splicing (By similarity). Inhibits SIPA1 GTP…	chromosome [GO:0005694]; cytosol [GO:0005829]; euchromatin [GO:0000791]; granular component [GO:0001652]; heterochromatin [GO:0000792]; nucleolus [GO:0005730]; nucleoplasm [GO:0005654]; nucleus [GO:0005634]; preribosome, large subunit precursor [GO:0030687]; preribosome, small subunit precursor [GO:0030688]	apoptotic process [GO:0006915]; cellular response to virus [GO:0098586]; mRNA processing [GO:0006397]; negative regulation of GTPase activity [GO:0034260]; positive regulation by host of viral transcription [GO:0043923]; positive regulation of apoptotic process [GO:0043065]; positive regulation of transcription by RNA polymerase II [GO:0045944]; regulation of RNA splicing [GO:0043484]; RNA splici…	RNA binding [GO:0003723]; transcription coactivator activity [GO:0003713]	SUBCELLULAR LOCATION: Nucleus, nucleolus {ECO:0000269|PubMed:12429849, ECO:0000269|PubMed:20040599, ECO:0000269|PubMed:20926688, ECO:0000269|PubMed:26311876}. Nucleus, nucleoplasm {ECO:0000269|PubMed:20926688}. Chromosome {ECO:0000269|PubMed:19710015}. Note=Predominantly located in the nucleolus with a small amount found in the nucleoplasm (PubMed:20926688). Associates with the perichromatin regi…	GO:0006364~rRNA processing,GO:0006397~mRNA processing,GO:0006915~apoptotic process,GO:0008380~RNA splicing,GO:0010923~negative regulation of phosphatase activity,GO:0016032~viral process,GO:0034260~negative regulation of GTPase activity,GO:0043065~positive regulation of apoptotic process,GO:0043484~regulation of RNA splicing,GO:0043923~positive regulation by host of viral transcription,GO:0045944…	GO:0000791~euchromatin,GO:0000792~heterochromatin,GO:0001652~granular component,GO:0005634~nucleus,GO:0005654~nucleoplasm,GO:0005694~chromosome,GO:0005730~nucleolus,GO:0005829~cytosol,GO:0030687~preribosome, large subunit precursor,GO:0030688~preribosome, small subunit precursor,	GO:0003713~transcription coactivator activity,GO:0003723~RNA binding,GO:0005515~protein binding,	Not significant	3	5
P35580	MYH10	P35580;P35580-5;P35580-2;P35580-3;P35580-4;P35749-4;P35749-3;P35749;P35749-2;Q7Z406;Q7Z406-6;Q7Z406-2	MYH10	-0.861557	0.225017	0.665488	22.3134	21.9375	20.2133	18.5312	22.1332	21.4301	18.1602	20.5098	19.9894	20.8768	20.5814	21.2718	Not detected	FUNCTION: Cellular myosin that appears to play a role in cytokinesis, cell shape, and specialized functions such as secretion and capping. Involved with LARP6 in the stabilization of type I collagen mRNAs for CO1A1 and CO1A2. During cell spreading, plays an important role in cytoskeleton reorganization, focal contacts formation (in the central part but not the margins of spreading cells), and lam…	actomyosin [GO:0042641]; cell cortex [GO:0005938]; cleavage furrow [GO:0032154]; cytoplasm [GO:0005737]; cytosol [GO:0005829]; extracellular exosome [GO:0070062]; lamellipodium [GO:0030027]; midbody [GO:0030496]; myosin complex [GO:0016459]; myosin II complex [GO:0016460]; myosin II filament [GO:0097513]; nucleus [GO:0005634]; polysome [GO:0005844]; stress fiber [GO:0001725]	actin filament-based movement [GO:0030048]; actomyosin structure organization [GO:0031032]; cell adhesion [GO:0007155]; mitotic cytokinesis [GO:0000281]; positive regulation of protein secretion [GO:0050714]; regulation of cell shape [GO:0008360]	actin binding [GO:0003779]; actin filament binding [GO:0051015]; ADP binding [GO:0043531]; ATP binding [GO:0005524]; calmodulin binding [GO:0005516]; microfilament motor activity [GO:0000146]; mRNA 5'-UTR binding [GO:0048027]; RNA stem-loop binding [GO:0035613]	SUBCELLULAR LOCATION: Cell projection, lamellipodium {ECO:0000269|PubMed:20052411, ECO:0000269|PubMed:22480440}. Note=Colocalizes with MCC at the leading edge of migrating cells.	GO:0000281~mitotic cytokinesis,GO:0007155~cell adhesion,GO:0008360~regulation of cell shape,GO:0030048~actin filament-based movement,GO:0031032~actomyosin structure organization,GO:0050714~positive regulation of protein secretion,GO:0098885~modification of postsynaptic actin cytoskeleton,	GO:0001725~stress fiber,GO:0005634~nucleus,GO:0005737~cytoplasm,GO:0005829~cytosol,GO:0005844~polysome,GO:0005938~cell cortex,GO:0016459~myosin complex,GO:0016460~myosin II complex,GO:0030027~lamellipodium,GO:0030496~midbody,GO:0032154~cleavage furrow,GO:0042641~actomyosin,GO:0070062~extracellular exosome,GO:0097513~myosin II filament,	GO:0000146~microfilament motor activity,GO:0003774~motor activity,GO:0003779~actin binding,GO:0005515~protein binding,GO:0005516~calmodulin binding,GO:0005524~ATP binding,GO:0016887~ATPase activity,GO:0030898~actin-dependent ATPase activity,GO:0035613~RNA stem-loop binding,GO:0043531~ADP binding,GO:0048027~mRNA 5'-UTR binding,GO:0051015~actin filament binding,	Not significant	0	0
P52756	RBM5	P52756;P52756-4;P52756-2;P52756-5	RBM5	-0.85862	0.377	0.751515	14.8753	NA	13.5875	NA	16.7396	16.5142	14.5652	NA	NA	NA	NA	14.5759	Not detected	FUNCTION: Component of the spliceosome A complex. Regulates alternative splicing of a number of mRNAs. May modulate splice site pairing after recruitment of the U1 and U2 snRNPs to the 5' and 3' splice sites of the intron. May both positively and negatively regulate apoptosis by regulating the alternative splicing of several genes involved in this process, including FAS and CASP2/caspase-2. In th…	nucleoplasm [GO:0005654]; nucleus [GO:0005634]; spliceosomal complex [GO:0005681]	apoptotic process [GO:0006915]; mRNA splicing, via spliceosome [GO:0000398]; negative regulation of cell population proliferation [GO:0008285]; positive regulation of apoptotic process [GO:0043065]; regulation of alternative mRNA splicing, via spliceosome [GO:0000381]; RNA processing [GO:0006396]; spliceosomal complex assembly [GO:0000245]	DNA binding [GO:0003677]; metal ion binding [GO:0046872]; mRNA binding [GO:0003729]; RNA binding [GO:0003723]	SUBCELLULAR LOCATION: Nucleus {ECO:0000269|PubMed:18851835}.	GO:0000245~spliceosomal complex assembly,GO:0000381~regulation of alternative mRNA splicing, via spliceosome,GO:0000398~mRNA splicing, via spliceosome,GO:0006396~RNA processing,GO:0006397~mRNA processing,GO:0006915~apoptotic process,GO:0008285~negative regulation of cell proliferation,GO:0008380~RNA splicing,GO:0042981~regulation of apoptotic process,GO:0043065~positive regulation of apoptotic pr…	GO:0005634~nucleus,GO:0005654~nucleoplasm,GO:0005681~spliceosomal complex,	GO:0003676~nucleic acid binding,GO:0003677~DNA binding,GO:0003723~RNA binding,GO:0003729~mRNA binding,GO:0005515~protein binding,GO:0046872~metal ion binding,	Not significant	2	4
Q9BW30	TPPP3	Q9BW30	TPPP3	-0.858556	0.176638	0.627247	NA	NA	NA	NA	17.0351	17.2633	NA	NA	NA	15.6019	16.888	16.3819	Not detected	FUNCTION: Regulator of microtubule dynamic that has microtubule bundling activity (PubMed:17105200, PubMed:19633818). Required for embryo implantation; possibly by regulating beta-catenin (By similarity). Also required for decidualization via regulation of beta-catenin (PubMed:30667362). {ECO:0000250|UniProtKB:Q9CRB6, ECO:0000269|PubMed:17105200, ECO:0000269|PubMed:19633818, ECO:0000269|PubMed:30…	cytoplasm [GO:0005737]; microtubule [GO:0005874]	decidualization [GO:0046697]; embryo implantation [GO:0007566]; microtubule bundle formation [GO:0001578]; microtubule polymerization [GO:0046785]; positive regulation of protein polymerization [GO:0032273]	tubulin binding [GO:0015631]	SUBCELLULAR LOCATION: Cytoplasm {ECO:0000269|PubMed:30667362}. Cytoplasm, cytoskeleton {ECO:0000305|PubMed:17105200}.	GO:0001578~microtubule bundle formation,GO:0007566~embryo implantation,GO:0032273~positive regulation of protein polymerization,GO:0046697~decidualization,GO:0046785~microtubule polymerization,	GO:0005737~cytoplasm,GO:0005874~microtubule,GO:0048471~perinuclear region of cytoplasm,GO:0097427~microtubule bundle,	GO:0015631~tubulin binding,	Not significant	4	3
Q92620	DHX38	Q92620;Q92620-2	DHX38	-0.853561	0.139106	0.591848	17.8362	17.7073	17.5576	16.6217	18.2414	18.3105	14.2624	17.5171	17.2061	17.5673	17.0143	17.5861	Not detected	FUNCTION: Probable ATP-binding RNA helicase (Probable). Involved in pre-mRNA splicing as component of the spliceosome (PubMed:29301961, PubMed:9524131). {ECO:0000269|PubMed:29301961, ECO:0000269|PubMed:9524131, ECO:0000305}.	catalytic step 2 spliceosome [GO:0071013]; membrane [GO:0016020]; nucleoplasm [GO:0005654]; nucleus [GO:0005634]; spliceosomal complex [GO:0005681]	mRNA splicing, via spliceosome [GO:0000398]	ATP binding [GO:0005524]; ATP hydrolysis activity [GO:0016887]; RNA binding [GO:0003723]; RNA helicase activity [GO:0003724]	SUBCELLULAR LOCATION: Nucleus {ECO:0000269|PubMed:29301961}.	GO:0000398~mRNA splicing, via spliceosome,GO:0006405~RNA export from nucleus,GO:0006406~mRNA export from nucleus,GO:0031124~mRNA 3'-end processing,	GO:0005622~intracellular,GO:0005634~nucleus,GO:0005654~nucleoplasm,GO:0005681~spliceosomal complex,GO:0016020~membrane,GO:0071013~catalytic step 2 spliceosome,	GO:0003676~nucleic acid binding,GO:0003723~RNA binding,GO:0003724~RNA helicase activity,GO:0005515~protein binding,GO:0005524~ATP binding,GO:0016787~hydrolase activity,GO:0016887~ATPase activity,	Not significant	0	0
Q6PKG0	LARP1	Q6PKG0;Q6PKG0-3	LARP1	-0.85337	0.214751	0.660908	14.7264	15.0045	NA	NA	NA	NA	NA	NA	NA	NA	14.4385	13.5857	Not detected	FUNCTION: RNA-binding protein that regulates the translation of specific target mRNA species downstream of the mTORC1 complex, in function of growth signals and nutrient availability (PubMed:20430826, PubMed:23711370, PubMed:24532714, PubMed:25940091, PubMed:28650797, PubMed:28673543, PubMed:29244122). Interacts on the one hand with the 3' poly-A tails that are present in all mRNA molecules, and …	cytoplasm [GO:0005737]; cytoplasmic stress granule [GO:0010494]; cytosol [GO:0005829]; membrane [GO:0016020]	cell population proliferation [GO:0008283]; cellular response to rapamycin [GO:0072752]; mRNA stabilization [GO:0048255]; negative regulation of translation [GO:0017148]; negative regulation of translational initiation [GO:0045947]; positive regulation of macroautophagy [GO:0016239]; positive regulation of translation [GO:0045727]; positive regulation of translational initiation [GO:0045948]; pos…	cadherin binding [GO:0045296]; eukaryotic initiation factor 4E binding [GO:0008190]; mRNA 3'-UTR binding [GO:0003730]; mRNA 5'-UTR binding [GO:0048027]; ribosomal small subunit binding [GO:0043024]; RNA 7-methylguanosine cap binding [GO:0000340]; RNA binding [GO:0003723]; RNA cap binding [GO:0000339]; translation activator activity [GO:0008494]; translation initiation factor binding [GO:0031369]	SUBCELLULAR LOCATION: Cytoplasm {ECO:0000269|PubMed:20430826, ECO:0000269|PubMed:24532714, ECO:0000269|PubMed:28650797}. Cytoplasmic granule {ECO:0000269|PubMed:24532714, ECO:0000269|PubMed:25940091}. Note=Colocalizes with RPTOR and PABPC1 in cytoplasmic granules that resemble stress granules. {ECO:0000269|PubMed:24532714, ECO:0000269|PubMed:25940091}.	GO:0006413~translational initiation,GO:0008283~cell proliferation,GO:0010608~posttranscriptional regulation of gene expression,GO:0016239~positive regulation of macroautophagy,GO:0017148~negative regulation of translation,GO:0031929~TOR signaling,GO:0038202~TORC1 signaling,GO:0045070~positive regulation of viral genome replication,GO:0045727~positive regulation of translation,GO:0045947~negative …	GO:0005737~cytoplasm,GO:0005829~cytosol,GO:0010494~cytoplasmic stress granule,GO:0016020~membrane,GO:0042788~polysomal ribosome,	GO:0000339~RNA cap binding,GO:0000340~RNA 7-methylguanosine cap binding,GO:0003723~RNA binding,GO:0003730~mRNA 3'-UTR binding,GO:0005515~protein binding,GO:0008190~eukaryotic initiation factor 4E binding,GO:0008494~translation activator activity,GO:0031369~translation initiation factor binding,GO:0043024~ribosomal small subunit binding,GO:0045296~cadherin binding,GO:0048027~mRNA 5'-UTR binding,	Not significant	4	4
Q96ME7	ZNF512	Q96ME7;Q96ME7-3;Q96ME7-2	ZNF512	-0.851894	0.174762	0.624859	19.3598	18.9764	18.9281	19.5337	19.2281	18.8459	15.7908	19.3531	19.4494	18.6714	16.9576	19.5381	Not detected	FUNCTION: May be involved in transcriptional regulation.	nucleus [GO:0005634]		DNA binding [GO:0003677]; metal ion binding [GO:0046872]	SUBCELLULAR LOCATION: Nucleus {ECO:0000305}.		GO:0005634~nucleus,	GO:0003677~DNA binding,GO:0005515~protein binding,GO:0046872~metal ion binding,	Not significant	0	0
Q9Y3C6	PPIL1	Q9Y3C6	PPIL1	-0.850065	0.109581	0.557206	17.9557	17.2743	17.0967	NA	18.3943	17.5104	NA	16.9022	17.0103	NA	15.4887	17.7837	Not detected	FUNCTION: Involved in pre-mRNA splicing as component of the spliceosome (PubMed:11991638, PubMed:28502770, PubMed:28076346, PubMed:33220177). PPIases accelerate the folding of proteins. Catalyzes the cis-trans isomerization of proline imidic peptide bonds in oligopeptides (PubMed:16595688). Catalyzes prolyl peptide bond isomerization in CDC40/PRP17 (PubMed:33220177). Plays an important role in em…	catalytic step 2 spliceosome [GO:0071013]; nucleoplasm [GO:0005654]; nucleus [GO:0005634]; U2-type catalytic step 2 spliceosome [GO:0071007]	embryonic brain development [GO:1990403]; mRNA splicing, via spliceosome [GO:0000398]; protein folding [GO:0006457]; protein peptidyl-prolyl isomerization [GO:0000413]	cyclosporin A binding [GO:0016018]; disordered domain specific binding [GO:0097718]; peptidyl-prolyl cis-trans isomerase activity [GO:0003755]	SUBCELLULAR LOCATION: Nucleus {ECO:0000269|PubMed:11991638, ECO:0000269|PubMed:28076346, ECO:0000269|PubMed:28502770}.	GO:0000398~mRNA splicing, via spliceosome,GO:0000413~protein peptidyl-prolyl isomerization,GO:0006457~protein folding,GO:1990403~embryonic brain development,	GO:0005634~nucleus,GO:0005654~nucleoplasm,GO:0071007~U2-type catalytic step 2 spliceosome,GO:0071013~catalytic step 2 spliceosome,	GO:0003755~peptidyl-prolyl cis-trans isomerase activity,GO:0005515~protein binding,GO:0016018~cyclosporin A binding,GO:0097718~disordered domain specific binding,	Not significant	1	2
Q32MZ4	NA	Q32MZ4-4		-0.849215	0.228808	0.666368	15.7689	13.7878	NA	NA	14.8456	14.6726	NA	NA	NA	NA	13.3927	14.4463	Not detected	FUNCTION: Transcriptional repressor which preferentially binds to the GC-rich consensus sequence (5'-AGCCCCCGGCG-3') and may regulate expression of TNF, EGFR and PDGFA. May control smooth muscle cells proliferation following artery injury through PDGFA repression. May also bind double-stranded RNA. Positively regulates Toll-like receptor (TLR) signaling in response to agonist probably by competin…	cytoplasm [GO:0005737]; cytoskeleton [GO:0005856]; cytosol [GO:0005829]; nucleus [GO:0005634]; plasma membrane [GO:0005886]	negative regulation of transcription by RNA polymerase II [GO:0000122]; regulation of transcription by RNA polymerase II [GO:0006357]	cadherin binding [GO:0045296]; DNA binding [GO:0003677]; DNA-binding transcription factor activity, RNA polymerase II-specific [GO:0000981]; DNA-binding transcription repressor activity, RNA polymerase II-specific [GO:0001227]; double-stranded RNA binding [GO:0003725]; protein homodimerization activity [GO:0042803]; RNA polymerase II cis-regulatory region sequence-specific DNA binding [GO:0000978]	SUBCELLULAR LOCATION: Nucleus. Cytoplasm.	GO:0000122~negative regulation of transcription from RNA polymerase II promoter,GO:0006355~regulation of transcription, DNA-templated,GO:0006357~regulation of transcription from RNA polymerase II promoter,GO:0032481~positive regulation of type I interferon production,GO:0051092~positive regulation of NF-kappaB transcription factor activity,	GO:0005634~nucleus,GO:0005737~cytoplasm,GO:0005829~cytosol,GO:0005856~cytoskeleton,GO:0005886~plasma membrane,	GO:0000978~RNA polymerase II core promoter proximal region sequence-specific DNA binding,GO:0000981~RNA polymerase II transcription factor activity, sequence-specific DNA binding,GO:0001227~transcriptional repressor activity, RNA polymerase II transcription regulatory region sequence-specific binding,GO:0003677~DNA binding,GO:0003725~double-stranded RNA binding,GO:0005515~protein binding,GO:00428…	Not significant	2	4
P62263	RPS14	P62263	RPS14	-0.848984	0.0657788	0.472284	21.6057	21.7183	21.3648	20.9008	20.625	21.2797	19.1932	20.8804	19.3078	21.0139	21.6201	20.3849	Not detected		cytosol [GO:0005829]; cytosolic ribosome [GO:0022626]; cytosolic small ribosomal subunit [GO:0022627]; extracellular exosome [GO:0070062]; focal adhesion [GO:0005925]; membrane [GO:0016020]; nucleolus [GO:0005730]; nucleoplasm [GO:0005654]; postsynaptic density [GO:0014069]	cytoplasmic translation [GO:0002181]; erythrocyte differentiation [GO:0030218]; maturation of SSU-rRNA [GO:0030490]; maturation of SSU-rRNA from tricistronic rRNA transcript (SSU-rRNA, 5.8S rRNA, LSU-rRNA) [GO:0000462]; negative regulation of transcription by RNA polymerase II [GO:0000122]; ribosomal small subunit assembly [GO:0000028]; translation [GO:0006412]	mRNA 5'-UTR binding [GO:0048027]; RNA binding [GO:0003723]; small ribosomal subunit rRNA binding [GO:0070181]; structural constituent of ribosome [GO:0003735]; translation regulator activity [GO:0045182]		GO:0000028~ribosomal small subunit assembly,GO:0000122~negative regulation of transcription from RNA polymerase II promoter,GO:0000184~nuclear-transcribed mRNA catabolic process, nonsense-mediated decay,GO:0000462~maturation of SSU-rRNA from tricistronic rRNA transcript (SSU-rRNA, 5.8S rRNA, LSU-rRNA),GO:0002181~cytoplasmic translation,GO:0006364~rRNA processing,GO:0006412~translation,GO:0006413~…	GO:0005654~nucleoplasm,GO:0005730~nucleolus,GO:0005829~cytosol,GO:0005840~ribosome,GO:0005925~focal adhesion,GO:0014069~postsynaptic density,GO:0016020~membrane,GO:0016021~integral component of membrane,GO:0022626~cytosolic ribosome,GO:0022627~cytosolic small ribosomal subunit,GO:0070062~extracellular exosome,	GO:0003723~RNA binding,GO:0003735~structural constituent of ribosome,GO:0005515~protein binding,GO:0045182~translation regulator activity,GO:0048027~mRNA 5'-UTR binding,GO:0070181~small ribosomal subunit rRNA binding,	Not significant	0	0
P55081	MFAP1	P55081	MFAP1	-0.848043	0.0855889	0.530285	18.1815	17.7508	16.4052	17.7831	18.4169	18.0765	16.31	18.2945	17.8932	16.2685	16.4922	16.2675	Not detected	FUNCTION: Involved in pre-mRNA splicing as a component of the spliceosome. {ECO:0000269|PubMed:28781166}.	centrosome [GO:0005813]; extracellular region [GO:0005576]; microfibril [GO:0001527]; nucleoplasm [GO:0005654]; nucleus [GO:0005634]; U2-type precatalytic spliceosome [GO:0071005]; U2-type spliceosomal complex [GO:0005684]	mRNA splicing, via spliceosome [GO:0000398]	RNA binding [GO:0003723]	SUBCELLULAR LOCATION: Nucleus {ECO:0000269|PubMed:28781166}.	GO:0000398~mRNA splicing, via spliceosome,	GO:0001527~microfibril,GO:0005576~extracellular region,GO:0005634~nucleus,GO:0005654~nucleoplasm,GO:0005684~U2-type spliceosomal complex,GO:0005813~centrosome,GO:0071005~U2-type precatalytic spliceosome,	GO:0003723~RNA binding,GO:0005515~protein binding,	Not significant	0	0
Q01581	HMGCS1	Q01581	HMGCS1	-0.847262	0.454142	0.803249	NA	15.5738	NA	NA	NA	NA	14.3756	15.2371	12.8344	15.5901	15.5953	NA	Not detected	FUNCTION: Catalyzes the condensation of acetyl-CoA with acetoacetyl-CoA to form HMG-CoA, which is converted by HMG-CoA reductase (HMGCR) into mevalonate, a precursor for cholesterol synthesis. {ECO:0000269|PubMed:7913309}.	cytoplasm [GO:0005737]; cytosol [GO:0005829]	acetyl-CoA metabolic process [GO:0006084]; cholesterol biosynthetic process [GO:0006695]; farnesyl diphosphate biosynthetic process, mevalonate pathway [GO:0010142]; lipid metabolic process [GO:0006629]	hydroxymethylglutaryl-CoA synthase activity [GO:0004421]; protein homodimerization activity [GO:0042803]	SUBCELLULAR LOCATION: Cytoplasm {ECO:0000305|PubMed:1358203}.	GO:0001889~liver development,GO:0006084~acetyl-CoA metabolic process,GO:0006629~lipid metabolic process,GO:0006695~cholesterol biosynthetic process,GO:0007420~brain development,GO:0008584~male gonad development,GO:0009645~response to low light intensity stimulus,GO:0010142~farnesyl diphosphate biosynthetic process, mevalonate pathway,GO:0014074~response to purine-containing compound,GO:0019216~re…	GO:0005737~cytoplasm,GO:0005829~cytosol,	GO:0004421~hydroxymethylglutaryl-CoA synthase activity,GO:0016746~transferase activity, transferring acyl groups,GO:0016853~isomerase activity,GO:0042803~protein homodimerization activity,GO:0043177~organic acid binding,	Not significant	5	1
Q8IX12	CCAR1	Q8IX12-2;Q8IX12	CCAR1	-0.829497	0.112082	0.557206	17.9158	17.4483	17.5886	15.6282	18.7717	18.4078	15.6386	16.9092	17.5217	16.8929	16.8663	16.9548	Not detected	FUNCTION: Associates with components of the Mediator and p160 coactivator complexes that play a role as intermediaries transducing regulatory signals from upstream transcriptional activator proteins to basal transcription machinery at the core promoter. Recruited to endogenous nuclear receptor target genes in response to the appropriate hormone. Also functions as a p53 coactivator. May thus play …	nuclear envelope lumen [GO:0005641]; nucleoplasm [GO:0005654]; nucleus [GO:0005634]; perinuclear region of cytoplasm [GO:0048471]	apoptotic process [GO:0006915]; cell cycle [GO:0007049]; positive regulation of apoptotic process [GO:0043065]; positive regulation of cell migration [GO:0030335]; positive regulation of cell population proliferation [GO:0008284]; regulation of transcription, DNA-templated [GO:0006355]	nuclear receptor coactivator activity [GO:0030374]; RNA binding [GO:0003723]; RNA polymerase II cis-regulatory region sequence-specific DNA binding [GO:0000978]; transcription coactivator activity [GO:0003713]; transcription corepressor activity [GO:0003714]	SUBCELLULAR LOCATION: Cytoplasm, perinuclear region {ECO:0000269|PubMed:12816952}.	GO:0000398~mRNA splicing, via spliceosome,GO:0006355~regulation of transcription, DNA-templated,GO:0006915~apoptotic process,GO:0007049~cell cycle,GO:0008284~positive regulation of cell proliferation,GO:0030335~positive regulation of cell migration,GO:0043065~positive regulation of apoptotic process,GO:0045892~negative regulation of transcription, DNA-templated,GO:0045893~positive regulation of t…	GO:0005634~nucleus,GO:0005641~nuclear envelope lumen,GO:0005654~nucleoplasm,GO:0005737~cytoplasm,GO:0048471~perinuclear region of cytoplasm,	GO:0000978~RNA polymerase II core promoter proximal region sequence-specific DNA binding,GO:0003713~transcription coactivator activity,GO:0003714~transcription corepressor activity,GO:0003723~RNA binding,GO:0005515~protein binding,GO:0030374~ligand-dependent nuclear receptor transcription coactivator activity,	Not significant	0	0
P42025	ACTR1B	P42025	ACTR1B	-0.825966	0.3558	0.750814	15.922	17.1504	17.2699	NA	NA	NA	NA	NA	NA	NA	15.9548	NA	Not detected	FUNCTION: Component of a multi-subunit complex involved in microtubule based vesicle motility. It is associated with the centrosome.	centrosome [GO:0005813]; cytoplasm [GO:0005737]; cytosol [GO:0005829]; dynactin complex [GO:0005869]; extracellular exosome [GO:0070062]; extracellular region [GO:0005576]; ficolin-1-rich granule lumen [GO:1904813]; membrane [GO:0016020]; microtubule cytoskeleton [GO:0015630]; secretory granule lumen [GO:0034774]		ATP binding [GO:0005524]	SUBCELLULAR LOCATION: Cytoplasm, cytoskeleton. Cytoplasm, cytoskeleton, microtubule organizing center, centrosome.	GO:0019886~antigen processing and presentation of exogenous peptide antigen via MHC class II,GO:0043312~neutrophil degranulation,	GO:0005576~extracellular region,GO:0005737~cytoplasm,GO:0005813~centrosome,GO:0005829~cytosol,GO:0005869~dynactin complex,GO:0015630~microtubule cytoskeleton,GO:0016020~membrane,GO:0034774~secretory granule lumen,GO:0070062~extracellular exosome,GO:1904813~ficolin-1-rich granule lumen,	GO:0005515~protein binding,GO:0005524~ATP binding,	Not significant	3	5
Q9BRJ7	NUDT16L1	Q9BRJ7	NUDT16L1	-0.820539	0.166508	0.624859	16.1876	NA	15.3524	NA	16.9951	17.2045	NA	15.4794	15.776	14.6421	NA	16.56	Not detected	FUNCTION: Key regulator of TP53BP1 required to stabilize TP53BP1 and regulate its recruitment to chromatin (PubMed:28241136). In absence of DNA damage, interacts with the tandem Tudor-like domain of TP53BP1, masking the region that binds histone H4 dimethylated at 'Lys-20' (H4K20me2), thereby preventing TP53BP1 recruitment to chromatin and maintaining TP53BP1 localization to the nucleus (PubMed:2…	nucleus [GO:0005634]	negative regulation of double-strand break repair via nonhomologous end joining [GO:2001033]	RNA binding [GO:0003723]; snoRNA binding [GO:0030515]	SUBCELLULAR LOCATION: Nucleus {ECO:0000269|PubMed:28241136}.	GO:0016311~dephosphorylation,GO:0090502~RNA phosphodiester bond hydrolysis, endonucleolytic,GO:2001033~negative regulation of double-strand break repair via nonhomologous end joining,	GO:0005634~nucleus,	GO:0003723~RNA binding,GO:0005515~protein binding,GO:0016787~hydrolase activity,GO:0030515~snoRNA binding,	Not significant	2	2
P62306	SNRPF	P62306	SNRPF	-0.817536	0.402958	0.782934	17.0681	15.9056	NA	NA	19.7357	19.5922	NA	16.953	17.8634	15.8022	NA	18.4128	Not detected	FUNCTION: Plays a role in pre-mRNA splicing as a core component of the spliceosomal U1, U2, U4 and U5 small nuclear ribonucleoproteins (snRNPs), the building blocks of the spliceosome (PubMed:11991638, PubMed:18984161, PubMed:19325628, PubMed:23333303, PubMed:25555158, PubMed:26912367, PubMed:28502770, PubMed:28781166, PubMed:28076346). Component of both the pre-catalytic spliceosome B complex an…	catalytic step 2 spliceosome [GO:0071013]; cytosol [GO:0005829]; methylosome [GO:0034709]; nucleoplasm [GO:0005654]; nucleus [GO:0005634]; pICln-Sm protein complex [GO:0034715]; small nuclear ribonucleoprotein complex [GO:0030532]; SMN-Sm protein complex [GO:0034719]; spliceosomal complex [GO:0005681]; U12-type spliceosomal complex [GO:0005689]; U1 snRNP [GO:0005685]; U2-type catalytic step 2 spl…	mRNA splicing, via spliceosome [GO:0000398]; RNA splicing [GO:0008380]; spliceosomal snRNP assembly [GO:0000387]	RNA binding [GO:0003723]	SUBCELLULAR LOCATION: Cytoplasm, cytosol {ECO:0000269|PubMed:18984161}. Nucleus {ECO:0000269|PubMed:11574479, ECO:0000269|PubMed:11991638, ECO:0000269|PubMed:26912367, ECO:0000269|PubMed:28076346, ECO:0000269|PubMed:28502770, ECO:0000269|PubMed:28781166}. Note=SMN-mediated assembly into core snRNPs occurs in the cytosol before SMN-mediated transport to the nucleus to be included in spliceosomes. …	GO:0000387~spliceosomal snRNP assembly,GO:0000398~mRNA splicing, via spliceosome,GO:0006369~termination of RNA polymerase II transcription,GO:0008334~histone mRNA metabolic process,GO:0008380~RNA splicing,GO:0051170~nuclear import,	GO:0005634~nucleus,GO:0005654~nucleoplasm,GO:0005681~spliceosomal complex,GO:0005683~U7 snRNP,GO:0005685~U1 snRNP,GO:0005687~U4 snRNP,GO:0005689~U12-type spliceosomal complex,GO:0005829~cytosol,GO:0030532~small nuclear ribonucleoprotein complex,GO:0034709~methylosome,GO:0034715~pICln-Sm protein complex,GO:0034719~SMN-Sm protein complex,GO:0046540~U4/U6 x U5 tri-snRNP complex,GO:0071005~U2-type pr…	GO:0003723~RNA binding,GO:0005515~protein binding,	Not significant	2	2
P09936	UCHL1	P09936	UCHL1	-0.810154	0.223384	0.665488	18.9718	15.6282	15.5687	16.821	17.537	15.4162	16.4521	14.9399	16.0615	16.4781	15.3033	NA	Not detected	FUNCTION: Ubiquitin-protein hydrolase involved both in the processing of ubiquitin precursors and of ubiquitinated proteins (Probable). This enzyme is a thiol protease that recognizes and hydrolyzes a peptide bond at the C-terminal glycine of ubiquitin (PubMed:9774100, PubMed:8639624, PubMed:12408865, PubMed:23359680). Also binds to free monoubiquitin and may prevent its degradation in lysosomes …	axon cytoplasm [GO:1904115]; cytoplasm [GO:0005737]; cytosol [GO:0005829]; endoplasmic reticulum membrane [GO:0005789]; neuronal cell body [GO:0043025]; neuron projection terminus [GO:0044306]; nucleoplasm [GO:0005654]	adult walking behavior [GO:0007628]; axonal transport of mitochondrion [GO:0019896]; axon target recognition [GO:0007412]; cell population proliferation [GO:0008283]; cellular response to xenobiotic stimulus [GO:0071466]; eating behavior [GO:0042755]; muscle cell development [GO:0055001]; negative regulation of MAP kinase activity [GO:0043407]; neuromuscular process [GO:0050905]; proteasome-media…	alpha-2A adrenergic receptor binding [GO:0031694]; cysteine-type endopeptidase activity [GO:0004197]; ligase activity [GO:0016874]; omega peptidase activity [GO:0008242]; thiol-dependent deubiquitinase [GO:0004843]; ubiquitin binding [GO:0043130]; ubiquitin protein ligase binding [GO:0031625]	SUBCELLULAR LOCATION: Cytoplasm {ECO:0000269|PubMed:19261853}. Endoplasmic reticulum membrane {ECO:0000269|PubMed:19261853}; Lipid-anchor {ECO:0000269|PubMed:19261853}. Note=About 30% of total UCHL1 is associated with membranes in brain.	GO:0002931~response to ischemia,GO:0006511~ubiquitin-dependent protein catabolic process,GO:0007412~axon target recognition,GO:0007628~adult walking behavior,GO:0008283~cell proliferation,GO:0016241~regulation of macroautophagy,GO:0016579~protein deubiquitination,GO:0019233~sensory perception of pain,GO:0019896~axonal transport of mitochondrion,GO:0021762~substantia nigra development,GO:0035690~c…	GO:0005654~nucleoplasm,GO:0005737~cytoplasm,GO:0005789~endoplasmic reticulum membrane,GO:0005829~cytosol,GO:0005886~plasma membrane,GO:0043025~neuronal cell body,GO:0044306~neuron projection terminus,GO:1904115~axon cytoplasm,	GO:0004197~cysteine-type endopeptidase activity,GO:0004843~thiol-dependent ubiquitin-specific protease activity,GO:0005515~protein binding,GO:0008242~omega peptidase activity,GO:0016874~ligase activity,GO:0031625~ubiquitin protein ligase binding,GO:0031694~alpha-2A adrenergic receptor binding,GO:0043130~ubiquitin binding,	Not significant	0	1
Q8N8R7	ARL14EP	Q8N8R7	ARL14EP	-0.807966	0.261929	0.681089	18.2443	18.3174	18.1294	NA	NA	NA	NA	17.1079	18.5044	18.9044	16.7664	15.8288	Not detected	FUNCTION: Through its interaction with ARL14 and MYO1E, may connect MHC class II-containing cytoplasmic vesicles to the actin network and hence controls the movement of these vesicles along the actin cytoskeleton in dendritic cells. {ECO:0000269|PubMed:21458045}.	cytosol [GO:0005829]; focal adhesion [GO:0005925]; intracellular membrane-bounded organelle [GO:0043231]; nucleolus [GO:0005730]; nucleoplasm [GO:0005654]; plasma membrane [GO:0005886]			SUBCELLULAR LOCATION: Cytoplasm {ECO:0000269|PubMed:21458045}.		GO:0005654~nucleoplasm,GO:0005730~nucleolus,GO:0005829~cytosol,GO:0005886~plasma membrane,GO:0005925~focal adhesion,GO:0043231~intracellular membrane-bounded organelle,	GO:0005515~protein binding,	Not significant	3	1
P40429	RPL13A	P40429;Q6NVV1	RPL13A	-0.80258	0.383506	0.758295	19.6692	18.6696	18.6617	18.9794	17.1616	17.3191	18.706	17.6855	19.3947	15.0896	14.6893	20.0801	Not detected	FUNCTION: Associated with ribosomes but is not required for canonical ribosome function and has extra-ribosomal functions. Component of the GAIT (gamma interferon-activated inhibitor of translation) complex which mediates interferon-gamma-induced transcript-selective translation inhibition in inflammation processes. Upon interferon-gamma activation and subsequent phosphorylation dissociates from …	cytoplasm [GO:0005737]; cytosol [GO:0005829]; cytosolic large ribosomal subunit [GO:0022625]; cytosolic ribosome [GO:0022626]; focal adhesion [GO:0005925]; GAIT complex [GO:0097452]; large ribosomal subunit [GO:0015934]; membrane [GO:0016020]; nucleolus [GO:0005730]; nucleus [GO:0005634]; ribonucleoprotein complex [GO:1990904]; ribosome [GO:0005840]	cellular response to interferon-gamma [GO:0071346]; cytoplasmic translation [GO:0002181]; negative regulation of formation of translation preinitiation complex [GO:1901194]; negative regulation of translation [GO:0017148]; translation [GO:0006412]	mRNA binding [GO:0003729]; RNA binding [GO:0003723]; structural constituent of ribosome [GO:0003735]	SUBCELLULAR LOCATION: Cytoplasm {ECO:0000305|PubMed:14567916}.	GO:0000184~nuclear-transcribed mRNA catabolic process, nonsense-mediated decay,GO:0002181~cytoplasmic translation,GO:0006364~rRNA processing,GO:0006412~translation,GO:0006413~translational initiation,GO:0006417~regulation of translation,GO:0006614~SRP-dependent cotranslational protein targeting to membrane,GO:0017148~negative regulation of translation,GO:0019083~viral transcription,GO:0071346~cel…	GO:0005634~nucleus,GO:0005730~nucleolus,GO:0005737~cytoplasm,GO:0005829~cytosol,GO:0005840~ribosome,GO:0005925~focal adhesion,GO:0015934~large ribosomal subunit,GO:0016020~membrane,GO:0022625~cytosolic large ribosomal subunit,GO:0022626~cytosolic ribosome,GO:0097452~GAIT complex,GO:1990904~ribonucleoprotein complex,	GO:0003723~RNA binding,GO:0003729~mRNA binding,GO:0003735~structural constituent of ribosome,	Not significant	0	0
Q8TAD8	SNIP1	Q8TAD8	SNIP1	-0.797824	0.195347	0.639428	17.5928	17.5465	16.8837	19.1932	17.7369	17.9166	16.3317	19.2131	18.1056	15.9597	15.7783	16.6943	Not detected	FUNCTION: Required for pre-mRNA splicing as component of the spliceosome (PubMed:29360106). Down-regulates NF-kappa-B signaling by competing with RELA for CREBBP/EP300 binding. Involved in the microRNA (miRNA) biogenesis. May be involved in cyclin-D1/CCND1 mRNA stability through the SNARP complex which associates with both the 3'end of the CCND1 gene and its mRNA. {ECO:0000269|PubMed:11567019, EC…	cytosol [GO:0005829]; nucleoplasm [GO:0005654]; nucleus [GO:0005634]; U2-type precatalytic spliceosome [GO:0071005]	I-kappaB kinase/NF-kappaB signaling [GO:0007249]; mRNA splicing, via spliceosome [GO:0000398]; production of miRNAs involved in gene silencing by miRNA [GO:0035196]; regulation of transcription by RNA polymerase II [GO:0006357]	mRNA binding [GO:0003729]; RNA binding [GO:0003723]	SUBCELLULAR LOCATION: Nucleus {ECO:0000269|PubMed:10887155, ECO:0000269|PubMed:29360106}.	GO:0000398~mRNA splicing, via spliceosome,GO:0006357~regulation of transcription from RNA polymerase II promoter,GO:0007249~I-kappaB kinase/NF-kappaB signaling,GO:0035196~production of miRNAs involved in gene silencing by miRNA,	GO:0005634~nucleus,GO:0005654~nucleoplasm,GO:0005829~cytosol,GO:0071005~U2-type precatalytic spliceosome,	GO:0003723~RNA binding,GO:0003729~mRNA binding,GO:0005515~protein binding,	Not significant	0	0
Q16878	CDO1	Q16878	CDO1	-0.797288	0.26156	0.681089	NA	NA	NA	NA	16.691	16.9445	16.5503	NA	15.4906	NA	NA	NA	Not detected	FUNCTION: Initiates several important metabolic pathways related to pyruvate and several sulfurate compounds including sulfate, hypotaurine and taurine. Critical regulator of cellular cysteine concentrations. Has an important role in maintaining the hepatic concentation of intracellular free cysteine within a proper narrow range.	cytosol [GO:0005829]	cysteine metabolic process [GO:0006534]; inflammatory response [GO:0006954]; lactation [GO:0007595]; L-cysteine catabolic process [GO:0019448]; response to amino acid [GO:0043200]; response to cAMP [GO:0051591]; response to ethanol [GO:0045471]; response to glucagon [GO:0033762]; response to glucocorticoid [GO:0051384]; sulfur amino acid biosynthetic process [GO:0000097]; taurine biosynthetic pro…	cysteine dioxygenase activity [GO:0017172]; ferrous iron binding [GO:0008198]; oxidoreductase activity, acting on single donors with incorporation of molecular oxygen, incorporation of two atoms of oxygen [GO:0016702]		GO:0000097~sulfur amino acid biosynthetic process,GO:0006534~cysteine metabolic process,GO:0006954~inflammatory response,GO:0007595~lactation,GO:0019448~L-cysteine catabolic process,GO:0033762~response to glucagon,GO:0042412~taurine biosynthetic process,GO:0043200~response to amino acid,GO:0045471~response to ethanol,GO:0051384~response to glucocorticoid,GO:0051591~response to cAMP,	GO:0005829~cytosol,	GO:0008198~ferrous iron binding,GO:0016702~oxidoreductase activity, acting on single donors with incorporation of molecular oxygen, incorporation of two atoms of oxygen,GO:0017172~cysteine dioxygenase activity,	Not significant	4	4
Q13427	PPIG	Q13427;Q13427-2	PPIG	-0.785995	0.119912	0.570156	22.1638	21.8718	21.5938	22.0395	22.6529	22.3962	19.2112	22.123	22.0862	21.4382	20.9136	22.2298	Not detected	FUNCTION: PPIase that catalyzes the cis-trans isomerization of proline imidic peptide bonds in oligopeptides and may therefore assist protein folding (PubMed:20676357). May be implicated in the folding, transport, and assembly of proteins. May play an important role in the regulation of pre-mRNA splicing. {ECO:0000269|PubMed:20676357}.	cytoplasm [GO:0005737]; cytosol [GO:0005829]; intracellular membrane-bounded organelle [GO:0043231]; nuclear matrix [GO:0016363]; nuclear speck [GO:0016607]; nucleoplasm [GO:0005654]; nucleus [GO:0005634]	protein folding [GO:0006457]; protein peptidyl-prolyl isomerization [GO:0000413]; RNA splicing [GO:0008380]	cyclosporin A binding [GO:0016018]; peptidyl-prolyl cis-trans isomerase activity [GO:0003755]; RNA binding [GO:0003723]	SUBCELLULAR LOCATION: Nucleus matrix {ECO:0000269|PubMed:15358154}. Nucleus speckle {ECO:0000269|PubMed:15358154}. Note=Colocalizes with RNA splicing factors at nuclear speckles. {ECO:0000269|PubMed:15358154}.	GO:0000413~protein peptidyl-prolyl isomerization,GO:0006457~protein folding,GO:0008380~RNA splicing,	GO:0005634~nucleus,GO:0005654~nucleoplasm,GO:0005737~cytoplasm,GO:0005829~cytosol,GO:0016363~nuclear matrix,GO:0016607~nuclear speck,GO:0043231~intracellular membrane-bounded organelle,	GO:0003723~RNA binding,GO:0003755~peptidyl-prolyl cis-trans isomerase activity,GO:0005515~protein binding,GO:0016018~cyclosporin A binding,	Not significant	0	0
Q9NS86	LANCL2	Q9NS86	LANCL2	-0.784588	0.125722	0.576913	16.1963	NA	16.2393	14.8481	17.5899	16.2825	NA	15.7789	15.1469	14.7508	16.0584	15.4982	Not detected	FUNCTION: Necessary for abscisic acid (ABA) binding on the cell membrane and activation of the ABA signaling pathway in granulocytes. {ECO:0000269|PubMed:19667068}.	cortical actin cytoskeleton [GO:0030864]; cytosol [GO:0005829]; nucleoplasm [GO:0005654]; nucleus [GO:0005634]; plasma membrane [GO:0005886]	carbohydrate metabolic process [GO:0005975]; negative regulation of transcription, DNA-templated [GO:0045892]; positive regulation of abscisic acid-activated signaling pathway [GO:0009789]	ATP binding [GO:0005524]; GTP binding [GO:0005525]; phosphatidylinositol-3-phosphate binding [GO:0032266]; phosphatidylinositol-4-phosphate binding [GO:0070273]; phosphatidylinositol-5-phosphate binding [GO:0010314]	SUBCELLULAR LOCATION: Nucleus {ECO:0000269|PubMed:12566319}. Cytoplasm {ECO:0000269|PubMed:12566319}. Cell membrane {ECO:0000269|PubMed:12566319, ECO:0000269|PubMed:16979580}. Note=Localizes to the juxta-nuclear vesicles (PubMed:16979580). Associates with the cortical actin cytoskeleton (PubMed:16979580). Cholesterol depletion by methyl-beta-cyclodextrin causes partial dissociation from the cell …	GO:0005975~carbohydrate metabolic process,GO:0009789~positive regulation of abscisic acid-activated signaling pathway,GO:0045892~negative regulation of transcription, DNA-templated,	GO:0005634~nucleus,GO:0005654~nucleoplasm,GO:0005829~cytosol,GO:0005886~plasma membrane,GO:0030864~cortical actin cytoskeleton,	GO:0005515~protein binding,GO:0005524~ATP binding,GO:0005525~GTP binding,GO:0010314~phosphatidylinositol-5-phosphate binding,GO:0032266~phosphatidylinositol-3-phosphate binding,GO:0070273~phosphatidylinositol-4-phosphate binding,	Not significant	1	1
P46776	RPL27A	P46776	RPL27A	-0.781972	0.0199223	0.259622	22.429	21.8216	22.0828	21.6814	21.5681	22.3577	21.0634	20.803	20.9623	20.8349	22.1371	21.448	Not detected		cytosol [GO:0005829]; cytosolic large ribosomal subunit [GO:0022625]; cytosolic ribosome [GO:0022626]; endoplasmic reticulum [GO:0005783]; membrane [GO:0016020]	cytoplasmic translation [GO:0002181]; translation [GO:0006412]	RNA binding [GO:0003723]; structural constituent of ribosome [GO:0003735]		GO:0000184~nuclear-transcribed mRNA catabolic process, nonsense-mediated decay,GO:0002181~cytoplasmic translation,GO:0006364~rRNA processing,GO:0006412~translation,GO:0006413~translational initiation,GO:0006614~SRP-dependent cotranslational protein targeting to membrane,GO:0019083~viral transcription,	GO:0005783~endoplasmic reticulum,GO:0005829~cytosol,GO:0005840~ribosome,GO:0015934~large ribosomal subunit,GO:0016020~membrane,GO:0022625~cytosolic large ribosomal subunit,GO:0022626~cytosolic ribosome,	GO:0003723~RNA binding,GO:0003735~structural constituent of ribosome,GO:0005515~protein binding,	Not significant	0	0
A1L020	MEX3A	A1L020;Q6ZN04;Q86XN8;Q86XN8-2;Q86XN8-3	MEX3A	-0.765733	0.0748228	0.514744	18.3881	17.4043	17.4061	17.5175	17.4031	17.5912	NA	17.1822	17.5039	16.5155	15.5167	17.545	Not detected	FUNCTION: RNA binding protein, may be involved in post-transcriptional regulatory mechanisms.	cytosol [GO:0005829]; nucleus [GO:0005634]; P-body [GO:0000932]		metal ion binding [GO:0046872]; RNA binding [GO:0003723]	SUBCELLULAR LOCATION: Cytoplasm {ECO:0000269|PubMed:17267406}. Nucleus {ECO:0000269|PubMed:17267406}. Cytoplasm, P-body {ECO:0000269|PubMed:17267406}. Note=Predominantly expressed in the cytoplasm and shuttles between the cytoplasm and the nucleus through the CRM1 export pathway.		GO:0000932~P-body,GO:0005634~nucleus,GO:0005829~cytosol,	GO:0003723~RNA binding,GO:0046872~metal ion binding,	Not significant	0	1
Q9Y2W2	WBP11	Q9Y2W2	WBP11	-0.765198	0.127769	0.57745	15.3994	NA	NA	15.4501	16.0237	15.8836	NA	NA	14.7069	NA	NA	15.141	Not detected	FUNCTION: Activates pre-mRNA splicing. May inhibit PP1 phosphatase activity. {ECO:0000269|PubMed:10593949, ECO:0000269|PubMed:11375989, ECO:0000269|PubMed:14640981}.	cytosol [GO:0005829]; intracellular membrane-bounded organelle [GO:0043231]; nucleoplasm [GO:0005654]; nucleus [GO:0005634]; spliceosomal complex [GO:0005681]	mRNA cis splicing, via spliceosome [GO:0045292]; rRNA processing [GO:0006364]	RNA binding [GO:0003723]; single-stranded DNA binding [GO:0003697]; WW domain binding [GO:0050699]	SUBCELLULAR LOCATION: Nucleus. Cytoplasm. Note=Predominantly located in the nucleus with granular heterogeneous distribution. Excluded from nucleoli in interphase cells, distributed throughout cytoplasm in dividing cells. Colocalized with SC35 and U2B in the nucleus. In the cytoplasm, associates with the intermediate filament protein vimentin.	GO:0000398~mRNA splicing, via spliceosome,GO:0006364~rRNA processing,GO:0006396~RNA processing,GO:0045292~mRNA cis splicing, via spliceosome,	GO:0005634~nucleus,GO:0005654~nucleoplasm,GO:0005681~spliceosomal complex,GO:0005829~cytosol,GO:0043231~intracellular membrane-bounded organelle,	GO:0003697~single-stranded DNA binding,GO:0003723~RNA binding,GO:0005515~protein binding,GO:0050699~WW domain binding,	Not significant	2	4
Q9Y383	LUC7L2	Q9Y383;Q96HJ9-2;Q9Y383-3;Q9Y383-2	LUC7L2	-0.754323	0.0524059	0.433701	23.6041	23.3259	22.7802	22.2687	24.158	24.0835	22.435	22.8142	22.8043	22.1734	22.2959	23.1718	Not detected	FUNCTION: May bind to RNA via its Arg/Ser-rich domain.	nuclear speck [GO:0016607]; U1 snRNP [GO:0005685]; U2-type prespliceosome [GO:0071004]	mRNA splice site selection [GO:0006376]	enzyme binding [GO:0019899]; mRNA binding [GO:0003729]; RNA binding [GO:0003723]	SUBCELLULAR LOCATION: Nucleus speckle {ECO:0000250|UniProtKB:Q7TNC4}. Nucleus, nucleoplasm {ECO:0000250|UniProtKB:Q7TNC4}. Note=Colocalizes with SCNM1 and SNRNP70 in nuclear speckles. {ECO:0000250|UniProtKB:Q7TNC4}.	GO:0006376~mRNA splice site selection,	GO:0005685~U1 snRNP,GO:0016607~nuclear speck,GO:0071004~U2-type prespliceosome,	GO:0003723~RNA binding,GO:0003729~mRNA binding,GO:0005515~protein binding,GO:0019899~enzyme binding,	Not significant	0	0
Q6NWY9	PRPF40B	Q6NWY9-2;Q6NWY9-3;Q6NWY9	PRPF40B	-0.751251	0.0842892	0.528258	19.1428	19.211	18.8734	18.6117	18.7139	18.0975	16.5868	18.9236	18.592	18.2339	17.257	18.5494	Not detected	FUNCTION: May be involved in pre-mRNA splicing. {ECO:0000269|PubMed:9700202}.	nuclear speck [GO:0016607]; U1 snRNP [GO:0005685]; U2-type prespliceosome [GO:0071004]	mRNA cis splicing, via spliceosome [GO:0045292]; mRNA splicing, via spliceosome [GO:0000398]	RNA binding [GO:0003723]	SUBCELLULAR LOCATION: Nucleus speckle {ECO:0000269|PubMed:10958656}.	GO:0000398~mRNA splicing, via spliceosome,GO:0045292~mRNA cis splicing, via spliceosome,	GO:0005685~U1 snRNP,GO:0016607~nuclear speck,GO:0071004~U2-type prespliceosome,	GO:0003723~RNA binding,GO:0005515~protein binding,	Not significant	0	0
P61326	MAGOH	P61326;Q96A72;P61326-2	MAGOH;MAGOHB	-0.751173	0.0699596	0.490187	21.7866	21.8452	21.8147	21.0213	22.3185	22.1581	20.0963	22.2137	21.366	20.1729	21.3488	21.2396	Not detected	FUNCTION: Required for pre-mRNA splicing as component of the spliceosome (PubMed:11991638). Plays a redundant role with MAGOHB as core component of the exon junction complex (EJC) and in the nonsense-mediated decay (NMD) pathway (PubMed:23917022). The EJC is a dynamic structure consisting of core proteins and several peripheral nuclear and cytoplasmic associated factors that join the complex only…	catalytic step 2 spliceosome [GO:0071013]; cytoplasm [GO:0005737]; exon-exon junction complex [GO:0035145]; exon-exon junction subcomplex mago-y14 [GO:1990501]; nuclear speck [GO:0016607]; nucleoplasm [GO:0005654]; nucleus [GO:0005634]	mRNA splicing, via spliceosome [GO:0000398]; mRNA transport [GO:0051028]; nuclear-transcribed mRNA catabolic process, nonsense-mediated decay [GO:0000184]; regulation of alternative mRNA splicing, via spliceosome [GO:0000381]; regulation of mRNA processing [GO:0050684]; regulation of nuclear-transcribed mRNA catabolic process, nonsense-mediated decay [GO:2000622]; regulation of translation [GO:00…	RNA binding [GO:0003723]	SUBCELLULAR LOCATION: Nucleus {ECO:0000269|PubMed:19324961}. Nucleus speckle {ECO:0000269|PubMed:19324961}. Cytoplasm {ECO:0000269|PubMed:19324961}. Note=Detected in granule-like structures in the dendroplasm (By similarity). Travels to the cytoplasm as part of the exon junction complex (EJC) bound to mRNA. Colocalizes with the core EJC, ALYREF/THOC4, NXF1 and UAP56 in the nucleus and nuclear spe…	GO:0000184~nuclear-transcribed mRNA catabolic process, nonsense-mediated decay,GO:0000381~regulation of alternative mRNA splicing, via spliceosome,GO:0000398~mRNA splicing, via spliceosome,GO:0006405~RNA export from nucleus,GO:0006406~mRNA export from nucleus,GO:0006417~regulation of translation,GO:0008380~RNA splicing,GO:0031124~mRNA 3'-end processing,GO:0050684~regulation of mRNA processing,GO:…	GO:0005634~nucleus,GO:0005654~nucleoplasm,GO:0005737~cytoplasm,GO:0016607~nuclear speck,GO:0035145~exon-exon junction complex,GO:0071013~catalytic step 2 spliceosome,GO:1990501~exon-exon junction subcomplex mago-y14,	GO:0003723~RNA binding,GO:0005515~protein binding,	Not significant	0	0
Q9H7N4	SCAF1	Q9H7N4	SCAF1	-0.750589	0.2586	0.681089	14.4803	16.6277	16.3241	16.2182	17.6957	17.3981	16.9631	14.4203	13.9752	15.9702	15.8363	17.0756	Not detected	FUNCTION: May function in pre-mRNA splicing. {ECO:0000250}.	nucleus [GO:0005634]	mRNA processing [GO:0006397]; RNA splicing [GO:0008380]; transcription by RNA polymerase II [GO:0006366]	protein domain specific binding [GO:0019904]; RNA binding [GO:0003723]; RNA polymerase II C-terminal domain binding [GO:0099122]	SUBCELLULAR LOCATION: Nucleus {ECO:0000305}.	GO:0006357~regulation of transcription from RNA polymerase II promoter,GO:0006366~transcription from RNA polymerase II promoter,GO:0006397~mRNA processing,GO:0008380~RNA splicing,	GO:0005634~nucleus,	GO:0003723~RNA binding,GO:0005515~protein binding,GO:0019904~protein domain specific binding,GO:0030374~ligand-dependent nuclear receptor transcription coactivator activity,GO:0099122~RNA polymerase II C-terminal domain binding,	Not significant	0	0
P23025	XPA	P23025	XPA	-0.747873	0.463174	0.803249	17.6012	17.5786	NA	NA	15.8467	NA	NA	NA	NA	16.261	NA	NA	Not detected	FUNCTION: Involved in DNA excision repair. Initiates repair by binding to damaged sites with various affinities, depending on the photoproduct and the transcriptional state of the region. Required for UV-induced CHEK1 phosphorylation and the recruitment of CEP164 to cyclobutane pyrimidine dimmers (CPD), sites of DNA damage after UV irradiation. {ECO:0000269|PubMed:19197159}.	intercellular bridge [GO:0045171]; nucleoplasm [GO:0005654]; nucleotide-excision repair factor 1 complex [GO:0000110]; nucleus [GO:0005634]	base-excision repair [GO:0006284]; DNA repair [GO:0006281]; nucleotide-excision repair, DNA damage recognition [GO:0000715]; nucleotide-excision repair, DNA incision [GO:0033683]; nucleotide-excision repair involved in interstrand cross-link repair [GO:1901255]; protein localization to nucleus [GO:0034504]; UV-damage excision repair [GO:0070914]; UV protection [GO:0009650]	damaged DNA binding [GO:0003684]; metal ion binding [GO:0046872]; protein domain specific binding [GO:0019904]; protein homodimerization activity [GO:0042803]; sequence-specific double-stranded DNA binding [GO:1990837]	SUBCELLULAR LOCATION: Nucleus {ECO:0000269|PubMed:1918083, ECO:0000269|PubMed:19197159, ECO:0000269|PubMed:20304803}.	GO:0000715~nucleotide-excision repair, DNA damage recognition,GO:0000717~nucleotide-excision repair, DNA duplex unwinding,GO:0006281~DNA repair,GO:0006283~transcription-coupled nucleotide-excision repair,GO:0006284~base-excision repair,GO:0006289~nucleotide-excision repair,GO:0006293~nucleotide-excision repair, preincision complex stabilization,GO:0006294~nucleotide-excision repair, preincision c…	GO:0000110~nucleotide-excision repair factor 1 complex,GO:0005634~nucleus,GO:0005654~nucleoplasm,GO:0005737~cytoplasm,GO:0045171~intercellular bridge,	GO:0003684~damaged DNA binding,GO:0005515~protein binding,GO:0019904~protein domain specific binding,GO:0042803~protein homodimerization activity,GO:0046872~metal ion binding,GO:1990837~sequence-specific double-stranded DNA binding,	Not significant	3	5
Q8IWS0	PHF6	Q8IWS0-5;Q8IWS0;Q8IWS0-3;Q8IWS0-4;Q8IWS0-2	PHF6	-0.744869	0.298491	0.696935	18.0122	17.4941	17.1756	16.8032	19.8812	19.7744	15.5341	18.3137	18.8762	17.8709	16.1451	17.9315	Not detected	FUNCTION: Transcriptional regulator that associates with ribosomal RNA promoters and suppresses ribosomal RNA (rRNA) transcription. {ECO:0000269|PubMed:23229552}.	kinetochore [GO:0000776]; nucleolus [GO:0005730]; nucleoplasm [GO:0005654]; nucleus [GO:0005634]	blastocyst hatching [GO:0001835]; negative regulation of transcription by RNA polymerase II [GO:0000122]; regulation of transcription by RNA polymerase II [GO:0006357]	DNA binding [GO:0003677]; enzyme binding [GO:0019899]; histone binding [GO:0042393]; histone deacetylase binding [GO:0042826]; metal ion binding [GO:0046872]; phosphoprotein binding [GO:0051219]; ribonucleoprotein complex binding [GO:0043021]; RNA binding [GO:0003723]; scaffold protein binding [GO:0097110]; tubulin binding [GO:0015631]	SUBCELLULAR LOCATION: Nucleus. Nucleus, nucleolus. Chromosome, centromere, kinetochore {ECO:0000269|PubMed:20813266}. Note=Nuclear, it particularly localizes to the nucleolus.	GO:0000122~negative regulation of transcription from RNA polymerase II promoter,GO:0001835~blastocyst hatching,GO:0006357~regulation of transcription from RNA polymerase II promoter,	GO:0000776~kinetochore,GO:0000777~condensed chromosome kinetochore,GO:0005634~nucleus,GO:0005654~nucleoplasm,GO:0005730~nucleolus,	GO:0003677~DNA binding,GO:0003723~RNA binding,GO:0005515~protein binding,GO:0015631~tubulin binding,GO:0019899~enzyme binding,GO:0042393~histone binding,GO:0042826~histone deacetylase binding,GO:0043021~ribonucleoprotein complex binding,GO:0046872~metal ion binding,GO:0051219~phosphoprotein binding,GO:0097110~scaffold protein binding,	Not significant	0	0
Q92614	MYO18A	Q92614-2;Q92614-4;Q92614;Q92614-5;Q92614-3	MYO18A	-0.742443	0.229385	0.666368	22.7169	22.7145	20.7006	19.5971	22.1732	21.989	19.0819	21.0385	20.8328	21.4195	21.2475	21.8166	Not detected	FUNCTION: May link Golgi membranes to the cytoskeleton and participate in the tensile force required for vesicle budding from the Golgi. Thereby, may play a role in Golgi membrane trafficking and could indirectly give its flattened shape to the Golgi apparatus (PubMed:19837035, PubMed:23345592). Alternatively, in concert with LURAP1 and CDC42BPA/CDC42BPB, has been involved in modulating lamellar …	actomyosin [GO:0042641]; cell surface [GO:0009986]; endoplasmic reticulum-Golgi intermediate compartment [GO:0005793]; Golgi membrane [GO:0000139]; membrane [GO:0016020]; myosin complex [GO:0016459]; trans-Golgi network [GO:0005802]	actomyosin structure organization [GO:0031032]; asymmetric Golgi ribbon formation [GO:0090164]; cell migration [GO:0016477]; DNA metabolic process [GO:0006259]; Golgi organization [GO:0007030]; Golgi ribbon formation [GO:0090161]; Golgi vesicle budding [GO:0048194]; negative regulation of apoptotic process [GO:0043066]; positive regulation of opsonization [GO:1903028]; positive regulation of prot…	actin filament binding [GO:0051015]; ADP binding [GO:0043531]; ATP binding [GO:0005524]; ATP-dependent activity, acting on DNA [GO:0008094]; DNA binding [GO:0003677]; RNA binding [GO:0003723]	SUBCELLULAR LOCATION: Golgi apparatus {ECO:0000269|PubMed:19837035}. Golgi apparatus, trans-Golgi network {ECO:0000269|PubMed:19837035}. Golgi outpost {ECO:0000250|UniProtKB:D3ZFD0}. Cytoplasm, cytoskeleton, microtubule organizing center {ECO:0000250|UniProtKB:D3ZFD0}. Note=Recruited to the Golgi apparatus by GOLPH3 (PubMed:19837035). Localizes to the postsynaptic Golgi apparatus region, also nam…	GO:0006259~DNA metabolic process,GO:0007030~Golgi organization,GO:0016477~cell migration,GO:0031032~actomyosin structure organization,GO:0043030~regulation of macrophage activation,GO:0043066~negative regulation of apoptotic process,GO:0048194~Golgi vesicle budding,GO:0050714~positive regulation of protein secretion,GO:0090161~Golgi ribbon formation,GO:0090164~asymmetric Golgi ribbon formation,GO…	GO:0000139~Golgi membrane,GO:0005793~endoplasmic reticulum-Golgi intermediate compartment,GO:0005802~trans-Golgi network,GO:0009986~cell surface,GO:0016020~membrane,GO:0016459~myosin complex,GO:0042641~actomyosin,	GO:0003677~DNA binding,GO:0003723~RNA binding,GO:0003774~motor activity,GO:0005515~protein binding,GO:0005524~ATP binding,GO:0008094~DNA-dependent ATPase activity,GO:0043531~ADP binding,GO:0051015~actin filament binding,	Not significant	0	0
Q9BQ39	DDX50	Q9BQ39	DDX50	-0.74012	0.0772957	0.514744	19.5928	19.6079	19.2384	18.9601	20.0102	20.005	17.1641	19.0875	19.5875	19.0361	19.0688	19.0298	Not detected		membrane [GO:0016020]; nucleolus [GO:0005730]; plasma membrane [GO:0005886]		ATP binding [GO:0005524]; ATP hydrolysis activity [GO:0016887]; RNA binding [GO:0003723]; RNA helicase activity [GO:0003724]	SUBCELLULAR LOCATION: Nucleus, nucleolus {ECO:0000269|PubMed:12429849}.		GO:0005730~nucleolus,GO:0005886~plasma membrane,GO:0016020~membrane,	GO:0003723~RNA binding,GO:0003724~RNA helicase activity,GO:0005524~ATP binding,GO:0016887~ATPase activity,	Not significant	0	0
P17844	DDX5	P17844;P17844-2	DDX5	-0.737553	0.0426007	0.400676	24.7089	24.8934	24.2081	23.9038	25.3941	25.1814	23.4842	24.3172	24.3471	23.3595	23.8702	24.4863	Not detected	FUNCTION: Involved in the alternative regulation of pre-mRNA splicing; its RNA helicase activity is necessary for increasing tau exon 10 inclusion and occurs in a RBM4-dependent manner. Binds to the tau pre-mRNA in the stem-loop region downstream of exon 10. The rate of ATP hydrolysis is highly stimulated by single-stranded RNA. Involved in transcriptional regulation; the function is independent …	catalytic step 2 spliceosome [GO:0071013]; cytosol [GO:0005829]; extracellular exosome [GO:0070062]; membrane [GO:0016020]; nucleolus [GO:0005730]; nucleoplasm [GO:0005654]; nucleus [GO:0005634]; ribonucleoprotein complex [GO:1990904]	alternative mRNA splicing, via spliceosome [GO:0000380]; androgen receptor signaling pathway [GO:0030521]; BMP signaling pathway [GO:0030509]; epithelial to mesenchymal transition [GO:0001837]; intracellular estrogen receptor signaling pathway [GO:0030520]; intrinsic apoptotic signaling pathway by p53 class mediator [GO:0072332]; mRNA splicing, via spliceosome [GO:0000398]; mRNA transcription [GO…	androgen receptor binding [GO:0050681]; ATP binding [GO:0005524]; ATP hydrolysis activity [GO:0016887]; MH2 domain binding [GO:0035500]; mRNA 3'-UTR binding [GO:0003730]; pre-mRNA binding [GO:0036002]; primary miRNA binding [GO:0070878]; promoter-specific chromatin binding [GO:1990841]; ribonucleoprotein complex binding [GO:0043021]; RNA binding [GO:0003723]; RNA helicase activity [GO:0003724]; R…	SUBCELLULAR LOCATION: Nucleus {ECO:0000269|PubMed:22034099}. Nucleus, nucleolus {ECO:0000269|PubMed:10837141, ECO:0000269|PubMed:1996094}. Cytoplasm {ECO:0000269|PubMed:22034099}. Note=During the G0 phase, predominantly located in the nucleus. Cytoplasmic levels increase during the G1/S phase. During the M phase, located at the vicinity of the condensed chromosomes. At G1, localizes in the cytopl…	GO:0000122~negative regulation of transcription from RNA polymerase II promoter,GO:0000380~alternative mRNA splicing, via spliceosome,GO:0000381~regulation of alternative mRNA splicing, via spliceosome,GO:0000398~mRNA splicing, via spliceosome,GO:0000956~nuclear-transcribed mRNA catabolic process,GO:0001837~epithelial to mesenchymal transition,GO:0006357~regulation of transcription from RNA polym…	GO:0005634~nucleus,GO:0005654~nucleoplasm,GO:0005681~spliceosomal complex,GO:0005730~nucleolus,GO:0005737~cytoplasm,GO:0005829~cytosol,GO:0016020~membrane,GO:0070062~extracellular exosome,GO:0071013~catalytic step 2 spliceosome,GO:1990904~ribonucleoprotein complex,	GO:0003676~nucleic acid binding,GO:0003723~RNA binding,GO:0003724~RNA helicase activity,GO:0003730~mRNA 3'-UTR binding,GO:0005515~protein binding,GO:0005516~calmodulin binding,GO:0005524~ATP binding,GO:0016787~hydrolase activity,GO:0016887~ATPase activity,GO:0019899~enzyme binding,GO:0035500~MH2 domain binding,GO:0036002~pre-mRNA binding,GO:0043021~ribonucleoprotein complex binding,GO:0046332~SMA…	Not significant	0	0
O95391	SLU7	O95391	SLU7	-0.72665	0.0137567	0.227351	16.2619	16.2687	16.3423	NA	16.3138	16.3467	15.5452	NA	15.8134	15.69	15.2182	15.6333	Not detected	FUNCTION: Required for pre-mRNA splicing as component of the spliceosome (PubMed:10197984, PubMed:28502770, PubMed:30705154). Participates in the second catalytic step of pre-mRNA splicing, when the free hydroxyl group of exon I attacks the 3'-splice site to generate spliced mRNA and the excised lariat intron. Required for holding exon 1 properly in the spliceosome and for correct AG identificati…	catalytic step 2 spliceosome [GO:0071013]; cytoplasm [GO:0005737]; cytosol [GO:0005829]; intracellular membrane-bounded organelle [GO:0043231]; membrane [GO:0016020]; nuclear speck [GO:0016607]; nucleoplasm [GO:0005654]; nucleus [GO:0005634]; small nuclear ribonucleoprotein complex [GO:0030532]; spliceosomal complex [GO:0005681]	alternative mRNA splicing, via spliceosome [GO:0000380]; cellular response to heat [GO:0034605]; intracellular protein transport [GO:0006886]; mRNA 3'-splice site recognition [GO:0000389]; mRNA splicing, via spliceosome [GO:0000398]; RNA splicing [GO:0008380]; RNA splicing, via transesterification reactions [GO:0000375]	pre-mRNA 3'-splice site binding [GO:0030628]; second spliceosomal transesterification activity [GO:0000386]; zinc ion binding [GO:0008270]	SUBCELLULAR LOCATION: Nucleus {ECO:0000269|PubMed:10197984, ECO:0000269|PubMed:15728250, ECO:0000269|PubMed:28502770, ECO:0000269|PubMed:30705154}. Nucleus speckle {ECO:0000269|PubMed:15181151}. Cytoplasm {ECO:0000269|PubMed:15728250}. Note=Predominantly nuclear. Shuttling between the nucleus and the cytoplasm is regulated by the CCHC-type zinc finger. Upon UV-C stress stimulus, the nuclear conce…	GO:0000375~RNA splicing, via transesterification reactions,GO:0000380~alternative mRNA splicing, via spliceosome,GO:0000389~mRNA 3'-splice site recognition,GO:0000398~mRNA splicing, via spliceosome,GO:0006405~RNA export from nucleus,GO:0006406~mRNA export from nucleus,GO:0006886~intracellular protein transport,GO:0008380~RNA splicing,GO:0031124~mRNA 3'-end processing,GO:0034605~cellular response …	GO:0005634~nucleus,GO:0005654~nucleoplasm,GO:0005681~spliceosomal complex,GO:0005737~cytoplasm,GO:0005829~cytosol,GO:0016020~membrane,GO:0016607~nuclear speck,GO:0030532~small nuclear ribonucleoprotein complex,GO:0043231~intracellular membrane-bounded organelle,GO:0071013~catalytic step 2 spliceosome,	GO:0000386~second spliceosomal transesterification activity,GO:0005515~protein binding,GO:0008270~zinc ion binding,GO:0030628~pre-mRNA 3'-splice site binding,	Not significant	1	1
Q04828	AKR1C1	Q04828;P52895;P42330-2;P42330	AKR1C1;AKR1C2;AKR1C3	-0.723985	0.3612	0.750814	16.898	NA	NA	NA	15.4782	15.3538	NA	NA	14.9378	NA	14.0941	16.5261	Not detected	FUNCTION: Cytosolic aldo-keto reductase that catalyzes the NADH and NADPH-dependent reduction of ketosteroids to hydroxysteroids (PubMed:19218247). Most probably acts as a reductase in vivo since the oxidase activity measured in vitro is inhibited by physiological concentrations of NADPH (PubMed:14672942). Displays a broad positional specificity acting on positions 3, 17 and 20 of steroids and re…	cytosol [GO:0005829]; extracellular exosome [GO:0070062]	bile acid and bile salt transport [GO:0015721]; bile acid metabolic process [GO:0008206]; cellular response to jasmonic acid stimulus [GO:0071395]; cholesterol homeostasis [GO:0042632]; daunorubicin metabolic process [GO:0044597]; digestion [GO:0007586]; doxorubicin metabolic process [GO:0044598]; epithelial cell differentiation [GO:0030855]; intestinal cholesterol absorption [GO:0030299]; positi…	17-alpha,20-alpha-dihydroxypregn-4-en-3-one dehydrogenase activity [GO:0047006]; 17-beta-hydroxysteroid dehydrogenase (NAD+) activity [GO:0044594]; 17-beta-hydroxysteroid dehydrogenase (NADP+) activity [GO:0072582]; 3beta-hydroxy-5beta-steroid dehydrogenase activity [GO:0033703]; 5alpha-androstane-3beta,17beta-diol dehydrogenase activity [GO:0047024]; alditol:NADP+ 1-oxidoreductase activity [GO:0…	SUBCELLULAR LOCATION: Cytoplasm, cytosol {ECO:0000269|PubMed:8486699}.	GO:0001523~retinoid metabolic process,GO:0006693~prostaglandin metabolic process,GO:0006805~xenobiotic metabolic process,GO:0007586~digestion,GO:0008202~steroid metabolic process,GO:0008206~bile acid metabolic process,GO:0015721~bile acid and bile salt transport,GO:0030299~intestinal cholesterol absorption,GO:0030855~epithelial cell differentiation,GO:0042448~progesterone metabolic process,GO:004…	GO:0005829~cytosol,GO:0070062~extracellular exosome,	GO:0004032~alditol:NADP+ 1-oxidoreductase activity,GO:0004033~aldo-keto reductase (NADP) activity,GO:0005515~protein binding,GO:0016229~steroid dehydrogenase activity,GO:0016655~oxidoreductase activity, acting on NAD(P)H, quinone or similar compound as acceptor,GO:0018636~phenanthrene 9,10-monooxygenase activity,GO:0030283~testosterone dehydrogenase [NAD(P)] activity,GO:0031406~carboxylic acid bi…	Not significant	3	3
P61081	UBE2M	P61081	UBE2M	-0.72203	0.0764167	0.514744	17.2657	17.0154	17.0715	NA	17.187	17.1114	NA	NA	15.946	16.2017	17.0769	NA	Not detected	FUNCTION: Accepts the ubiquitin-like protein NEDD8 from the UBA3-NAE1 E1 complex and catalyzes its covalent attachment to other proteins. The specific interaction with the E3 ubiquitin ligase RBX1, but not RBX2, suggests that the RBX1-UBE2M complex neddylates specific target proteins, such as CUL1, CUL2, CUL3 and CUL4. Involved in cell proliferation. {ECO:0000269|PubMed:10207026, ECO:0000269|PubM…	cytosol [GO:0005829]; nucleoplasm [GO:0005654]; nucleus [GO:0005634]	cellular protein modification process [GO:0006464]; positive regulation of neuron apoptotic process [GO:0043525]; post-translational protein modification [GO:0043687]; protein neddylation [GO:0045116]	ATP binding [GO:0005524]; NEDD8 transferase activity [GO:0019788]; ubiquitin-protein transferase activity [GO:0004842]		GO:0006464~cellular protein modification process,GO:0016567~protein ubiquitination,GO:0043525~positive regulation of neuron apoptotic process,GO:0043687~post-translational protein modification,GO:0045116~protein neddylation,	GO:0005634~nucleus,GO:0005654~nucleoplasm,GO:0005829~cytosol,	GO:0004842~ubiquitin-protein transferase activity,GO:0005515~protein binding,GO:0005524~ATP binding,GO:0016740~transferase activity,GO:0019788~NEDD8 transferase activity,	Not significant	1	3
Q7Z6E9	RBBP6	Q7Z6E9;Q7Z6E9-2;Q7Z6E9-4;Q7Z6E9-3	RBBP6	-0.718486	0.0828664	0.527515	17.749	17.9886	17.5023	16.9366	16.8996	16.0725	15.9625	17.1282	16.504	16.6549	17.0298	15.5583	Not detected	FUNCTION: E3 ubiquitin-protein ligase which promotes ubiquitination of YBX1, leading to its degradation by the proteasome (PubMed:18851979). May play a role as a scaffold protein to promote the assembly of the p53/TP53-MDM2 complex, resulting in increase of MDM2-mediated ubiquitination and degradation of p53/TP53; may function as negative regulator of p53/TP53, leading to both apoptosis and cell …	chromosome [GO:0005694]; cytosol [GO:0005829]; microtubule organizing center [GO:0005815]; nuclear speck [GO:0016607]; nucleolus [GO:0005730]; nucleus [GO:0005634]; protein-containing complex [GO:0032991]	cellular response to DNA damage stimulus [GO:0006974]; DNA replication [GO:0006260]; embryonic organ development [GO:0048568]; in utero embryonic development [GO:0001701]; mRNA processing [GO:0006397]; multicellular organism growth [GO:0035264]; protein ubiquitination [GO:0016567]; regulation of DNA replication [GO:0006275]; somite development [GO:0061053]; ubiquitin-dependent protein catabolic p…	protein kinase binding [GO:0019901]; RNA binding [GO:0003723]; ubiquitin protein ligase activity [GO:0061630]; ubiquitin-protein transferase activity [GO:0004842]; zinc ion binding [GO:0008270]	SUBCELLULAR LOCATION: Nucleus, nucleolus. Chromosome. Cytoplasm, cytoskeleton, microtubule organizing center, centrosome. Note=Colocalizes with mitotic chromosomes. Colocalizes with NEK6 in the centrosome.	GO:0000209~protein polyubiquitination,GO:0001701~in utero embryonic development,GO:0006260~DNA replication,GO:0006275~regulation of DNA replication,GO:0006397~mRNA processing,GO:0006511~ubiquitin-dependent protein catabolic process,GO:0006974~cellular response to DNA damage stimulus,GO:0016032~viral process,GO:0016567~protein ubiquitination,GO:0035264~multicellular organism growth,GO:0048568~embr…	GO:0005634~nucleus,GO:0005694~chromosome,GO:0005730~nucleolus,GO:0005813~centrosome,GO:0005815~microtubule organizing center,GO:0005829~cytosol,GO:0016607~nuclear speck,GO:0032991~macromolecular complex,	GO:0003676~nucleic acid binding,GO:0003723~RNA binding,GO:0004842~ubiquitin-protein transferase activity,GO:0005515~protein binding,GO:0008270~zinc ion binding,GO:0019901~protein kinase binding,GO:0061630~ubiquitin protein ligase activity,	Not significant	0	0
Q14847	LASP1	Q14847-2;Q14847;Q14847-3	LASP1	-0.718119	0.204814	0.647956	NA	17.0626	NA	NA	16.4458	16.2439	NA	NA	15.7226	NA	NA	16.0094	Not detected	FUNCTION: Plays an important role in the regulation of dynamic actin-based, cytoskeletal activities. Agonist-dependent changes in LASP1 phosphorylation may also serve to regulate actin-associated ion transport activities, not only in the parietal cell but also in certain other F-actin-rich secretory epithelial cell types (By similarity). {ECO:0000250}.	cortical actin cytoskeleton [GO:0030864]; cytoplasm [GO:0005737]; focal adhesion [GO:0005925]	ion transport [GO:0006811]	actin filament binding [GO:0051015]; cadherin binding [GO:0045296]; ion transmembrane transporter activity [GO:0015075]; metal ion binding [GO:0046872]	SUBCELLULAR LOCATION: Cytoplasm, cell cortex {ECO:0000250}. Cytoplasm, cytoskeleton {ECO:0000250}. Note=Associated with the F-actin rich cortical cytoskeleton. {ECO:0000250}.	GO:0006811~ion transport,GO:0034220~ion transmembrane transport,	GO:0005737~cytoplasm,GO:0005925~focal adhesion,GO:0030864~cortical actin cytoskeleton,	GO:0003779~actin binding,GO:0005515~protein binding,GO:0015075~ion transmembrane transporter activity,GO:0045296~cadherin binding,GO:0046872~metal ion binding,GO:0051015~actin filament binding,	Not significant	3	4
P55769	NHP2L1	P55769	NHP2L1	-0.716911	0.114055	0.559032	20.9639	19.733	20.9376	20.1904	20.062	20.2761	17.9564	19.804	20.3895	19.185	20.2014	20.3253	Not detected	FUNCTION: Involved in pre-mRNA splicing as component of the spliceosome (PubMed:28781166). Binds to the 5'-stem-loop of U4 snRNA and thereby contributes to spliceosome assembly (PubMed:10545122, PubMed:17412961). The protein undergoes a conformational change upon RNA-binding (PubMed:17412961). {ECO:0000269|PubMed:10545122, ECO:0000269|PubMed:17412961, ECO:0000269|PubMed:28781166}.	box C/D RNP complex [GO:0031428]; dense fibrillar component [GO:0001651]; nucleolus [GO:0005730]; nucleoplasm [GO:0005654]; nucleus [GO:0005634]; precatalytic spliceosome [GO:0071011]; protein-containing complex [GO:0032991]; small-subunit processome [GO:0032040]; U2-type precatalytic spliceosome [GO:0071005]; U4/U6 x U5 tri-snRNP complex [GO:0046540]; U4atac snRNP [GO:0005690]	box C/D snoRNP assembly [GO:0000492]; maturation of LSU-rRNA [GO:0000470]; maturation of SSU-rRNA [GO:0030490]; mRNA splicing, via spliceosome [GO:0000398]; single fertilization [GO:0007338]	ATPase binding [GO:0051117]; box C/D RNA binding [GO:0034512]; RNA binding [GO:0003723]; U3 snoRNA binding [GO:0034511]; U4atac snRNA binding [GO:0030622]; U4 snRNA binding [GO:0030621]	SUBCELLULAR LOCATION: Nucleus {ECO:0000269|PubMed:26912367, ECO:0000269|PubMed:28781166}. Nucleus, nucleolus {ECO:0000269|PubMed:10593953, ECO:0000269|PubMed:12429849, ECO:0000269|Ref.7}. Note=Concentrated in the dense fibrillar component of the nucleolus. {ECO:0000269|PubMed:10593953}.	GO:0000398~mRNA splicing, via spliceosome,GO:0000470~maturation of LSU-rRNA,GO:0000492~box C/D snoRNP assembly,GO:0006364~rRNA processing,GO:0007338~single fertilization,GO:0008380~RNA splicing,GO:0030490~maturation of SSU-rRNA,GO:0042254~ribosome biogenesis,	GO:0001651~dense fibrillar component,GO:0005634~nucleus,GO:0005654~nucleoplasm,GO:0005690~U4atac snRNP,GO:0005730~nucleolus,GO:0031428~box C/D snoRNP complex,GO:0032040~small-subunit processome,GO:0032991~macromolecular complex,GO:0046540~U4/U6 x U5 tri-snRNP complex,GO:0071005~U2-type precatalytic spliceosome,GO:0071011~precatalytic spliceosome,GO:1990904~ribonucleoprotein complex,	GO:0003723~RNA binding,GO:0005515~protein binding,GO:0030515~snoRNA binding,GO:0030621~U4 snRNA binding,GO:0030622~U4atac snRNA binding,GO:0034511~U3 snoRNA binding,GO:0034512~box C/D snoRNA binding,GO:0051117~ATPase binding,	Not significant	0	0
O14647	CHD2	O14647-2;O14647	CHD2	-0.715334	0.18237	0.639428	14.9243	15.6885	15.3382	14.21	15.4994	15.149	NA	13.6694	15.696	15.1195	12.7466	14.8663	Not detected	FUNCTION: DNA-binding helicase that specifically binds to the promoter of target genes, leading to chromatin remodeling, possibly by promoting deposition of histone H3.3. Involved in myogenesis via interaction with MYOD1: binds to myogenic gene regulatory sequences and mediates incorporation of histone H3.3 prior to the onset of myogenic gene expression, promoting their expression (By similarity)…	nucleus [GO:0005634]	chromatin organization [GO:0006325]; muscle organ development [GO:0007517]	ATP binding [GO:0005524]; ATP hydrolysis activity [GO:0016887]; DNA binding [GO:0003677]; DNA helicase activity [GO:0003678]; histone binding [GO:0042393]; RNA binding [GO:0003723]; RNA polymerase II cis-regulatory region sequence-specific DNA binding [GO:0000978]	SUBCELLULAR LOCATION: Nucleus {ECO:0000250}. Note=Binds to myogenic gene promoters. {ECO:0000250}.	GO:0006325~chromatin organization,GO:0006357~regulation of transcription from RNA polymerase II promoter,GO:0007517~muscle organ development,GO:0032508~DNA duplex unwinding,	GO:0005634~nucleus,	GO:0000978~RNA polymerase II core promoter proximal region sequence-specific DNA binding,GO:0003677~DNA binding,GO:0003678~DNA helicase activity,GO:0003723~RNA binding,GO:0004386~helicase activity,GO:0005515~protein binding,GO:0005524~ATP binding,GO:0016787~hydrolase activity,GO:0016887~ATPase activity,GO:0042393~histone binding,GO:0070615~nucleosome-dependent ATPase activity,	Not significant	0	1
Q13435	SF3B2	Q13435	SF3B2	-0.710152	0.155816	0.620886	13.8261	15.2569	NA	NA	15.4539	15.7914	NA	14.679	13.8103	13.7983	14.9475	14.6245	Not detected	FUNCTION: Involved in pre-mRNA splicing as a component of the splicing factor SF3B complex (PubMed:27720643). SF3B complex is required for 'A' complex assembly formed by the stable binding of U2 snRNP to the branchpoint sequence (BPS) in pre-mRNA. Sequence independent binding of SF3A/SF3B complex upstream of the branch site is essential, it may anchor U2 snRNP to the pre-mRNA (PubMed:12234937). M…	catalytic step 2 spliceosome [GO:0071013]; nuclear speck [GO:0016607]; nucleoplasm [GO:0005654]; nucleus [GO:0005634]; precatalytic spliceosome [GO:0071011]; spliceosomal complex [GO:0005681]; U12-type spliceosomal complex [GO:0005689]; U2 snRNP [GO:0005686]; U2-type precatalytic spliceosome [GO:0071005]; U2-type spliceosomal complex [GO:0005684]	mRNA processing [GO:0006397]; mRNA splicing, via spliceosome [GO:0000398]; RNA splicing [GO:0008380]	RNA binding [GO:0003723]	SUBCELLULAR LOCATION: Nucleus {ECO:0000269|PubMed:27720643, ECO:0000269|PubMed:28541300}. Nucleus speckle {ECO:0000269|PubMed:16923959}.	GO:0000398~mRNA splicing, via spliceosome,GO:0006397~mRNA processing,GO:0008380~RNA splicing,GO:0016032~viral process,	GO:0005634~nucleus,GO:0005654~nucleoplasm,GO:0005681~spliceosomal complex,GO:0005684~U2-type spliceosomal complex,GO:0005686~U2 snRNP,GO:0005689~U12-type spliceosomal complex,GO:0016607~nuclear speck,GO:0071005~U2-type precatalytic spliceosome,GO:0071011~precatalytic spliceosome,GO:0071013~catalytic step 2 spliceosome,	GO:0003723~RNA binding,GO:0005515~protein binding,	Not significant	2	1
Q14683	SMC1A	Q14683	SMC1A	-0.706163	0.407666	0.782934	17.9639	16.4189	16.1809	NA	13.9364	NA	15.3872	15.0281	13.5709	16.9685	14.7088	16.8495	Not detected	FUNCTION: Involved in chromosome cohesion during cell cycle and in DNA repair. Central component of cohesin complex. The cohesin complex is required for the cohesion of sister chromatids after DNA replication. The cohesin complex apparently forms a large proteinaceous ring within which sister chromatids can be trapped. At anaphase, the complex is cleaved and dissociates from chromatin, allowing s…	chromosome [GO:0005694]; chromosome, centromeric region [GO:0000775]; cohesin complex [GO:0008278]; condensed nuclear chromosome [GO:0000794]; cytosol [GO:0005829]; kinetochore [GO:0000776]; meiotic cohesin complex [GO:0030893]; mitotic spindle pole [GO:0097431]; nuclear matrix [GO:0016363]; nuclear meiotic cohesin complex [GO:0034991]; nucleoplasm [GO:0005654]; nucleus [GO:0005634]	cell division [GO:0051301]; DNA repair [GO:0006281]; meiotic cell cycle [GO:0051321]; mitotic sister chromatid cohesion [GO:0007064]; mitotic sister chromatid segregation [GO:0000070]; mitotic spindle assembly [GO:0090307]; response to DNA damage checkpoint signaling [GO:0072423]; response to radiation [GO:0009314]; sister chromatid cohesion [GO:0007062]; stem cell population maintenance [GO:0019…	ATP binding [GO:0005524]; ATP hydrolysis activity [GO:0016887]; chromatin binding [GO:0003682]; DNA binding [GO:0003677]; mediator complex binding [GO:0036033]; protein heterodimerization activity [GO:0046982]; RNA binding [GO:0003723]	SUBCELLULAR LOCATION: Nucleus {ECO:0000269|PubMed:12199140}. Chromosome {ECO:0000269|PubMed:12199140}. Chromosome, centromere, kinetochore {ECO:0000269|PubMed:12199140}. Note=Associates with chromatin. Before prophase it is scattered along chromosome arms. During prophase, most of cohesin complexes dissociate from chromatin probably because of phosphorylation by PLK, except at centromeres, where …	GO:0000070~mitotic sister chromatid segregation,GO:0006281~DNA repair,GO:0007062~sister chromatid cohesion,GO:0007064~mitotic sister chromatid cohesion,GO:0009314~response to radiation,GO:0019827~stem cell population maintenance,GO:0051301~cell division,GO:0051321~meiotic cell cycle,GO:0072423~response to DNA damage checkpoint signaling,GO:0090307~mitotic spindle assembly,	GO:0000775~chromosome, centromeric region,GO:0000776~kinetochore,GO:0000777~condensed chromosome kinetochore,GO:0000794~condensed nuclear chromosome,GO:0005634~nucleus,GO:0005654~nucleoplasm,GO:0005694~chromosome,GO:0005829~cytosol,GO:0008278~cohesin complex,GO:0016363~nuclear matrix,GO:0030893~meiotic cohesin complex,GO:0034991~nuclear meiotic cohesin complex,GO:0097431~mitotic spindle pole,	GO:0003677~DNA binding,GO:0003682~chromatin binding,GO:0003723~RNA binding,GO:0005515~protein binding,GO:0005524~ATP binding,GO:0016887~ATPase activity,GO:0036033~mediator complex binding,GO:0046982~protein heterodimerization activity,	Not significant	2	0
Q9BWF3	RBM4	Q9BWF3;Q9BWF3-4;Q9BWF3-3;Q9BWF3-2	RBM4	-0.705963	0.0387192	0.396303	20.0945	19.9639	19.8713	19.6432	20.5619	20.6324	18.8921	19.4481	19.8814	18.7712	19.3782	20.1604	Not detected	FUNCTION: RNA-binding factor involved in multiple aspects of cellular processes like alternative splicing of pre-mRNA and translation regulation. Modulates alternative 5'-splice site and exon selection. Acts as a muscle cell differentiation-promoting factor. Activates exon skipping of the PTB pre-mRNA during muscle cell differentiation. Antagonizes the activity of the splicing factor PTBP1 to mod…	cytoplasm [GO:0005737]; cytoplasmic stress granule [GO:0010494]; cytosol [GO:0005829]; nuclear speck [GO:0016607]; nucleolus [GO:0005730]; nucleoplasm [GO:0005654]; nucleus [GO:0005634]	cap-independent translational initiation [GO:0002190]; cell differentiation [GO:0030154]; circadian regulation of translation [GO:0097167]; entrainment of circadian clock by photoperiod [GO:0043153]; IRES-dependent translational initiation of linear mRNA [GO:0002192]; miRNA mediated inhibition of translation [GO:0035278]; mRNA splicing, via spliceosome [GO:0000398]; negative regulation of transla…	cyclin binding [GO:0030332]; miRNA binding [GO:0035198]; mRNA 3'-UTR binding [GO:0003730]; mRNA binding [GO:0003729]; pre-mRNA intronic binding [GO:0097157]; pre-mRNA intronic pyrimidine-rich binding [GO:0097158]; RNA binding [GO:0003723]; zinc ion binding [GO:0008270]	SUBCELLULAR LOCATION: Nucleus. Nucleus, nucleolus. Nucleus speckle. Cytoplasm. Cytoplasmic granule. Note=Undergoes continuous nucleocytoplasmic shuttling. Upon nuclear import colocalizes with SR proteins in nuclear speckles. Arsenite stress-induced phosphorylation increases its subcellular relocalization from the nucleus to the cytoplasm and to cytoplasmic stress granules (SG) via a p38 MAPK sign…	GO:0000381~regulation of alternative mRNA splicing, via spliceosome,GO:0000398~mRNA splicing, via spliceosome,GO:0002190~cap-independent translational initiation,GO:0002192~IRES-dependent translational initiation,GO:0006396~RNA processing,GO:0006397~mRNA processing,GO:0008380~RNA splicing,GO:0017148~negative regulation of translation,GO:0030154~cell differentiation,GO:0032055~negative regulation …	GO:0005634~nucleus,GO:0005654~nucleoplasm,GO:0005730~nucleolus,GO:0005737~cytoplasm,GO:0005829~cytosol,GO:0010494~cytoplasmic stress granule,GO:0016607~nuclear speck,	GO:0003723~RNA binding,GO:0003729~mRNA binding,GO:0003730~mRNA 3'-UTR binding,GO:0005515~protein binding,GO:0008270~zinc ion binding,GO:0030332~cyclin binding,GO:0035198~miRNA binding,GO:0097157~pre-mRNA intronic binding,GO:0097158~pre-mRNA intronic pyrimidine-rich binding,	Not significant	0	0
Q02040	AKAP17A	Q02040;Q02040-2;Q02040-3	AKAP17A	-0.703305	0.0781274	0.514744	19.1957	19.0895	18.9101	18.0386	18.9952	18.7259	16.7458	18.7464	18.8177	17.7493	18.3827	18.2933	Not detected	FUNCTION: Splice factor regulating alternative splice site selection for certain mRNA precursors. Mediates regulation of pre-mRNA splicing in a PKA-dependent manner. {ECO:0000269|PubMed:16982639, ECO:0000269|PubMed:19840947}.	cytosol [GO:0005829]; nuclear speck [GO:0016607]; nucleus [GO:0005634]; spliceosomal complex [GO:0005681]	B cell activation [GO:0042113]; mRNA processing [GO:0006397]; regulation of RNA splicing [GO:0043484]; regulation of transcription, DNA-templated [GO:0006355]; RNA splicing [GO:0008380]; signal transduction [GO:0007165]	protein kinase A binding [GO:0051018]; RNA binding [GO:0003723]	SUBCELLULAR LOCATION: Nucleus speckle {ECO:0000269|PubMed:16982639, ECO:0000269|PubMed:19840947}.	GO:0006355~regulation of transcription, DNA-templated,GO:0006397~mRNA processing,GO:0007165~signal transduction,GO:0008380~RNA splicing,GO:0042113~B cell activation,GO:0043484~regulation of RNA splicing,	GO:0005634~nucleus,GO:0005681~spliceosomal complex,GO:0005829~cytosol,GO:0016607~nuclear speck,	GO:0003676~nucleic acid binding,GO:0003723~RNA binding,GO:0005515~protein binding,GO:0051018~protein kinase A binding,	Not significant	0	0
Q14331	FRG1	Q14331	FRG1	-0.698917	0.0858412	0.530285	19.2613	19.5131	19.0763	18.672	NA	17.8831	17.2352	18.1911	18.8388	18.3888	17.9364	18.5031	Not detected	FUNCTION: Binds to mRNA in a sequence-independent manner. May play a role in regulation of pre-mRNA splicing or in the assembly of rRNA into ribosomal subunits. May be involved in mRNA transport. May be involved in epigenetic regulation of muscle differentiation through regulation of activity of the histone-lysine N-methyltransferase KMT5B. {ECO:0000269|PubMed:11991638, ECO:0000269|PubMed:1506012…	Cajal body [GO:0015030]; catalytic step 2 spliceosome [GO:0071013]; nucleolus [GO:0005730]; striated muscle dense body [GO:0055120]; Z disc [GO:0030018]	mRNA splicing, via spliceosome [GO:0000398]; muscle organ development [GO:0007517]; rRNA processing [GO:0006364]	actin filament binding [GO:0051015]; RNA binding [GO:0003723]	SUBCELLULAR LOCATION: Nucleus, Cajal body {ECO:0000269|PubMed:15060122, ECO:0000269|PubMed:21699900}. Nucleus, nucleolus {ECO:0000269|PubMed:15060122, ECO:0000269|PubMed:20970242, ECO:0000269|PubMed:21699900}. Cytoplasm {ECO:0000269|PubMed:20970242, ECO:0000269|PubMed:21699900}. Cytoplasm, myofibril, sarcomere, Z line {ECO:0000269|PubMed:20970242}. Note=Localization changes during myogenesis from…	GO:0000398~mRNA splicing, via spliceosome,GO:0006364~rRNA processing,GO:0007517~muscle organ development,	GO:0005730~nucleolus,GO:0015030~Cajal body,GO:0030018~Z disc,GO:0055120~striated muscle dense body,GO:0071013~catalytic step 2 spliceosome,	GO:0003723~RNA binding,GO:0005515~protein binding,GO:0051015~actin filament binding,	Not significant	1	0
O14776	TCERG1	O14776;O14776-2;Q5VWI1	TCERG1	-0.694759	0.0772084	0.514744	19.8532	19.7449	19.4695	19.7652	20.756	20.4272	18.064	19.7958	19.5275	19.3432	19.0245	20.0925	Not detected	FUNCTION: Transcription factor that binds RNA polymerase II and inhibits the elongation of transcripts from target promoters. Regulates transcription elongation in a TATA box-dependent manner. Necessary for TAT-dependent activation of the human immunodeficiency virus type 1 (HIV-1) promoter. {ECO:0000269|PubMed:11604498, ECO:0000269|PubMed:9315662}.	nuclear speck [GO:0016607]; nucleoplasm [GO:0005654]; nucleus [GO:0005634]	mRNA processing [GO:0006397]; negative regulation of transcription by RNA polymerase II [GO:0000122]; negative regulation of transcription elongation from RNA polymerase II promoter [GO:0034244]; positive regulation of transcription by RNA polymerase II [GO:0045944]; positive regulation of transcription elongation from RNA polymerase II promoter [GO:0032968]; RNA splicing [GO:0008380]	identical protein binding [GO:0042802]; RNA binding [GO:0003723]; RNA polymerase binding [GO:0070063]; RNA polymerase II-specific DNA-binding transcription factor binding [GO:0061629]; transcription coactivator activity [GO:0003713]; transcription coregulator activity [GO:0003712]; transcription corepressor activity [GO:0003714]; transcription elongation regulator activity [GO:0003711]; ubiquitin…	SUBCELLULAR LOCATION: Nucleus {ECO:0000269|PubMed:10908677, ECO:0000269|PubMed:15485897, ECO:0000269|PubMed:9315662}.	GO:0000122~negative regulation of transcription from RNA polymerase II promoter,GO:0006397~mRNA processing,GO:0008380~RNA splicing,GO:0032968~positive regulation of transcription elongation from RNA polymerase II promoter,GO:0034244~negative regulation of transcription elongation from RNA polymerase II promoter,GO:0045944~positive regulation of transcription from RNA polymerase II promoter,	GO:0005634~nucleus,GO:0005654~nucleoplasm,GO:0016607~nuclear speck,	GO:0001103~RNA polymerase II repressing transcription factor binding,GO:0003712~transcription cofactor activity,GO:0003713~transcription coactivator activity,GO:0003714~transcription corepressor activity,GO:0003723~RNA binding,GO:0005515~protein binding,GO:0042802~identical protein binding,GO:0044390~ubiquitin-like protein conjugating enzyme binding,GO:0061629~RNA polymerase II sequence-specific …	Not significant	0	0
Q01844	EWSR1	Q01844-6;Q01844-3;Q01844;Q01844-5;Q01844-2;Q01844-4	EWSR1	-0.694646	0.0161699	0.231252	19.9869	19.9961	20.2611	20.1327	20.5103	20.6508	19.8907	19.1705	19.8132	19.0931	19.83	19.5725	Not detected	FUNCTION: Might normally function as a transcriptional repressor. EWS-fusion-proteins (EFPS) may play a role in the tumorigenic process. They may disturb gene expression by mimicking, or interfering with the normal function of CTD-POLII within the transcription initiation complex. They may also contribute to an aberrant activation of the fusion protein target genes.	Cajal body [GO:0015030]; cytoplasm [GO:0005737]; nucleolus [GO:0005730]; nucleoplasm [GO:0005654]; nucleus [GO:0005634]; plasma membrane [GO:0005886]		calmodulin binding [GO:0005516]; identical protein binding [GO:0042802]; metal ion binding [GO:0046872]; RNA binding [GO:0003723]; transcription coregulator activity [GO:0003712]	SUBCELLULAR LOCATION: Nucleus {ECO:0000269|PubMed:16965792}. Cytoplasm {ECO:0000269|PubMed:16965792}. Cell membrane {ECO:0000269|PubMed:16965792}. Note=Relocates from cytoplasm to ribosomes upon PTK2B/FAK2 activation.	GO:0006355~regulation of transcription, DNA-templated,	GO:0005634~nucleus,GO:0005654~nucleoplasm,GO:0005730~nucleolus,GO:0005737~cytoplasm,GO:0005886~plasma membrane,GO:0015030~Cajal body,	GO:0003712~transcription cofactor activity,GO:0003723~RNA binding,GO:0005515~protein binding,GO:0005516~calmodulin binding,GO:0042802~identical protein binding,GO:0046872~metal ion binding,	Not significant	0	0
Q9Y6A4	CFAP20	Q9Y6A4	CFAP20	-0.694231	0.267957	0.681089	17.6187	17.0964	16.048	NA	18.3337	17.8894	NA	16.5847	17.9596	15.3748	15.786	17.8099	Not detected	FUNCTION: Cilium- and flagellum-specific protein that plays a role in axonemal structure organization and motility. Involved in the regulation of the size and morphology of cilia (PubMed:24414207). Required for axonemal microtubules polyglutamylation (PubMed:24414207). {ECO:0000269|PubMed:24414207}.	centriole [GO:0005814]; ciliary basal body [GO:0036064]; cilium [GO:0005929]; cytoplasm [GO:0005737]; extracellular exosome [GO:0070062]; microtubule [GO:0005874]; motile cilium [GO:0031514]; nucleoplasm [GO:0005654]	cilium assembly [GO:0060271]; multicellular organism development [GO:0007275]; positive regulation of cell motility [GO:2000147]; positive regulation of feeding behavior [GO:2000253]; protein polyglutamylation [GO:0018095]; regulation of cilium beat frequency involved in ciliary motility [GO:0060296]	RNA binding [GO:0003723]	SUBCELLULAR LOCATION: Nucleus. Cytoplasm, cytoskeleton, microtubule organizing center, centrosome, centriole. Cytoplasm, cytoskeleton, cilium basal body. Cell projection, cilium.	GO:0007275~multicellular organism development,GO:0018095~protein polyglutamylation,GO:0060271~cilium assembly,GO:0060296~regulation of cilium beat frequency involved in ciliary motility,GO:2000147~positive regulation of cell motility,GO:2000253~positive regulation of feeding behavior,	GO:0005654~nucleoplasm,GO:0005737~cytoplasm,GO:0005814~centriole,GO:0005874~microtubule,GO:0005929~cilium,GO:0031514~motile cilium,GO:0036064~ciliary basal body,GO:0070062~extracellular exosome,	GO:0003723~RNA binding,GO:0005515~protein binding,	Not significant	1	1
O00571	DDX3X	O00571;O00571-2;Q9NQI0-3;Q9NQI0-2;Q9NQI0-4;Q9NQI0	DDX3X	-0.691154	0.111203	0.557206	20.7408	20.3407	19.609	19.3414	19.8157	19.9428	17.6708	19.7089	19.4872	19.8712	18.952	19.9535	Not detected	FUNCTION: Multifunctional ATP-dependent RNA helicase (PubMed:17357160, PubMed:21589879, PubMed:31575075). The ATPase activity can be stimulated by various ribo-and deoxynucleic acids indicative for a relaxed substrate specificity (PubMed:29222110). In vitro can unwind partially double-stranded DNA with a preference for 5'-single-stranded DNA overhangs (PubMed:17357160, PubMed:21589879). Binds RNA…	cell leading edge [GO:0031252]; centrosome [GO:0005813]; cytoplasm [GO:0005737]; cytoplasmic stress granule [GO:0010494]; cytosol [GO:0005829]; extracellular exosome [GO:0070062]; extracellular region [GO:0005576]; ficolin-1-rich granule lumen [GO:1904813]; lamellipodium [GO:0030027]; NLRP3 inflammasome complex [GO:0072559]; nucleoplasm [GO:0005654]; nucleus [GO:0005634]; P granule [GO:0043186]; …	cell differentiation [GO:0030154]; cellular response to arsenic-containing substance [GO:0071243]; cellular response to osmotic stress [GO:0071470]; cellular response to virus [GO:0098586]; chromosome segregation [GO:0007059]; extrinsic apoptotic signaling pathway via death domain receptors [GO:0008625]; gamete generation [GO:0007276]; innate immune response [GO:0045087]; intracellular signal tra…	ATP binding [GO:0005524]; ATP hydrolysis activity [GO:0016887]; cadherin binding [GO:0045296]; CTPase activity [GO:0043273]; DNA binding [GO:0003677]; DNA helicase activity [GO:0003678]; eukaryotic initiation factor 4E binding [GO:0008190]; gamma-tubulin binding [GO:0043015]; GTPase activity [GO:0003924]; mRNA 5'-UTR binding [GO:0048027]; mRNA binding [GO:0003729]; nucleoside-triphosphatase activ…	SUBCELLULAR LOCATION: Cell membrane {ECO:0000269|PubMed:23413191, ECO:0000269|PubMed:29899501}. Nucleus {ECO:0000269|PubMed:10329544, ECO:0000269|PubMed:15507209, ECO:0000269|PubMed:16818630, ECO:0000269|PubMed:18596238, ECO:0000269|PubMed:18636090, ECO:0000269|PubMed:22034099, ECO:0000269|PubMed:29899501, ECO:0000269|PubMed:30131165, ECO:0000269|PubMed:31575075}. Cytoplasm {ECO:0000269|PubMed:10…	GO:0006413~translational initiation,GO:0007059~chromosome segregation,GO:0007276~gamete generation,GO:0008625~extrinsic apoptotic signaling pathway via death domain receptors,GO:0009615~response to virus,GO:0010501~RNA secondary structure unwinding,GO:0010628~positive regulation of gene expression,GO:0016032~viral process,GO:0016055~Wnt signaling pathway,GO:0017148~negative regulation of translat…	GO:0005576~extracellular region,GO:0005634~nucleus,GO:0005654~nucleoplasm,GO:0005737~cytoplasm,GO:0005813~centrosome,GO:0005829~cytosol,GO:0005886~plasma membrane,GO:0010494~cytoplasmic stress granule,GO:0016021~integral component of membrane,GO:0030027~lamellipodium,GO:0031252~cell leading edge,GO:0034774~secretory granule lumen,GO:0043186~P granule,GO:0070062~extracellular exosome,GO:0072559~NL…	GO:0003676~nucleic acid binding,GO:0003677~DNA binding,GO:0003678~DNA helicase activity,GO:0003723~RNA binding,GO:0003724~RNA helicase activity,GO:0003729~mRNA binding,GO:0003924~GTPase activity,GO:0005515~protein binding,GO:0005524~ATP binding,GO:0008134~transcription factor binding,GO:0008143~poly(A) binding,GO:0008190~eukaryotic initiation factor 4E binding,GO:0016787~hydrolase activity,GO:001…	Not significant	0	0
O43290	SART1	O43290	SART1	-0.689201	0.234034	0.666368	19.7191	19.7196	19.1419	17.5881	19.6732	19.357	16.1413	19.0789	19.1588	19.4533	18.538	18.6933	Not detected	FUNCTION: Plays a role in mRNA splicing as a component of the U4/U6-U5 tri-snRNP, one of the building blocks of the spliceosome. May also bind to DNA. {ECO:0000269|PubMed:11350945}.	Cajal body [GO:0015030]; catalytic step 2 spliceosome [GO:0071013]; cytoplasm [GO:0005737]; cytosol [GO:0005829]; Golgi apparatus [GO:0005794]; nuclear speck [GO:0016607]; nucleoplasm [GO:0005654]; nucleus [GO:0005634]; U2-type precatalytic spliceosome [GO:0071005]; U4/U6 x U5 tri-snRNP complex [GO:0046540]	maturation of 5S rRNA [GO:0000481]; mRNA cis splicing, via spliceosome [GO:0045292]; mRNA splicing, via spliceosome [GO:0000398]; positive regulation of cytotoxic T cell differentiation [GO:0045585]; spliceosomal snRNP assembly [GO:0000387]	RNA binding [GO:0003723]	SUBCELLULAR LOCATION: Nucleus {ECO:0000269|PubMed:11350945, ECO:0000269|PubMed:9449708}. Note=Found in the nucleus of mitogen-activated peripheral blood mononuclear cells (PBMCs), tumor cells, or normal cell lines, but not in normal tissues except testis and fetal liver or in unstimulated PBMCs, suggesting preferential expression in proliferating cells.	GO:0000387~spliceosomal snRNP assembly,GO:0000398~mRNA splicing, via spliceosome,GO:0000481~maturation of 5S rRNA,GO:0045292~mRNA cis splicing, via spliceosome,GO:0045585~positive regulation of cytotoxic T cell differentiation,	GO:0005634~nucleus,GO:0005654~nucleoplasm,GO:0005737~cytoplasm,GO:0005794~Golgi apparatus,GO:0005829~cytosol,GO:0015030~Cajal body,GO:0016607~nuclear speck,GO:0046540~U4/U6 x U5 tri-snRNP complex,GO:0071005~U2-type precatalytic spliceosome,GO:0071013~catalytic step 2 spliceosome,	GO:0003723~RNA binding,GO:0005515~protein binding,	Not significant	0	0
P35637	FUS	P35637-2;P35637	FUS	-0.68917	0.0312467	0.339808	23.8958	23.6339	23.7566	23.4357	24.514	24.6683	23.0843	23.0443	23.3982	22.9493	23.5934	23.6998	Not detected	FUNCTION: DNA/RNA-binding protein that plays a role in various cellular processes such as transcription regulation, RNA splicing, RNA transport, DNA repair and damage response (PubMed:27731383). Binds to nascent pre-mRNAs and acts as a molecular mediator between RNA polymerase II and U1 small nuclear ribonucleoprotein thereby coupling transcription and splicing (PubMed:26124092). Binds also its o…	cytoplasm [GO:0005737]; nucleoplasm [GO:0005654]; nucleus [GO:0005634]	mRNA stabilization [GO:0048255]; positive regulation of double-strand break repair via homologous recombination [GO:1905168]; protein homooligomerization [GO:0051260]; regulation of RNA splicing [GO:0043484]; regulation of transcription, DNA-templated [GO:0006355]; regulation of transcription by RNA polymerase II [GO:0006357]; RNA splicing [GO:0008380]	chromatin binding [GO:0003682]; DNA binding [GO:0003677]; identical protein binding [GO:0042802]; metal ion binding [GO:0046872]; mRNA 3'-UTR binding [GO:0003730]; RNA binding [GO:0003723]; transcription coactivator activity [GO:0003713]; transcription coregulator activity [GO:0003712]	SUBCELLULAR LOCATION: Nucleus {ECO:0000269|PubMed:19251627, ECO:0000269|PubMed:19251628, ECO:0000269|PubMed:24204307, ECO:0000269|PubMed:25453086, ECO:0000269|PubMed:30354839}. Note=Displays a punctate pattern inside the nucleus and is excluded from nucleoli. {ECO:0000269|PubMed:25453086}.	GO:0000398~mRNA splicing, via spliceosome,GO:0006355~regulation of transcription, DNA-templated,GO:0006357~regulation of transcription from RNA polymerase II promoter,GO:0008380~RNA splicing,GO:0043484~regulation of RNA splicing,GO:0045893~positive regulation of transcription, DNA-templated,GO:0048255~mRNA stabilization,GO:0051260~protein homooligomerization,GO:0071277~cellular response to calciu…	GO:0005634~nucleus,GO:0005654~nucleoplasm,GO:0005737~cytoplasm,GO:0005844~polysome,GO:0043204~perikaryon,GO:0044327~dendritic spine head,GO:0048471~perinuclear region of cytoplasm,	GO:0003677~DNA binding,GO:0003682~chromatin binding,GO:0003712~transcription cofactor activity,GO:0003713~transcription coactivator activity,GO:0003723~RNA binding,GO:0003730~mRNA 3'-UTR binding,GO:0005515~protein binding,GO:0030331~estrogen receptor binding,GO:0031489~myosin V binding,GO:0035255~ionotropic glutamate receptor binding,GO:0042802~identical protein binding,GO:0046872~metal ion bindi…	Not significant	0	0
Q07955	SRSF1	Q07955;Q07955-3;Q07955-2	SRSF1	-0.68893	0.126459	0.576913	27.1293	27.2837	27	26.6856	28.8133	28.7763	27.5705	26.9111	26.8516	26.0902	26.8995	27.2318	Not detected	FUNCTION: Plays a role in preventing exon skipping, ensuring the accuracy of splicing and regulating alternative splicing. Interacts with other spliceosomal components, via the RS domains, to form a bridge between the 5'- and 3'-splice site binding components, U1 snRNP and U2AF. Can stimulate binding of U1 snRNP to a 5'-splice site-containing pre-mRNA. Binds to purine-rich RNA sequences, either t…	catalytic step 2 spliceosome [GO:0071013]; cytoplasm [GO:0005737]; nuclear speck [GO:0016607]; nucleoplasm [GO:0005654]; nucleus [GO:0005634]	alternative mRNA splicing, via spliceosome [GO:0000380]; mRNA 5'-splice site recognition [GO:0000395]; mRNA processing [GO:0006397]; mRNA splice site selection [GO:0006376]; mRNA splicing, via spliceosome [GO:0000398]; mRNA transport [GO:0051028]; regulation of RNA splicing [GO:0043484]	DNA topoisomerase binding [GO:0044547]; mRNA binding [GO:0003729]; RNA binding [GO:0003723]	SUBCELLULAR LOCATION: Cytoplasm {ECO:0000269|PubMed:12215544, ECO:0000269|PubMed:20308322, ECO:0000269|PubMed:24449914, ECO:0000269|PubMed:9420331}. Nucleus speckle {ECO:0000269|PubMed:12215544, ECO:0000269|PubMed:20308322, ECO:0000269|PubMed:24449914, ECO:0000269|PubMed:9420331}. Note=In nuclear speckles. Shuttles between the nucleus and the cytoplasm (PubMed:12215544, PubMed:20308322, PubMed:94…	GO:0000380~alternative mRNA splicing, via spliceosome,GO:0000395~mRNA 5'-splice site recognition,GO:0000398~mRNA splicing, via spliceosome,GO:0006376~mRNA splice site selection,GO:0006397~mRNA processing,GO:0006405~RNA export from nucleus,GO:0006406~mRNA export from nucleus,GO:0031124~mRNA 3'-end processing,GO:0033120~positive regulation of RNA splicing,GO:0043484~regulation of RNA splicing,GO:00…	GO:0005634~nucleus,GO:0005654~nucleoplasm,GO:0005737~cytoplasm,GO:0016607~nuclear speck,GO:0071013~catalytic step 2 spliceosome,	GO:0003723~RNA binding,GO:0003729~mRNA binding,GO:0005515~protein binding,GO:0043422~protein kinase B binding,GO:0044547~DNA topoisomerase binding,	Not significant	0	0
P62140	PPP1CB	P62140	PPP1CB	-0.686953	0.172107	0.624859	19.2056	19.0464	19.1264	18.5852	19.5883	19.5065	16.2056	18.7038	19.1662	18.7126	18.6241	19.5243	Not detected	FUNCTION: Protein phosphatase that associates with over 200 regulatory proteins to form highly specific holoenzymes which dephosphorylate hundreds of biological targets. Protein phosphatase (PP1) is essential for cell division, it participates in the regulation of glycogen metabolism, muscle contractility and protein synthesis. Involved in regulation of ionic conductances and long-term synaptic p…	cytoplasm [GO:0005737]; cytosol [GO:0005829]; extracellular exosome [GO:0070062]; focal adhesion [GO:0005925]; glycogen granule [GO:0042587]; nucleolus [GO:0005730]; nucleoplasm [GO:0005654]; nucleus [GO:0005634]; plasma membrane [GO:0005886]; protein phosphatase type 1 complex [GO:0000164]; PTW/PP1 phosphatase complex [GO:0072357]	cell cycle [GO:0007049]; cell division [GO:0051301]; circadian regulation of gene expression [GO:0032922]; entrainment of circadian clock by photoperiod [GO:0043153]; glycogen metabolic process [GO:0005977]; MAPK cascade [GO:0000165]; protein dephosphorylation [GO:0006470]; regulation of cell adhesion [GO:0030155]; regulation of circadian rhythm [GO:0042752]; regulation of glycogen biosynthetic p…	metal ion binding [GO:0046872]; myosin-light-chain-phosphatase activity [GO:0050115]; myosin phosphatase activity [GO:0017018]; phosphatase activity [GO:0016791]; protein kinase binding [GO:0019901]; protein serine/threonine phosphatase activity [GO:0004722]; protein serine phosphatase activity [GO:0106306]; protein threonine phosphatase activity [GO:0106307]	SUBCELLULAR LOCATION: Cytoplasm {ECO:0000269|PubMed:11739654}. Nucleus {ECO:0000269|PubMed:11739654}. Nucleus, nucleoplasm {ECO:0000269|PubMed:11739654}. Nucleus, nucleolus {ECO:0000269|PubMed:11739654, ECO:0000269|PubMed:20926688}. Note=Highly mobile in cells and can be relocalized through interaction with targeting subunits. In the presence of PPP1R8 relocalizes from the nucleus to nuclear spec…	GO:0000086~G2/M transition of mitotic cell cycle,GO:0000165~MAPK cascade,GO:0005977~glycogen metabolic process,GO:0005979~regulation of glycogen biosynthetic process,GO:0005981~regulation of glycogen catabolic process,GO:0006470~protein dephosphorylation,GO:0007049~cell cycle,GO:0030155~regulation of cell adhesion,GO:0032922~circadian regulation of gene expression,GO:0042752~regulation of circadi…	GO:0000164~protein phosphatase type 1 complex,GO:0000781~chromosome, telomeric region,GO:0005634~nucleus,GO:0005654~nucleoplasm,GO:0005730~nucleolus,GO:0005737~cytoplasm,GO:0005829~cytosol,GO:0005886~plasma membrane,GO:0005925~focal adhesion,GO:0042587~glycogen granule,GO:0070062~extracellular exosome,GO:0072357~PTW/PP1 phosphatase complex,	GO:0004722~protein serine/threonine phosphatase activity,GO:0005515~protein binding,GO:0016787~hydrolase activity,GO:0016791~phosphatase activity,GO:0017018~myosin phosphatase activity,GO:0019901~protein kinase binding,GO:0046872~metal ion binding,GO:0050115~myosin-light-chain-phosphatase activity,	Not significant	0	0
P27348	YWHAQ	P27348	YWHAQ	-0.686736	0.29864	0.696935	19.3022	19.4898	19.9968	19.3574	19.697	19.6776	18.6918	19.846	19.0649	15.6579	19.9638	20.1759	Not detected	FUNCTION: Adapter protein implicated in the regulation of a large spectrum of both general and specialized signaling pathways. Binds to a large number of partners, usually by recognition of a phosphoserine or phosphothreonine motif. Binding generally results in the modulation of the activity of the binding partner. Negatively regulates the kinase activity of PDPK1. {ECO:0000269|PubMed:12177059}.	cytoplasm [GO:0005737]; cytosol [GO:0005829]; extracellular exosome [GO:0070062]; focal adhesion [GO:0005925]; membrane [GO:0016020]; protein-containing complex [GO:0032991]	cellular protein localization [GO:0034613]; negative regulation of transcription, DNA-templated [GO:0045892]; protein targeting [GO:0006605]; signal transduction [GO:0007165]; small GTPase mediated signal transduction [GO:0007264]; substantia nigra development [GO:0021762]	identical protein binding [GO:0042802]; protein domain specific binding [GO:0019904]; protein N-terminus binding [GO:0047485]	SUBCELLULAR LOCATION: Cytoplasm. Note=In neurons, axonally transported to the nerve terminals.	GO:0006605~protein targeting,GO:0007165~signal transduction,GO:0007264~small GTPase mediated signal transduction,GO:0021762~substantia nigra development,GO:0034613~cellular protein localization,GO:0034766~negative regulation of ion transmembrane transport,GO:0045892~negative regulation of transcription, DNA-templated,GO:1900740~positive regulation of protein insertion into mitochondrial membrane …	GO:0005737~cytoplasm,GO:0005739~mitochondrion,GO:0005829~cytosol,GO:0005925~focal adhesion,GO:0016020~membrane,GO:0032991~macromolecular complex,GO:0045202~synapse,GO:0070062~extracellular exosome,	GO:0005515~protein binding,GO:0008022~protein C-terminus binding,GO:0019904~protein domain specific binding,GO:0042802~identical protein binding,GO:0044325~ion channel binding,GO:0047485~protein N-terminus binding,GO:0071889~14-3-3 protein binding,	Not significant	0	0
O75152	ZC3H11A	O75152	ZC3H11A	-0.671824	0.340875	0.739861	15.4119	14.1353	13.9124	15.2368	16.481	16.1102	14.8441	13.3068	NA	NA	NA	15.4775	Not detected	FUNCTION: RNA-binding protein that interacts with purine-rich sequences and is involved in nuclear mRNA export; probably mediated by association with the TREX complex. {ECO:0000269|PubMed:22928037, ECO:0000269|PubMed:29610341}.; FUNCTION: (Microbial infection) Plays a role in efficient growth of several nuclear-replicating viruses such as HIV-1, influenza virus or herpes simplex virus 1/HHV-1. Re…	nucleoplasm [GO:0005654]	poly(A)+ mRNA export from nucleus [GO:0016973]	metal ion binding [GO:0046872]; mRNA binding [GO:0003729]; RNA binding [GO:0003723]	SUBCELLULAR LOCATION: Nucleus {ECO:0000269|PubMed:29610341}.	GO:0006405~RNA export from nucleus,GO:0006406~mRNA export from nucleus,GO:0016973~poly(A)+ mRNA export from nucleus,GO:0031124~mRNA 3'-end processing,	GO:0005654~nucleoplasm,	GO:0003723~RNA binding,GO:0003729~mRNA binding,GO:0005515~protein binding,GO:0046872~metal ion binding,	Not significant	0	3
Q92804	TAF15	Q92804-2;Q92804	TAF15	-0.670902	0.0941611	0.537182	18.2275	18.1098	18.6161	19.349	19.62	20.1504	18.4058	18.38	18.1156	17.8921	18.9421	18.3117	Not detected	FUNCTION: RNA and ssDNA-binding protein that may play specific roles during transcription initiation at distinct promoters. Can enter the preinitiation complex together with the RNA polymerase II (Pol II). {ECO:0000269|PubMed:19124016}.	cytoplasm [GO:0005737]; nucleoplasm [GO:0005654]; nucleus [GO:0005634]	mRNA stabilization [GO:0048255]; positive regulation of transcription, DNA-templated [GO:0045893]; RNA splicing [GO:0008380]	DNA binding [GO:0003677]; metal ion binding [GO:0046872]; mRNA 3'-UTR binding [GO:0003730]; RNA binding [GO:0003723]; transcription coregulator activity [GO:0003712]	SUBCELLULAR LOCATION: Nucleus {ECO:0000269|PubMed:19124016}. Cytoplasm {ECO:0000269|PubMed:19124016}. Note=Shuttles from the nucleus to the cytoplasm.	GO:0006355~regulation of transcription, DNA-templated,GO:0006366~transcription from RNA polymerase II promoter,GO:0006367~transcription initiation from RNA polymerase II promoter,GO:0008380~RNA splicing,GO:0045893~positive regulation of transcription, DNA-templated,GO:0048255~mRNA stabilization,GO:1901796~regulation of signal transduction by p53 class mediator,	GO:0005634~nucleus,GO:0005654~nucleoplasm,GO:0005737~cytoplasm,	GO:0003677~DNA binding,GO:0003712~transcription cofactor activity,GO:0003723~RNA binding,GO:0003730~mRNA 3'-UTR binding,GO:0005515~protein binding,GO:0046872~metal ion binding,	Not significant	0	0
Q6UN15	FIP1L1	Q6UN15-5;Q6UN15;Q6UN15-4;Q6UN15-3	FIP1L1	-0.66659	0.273509	0.681089	19.2296	19.2558	18.8851	16.9643	19.4931	18.8629	15.6233	18.7348	19.0524	18.3491	18.6111	18.3206	Not detected	FUNCTION: Component of the cleavage and polyadenylation specificity factor (CPSF) complex that plays a key role in pre-mRNA 3'-end formation, recognizing the AAUAAA signal sequence and interacting with poly(A) polymerase and other factors to bring about cleavage and poly(A) addition. FIP1L1 contributes to poly(A) site recognition and stimulates poly(A) addition. Binds to U-rich RNA sequence eleme…	cytosol [GO:0005829]; mRNA cleavage and polyadenylation specificity factor complex [GO:0005847]; nucleoplasm [GO:0005654]	mRNA polyadenylation [GO:0006378]; pre-mRNA cleavage required for polyadenylation [GO:0098789]	RNA binding [GO:0003723]	SUBCELLULAR LOCATION: Nucleus.	GO:0000398~mRNA splicing, via spliceosome,GO:0006369~termination of RNA polymerase II transcription,GO:0006378~mRNA polyadenylation,GO:0006406~mRNA export from nucleus,GO:0031124~mRNA 3'-end processing,GO:0098789~pre-mRNA cleavage required for polyadenylation,	GO:0005654~nucleoplasm,GO:0005829~cytosol,GO:0005847~mRNA cleavage and polyadenylation specificity factor complex,	GO:0003723~RNA binding,GO:0005515~protein binding,	Not significant	0	0
Q16352	INA	Q16352	INA	-0.665494	0.328215	0.720435	21.8089	21.5485	20.1002	18.325	20.5273	20.0413	17.4226	20.1711	19.2081	20.7581	20.239	20.5592	Not detected	FUNCTION: Class-IV neuronal intermediate filament that is able to self-assemble. It is involved in the morphogenesis of neurons. It may form an independent structural network without the involvement of other neurofilaments or it may cooperate with NEFL to form the filamentous backbone to which NEFM and NEFH attach to form the cross-bridges. May also cooperate with the neuronal intermediate filame…	cytoplasmic ribonucleoprotein granule [GO:0036464]; extracellular space [GO:0005615]; neurofilament [GO:0005883]; postsynapse [GO:0098794]; Schaffer collateral - CA1 synapse [GO:0098685]	cell differentiation [GO:0030154]; cellular response to leukemia inhibitory factor [GO:1990830]; neurofilament cytoskeleton organization [GO:0060052]; substantia nigra development [GO:0021762]	structural constituent of cytoskeleton [GO:0005200]; structural constituent of postsynaptic actin cytoskeleton [GO:0098973]; structural constituent of postsynaptic intermediate filament cytoskeleton [GO:0099184]		GO:0021762~substantia nigra development,GO:0030154~cell differentiation,GO:0060052~neurofilament cytoskeleton organization,GO:0098974~postsynaptic actin cytoskeleton organization,GO:1990830~cellular response to leukemia inhibitory factor,	GO:0005615~extracellular space,GO:0005883~neurofilament,GO:0036464~cytoplasmic ribonucleoprotein granule,GO:0098685~Schaffer collateral - CA1 synapse,GO:0098794~postsynapse,	GO:0005200~structural constituent of cytoskeleton,GO:0005515~protein binding,GO:0098973~structural constituent of postsynaptic actin cytoskeleton,	Not significant	0	0
P62857	RPS28	P62857	RPS28	-0.664438	0.443642	0.801255	NA	NA	NA	NA	17.6852	18.3783	NA	NA	NA	NA	NA	17.3673	Not detected		cytoplasmic side of rough endoplasmic reticulum membrane [GO:0098556]; cytosol [GO:0005829]; cytosolic small ribosomal subunit [GO:0022627]; extracellular exosome [GO:0070062]; nucleoplasm [GO:0005654]; polysomal ribosome [GO:0042788]; small ribosomal subunit [GO:0015935]	cytoplasmic translation [GO:0002181]; maturation of SSU-rRNA [GO:0030490]; ribosomal small subunit assembly [GO:0000028]; ribosomal small subunit biogenesis [GO:0042274]; ribosome biogenesis [GO:0042254]; rRNA processing [GO:0006364]; translation [GO:0006412]	RNA binding [GO:0003723]; structural constituent of ribosome [GO:0003735]	SUBCELLULAR LOCATION: Cytoplasm, cytosol {ECO:0000269|PubMed:25957688}. Cytoplasm {ECO:0000305|PubMed:23636399, ECO:0000305|PubMed:25901680}. Rough endoplasmic reticulum {ECO:0000250|UniProtKB:Q6QAT1}. Note=Detected on cytosolic polysomes (PubMed:25957688). Detected in ribosomes that are associated with the rough endoplasmic reticulum (By similarity). {ECO:0000250|UniProtKB:Q6QAT1, ECO:0000269|Pu…	GO:0000028~ribosomal small subunit assembly,GO:0000184~nuclear-transcribed mRNA catabolic process, nonsense-mediated decay,GO:0002181~cytoplasmic translation,GO:0006364~rRNA processing,GO:0006412~translation,GO:0006413~translational initiation,GO:0006614~SRP-dependent cotranslational protein targeting to membrane,GO:0019083~viral transcription,GO:0030490~maturation of SSU-rRNA,GO:0042254~ribosome…	GO:0005654~nucleoplasm,GO:0005829~cytosol,GO:0015935~small ribosomal subunit,GO:0022627~cytosolic small ribosomal subunit,GO:0042788~polysomal ribosome,GO:0070062~extracellular exosome,GO:0098556~cytoplasmic side of rough endoplasmic reticulum membrane,	GO:0003723~RNA binding,GO:0003735~structural constituent of ribosome,GO:0005515~protein binding,	Not significant	4	5
P10768	ESD	P10768	ESD	-0.663508	0.371811	0.750814	16.9918	17.0228	16.0268	17.2874	15.5293	16.2521	NA	NA	NA	14.6132	17.0965	NA	Not detected	FUNCTION: Serine hydrolase involved in the detoxification of formaldehyde. {ECO:0000269|PubMed:3770744, ECO:0000269|PubMed:4768551}.	cytoplasmic vesicle [GO:0031410]; cytosol [GO:0005829]; endoplasmic reticulum lumen [GO:0005788]; extracellular exosome [GO:0070062]	formaldehyde catabolic process [GO:0046294]	carboxylic ester hydrolase activity [GO:0052689]; hydrolase activity, acting on ester bonds [GO:0016788]; identical protein binding [GO:0042802]; methylumbelliferyl-acetate deacetylase activity [GO:0047374]; S-formylglutathione hydrolase activity [GO:0018738]	SUBCELLULAR LOCATION: Cytoplasm. Cytoplasmic vesicle.	GO:0046294~formaldehyde catabolic process,GO:1901687~glutathione derivative biosynthetic process,	GO:0005737~cytoplasm,GO:0005788~endoplasmic reticulum lumen,GO:0005829~cytosol,GO:0031410~cytoplasmic vesicle,GO:0070062~extracellular exosome,	GO:0005515~protein binding,GO:0016788~hydrolase activity, acting on ester bonds,GO:0018738~S-formylglutathione hydrolase activity,GO:0042802~identical protein binding,GO:0047374~methylumbelliferyl-acetate deacetylase activity,GO:0052689~carboxylic ester hydrolase activity,	Not significant	0	4
Q53F19	C17orf85	Q53F19;Q53F19-2	C17orf85	-0.660393	0.172932	0.624859	18.2701	18.1659	17.5718	15.8668	17.7964	18.0177	NA	17.0725	17.4932	16.4273	16.2281	17.5509	Not detected	FUNCTION: Associates with NCBP1/CBP80 to form an alternative cap-binding complex (CBC) which plays a key role in mRNA export. NCBP3 serves as adapter protein linking the capped RNAs (m7GpppG-capped RNA) to NCBP1/CBP80. Unlike the conventional CBC with NCBP2 which binds both small nuclear RNA (snRNA) and messenger (mRNA) and is involved in their export from the nucleus, the alternative CBC with NC…	cytoplasm [GO:0005737]; mRNA cap binding complex [GO:0005845]; nuclear cap binding complex [GO:0005846]; nuclear speck [GO:0016607]; nucleus [GO:0005634]; RNA cap binding complex [GO:0034518]	7-methylguanosine mRNA capping [GO:0006370]; defense response to virus [GO:0051607]; mRNA export from nucleus [GO:0006406]; snRNA export from nucleus [GO:0006408]	mRNA binding [GO:0003729]; RNA 7-methylguanosine cap binding [GO:0000340]; RNA binding [GO:0003723]; RNA cap binding [GO:0000339]	SUBCELLULAR LOCATION: Nucleus {ECO:0000269|PubMed:26382858}. Cytoplasm {ECO:0000269|PubMed:26382858}.	GO:0006370~7-methylguanosine mRNA capping,GO:0006406~mRNA export from nucleus,GO:0006408~snRNA export from nucleus,GO:0051028~mRNA transport,GO:0051607~defense response to virus,	GO:0005634~nucleus,GO:0005737~cytoplasm,GO:0005845~mRNA cap binding complex,GO:0005846~nuclear cap binding complex,GO:0016607~nuclear speck,GO:0034518~RNA cap binding complex,	GO:0000339~RNA cap binding,GO:0000340~RNA 7-methylguanosine cap binding,GO:0003723~RNA binding,GO:0003729~mRNA binding,GO:0005515~protein binding,	Not significant	0	1
Q6NYC1	JMJD6	Q6NYC1-2;Q6NYC1;Q6NYC1-3	JMJD6	-0.65904	0.103111	0.549225	16.443	16.711	16.9796	17.3899	NA	NA	NA	16.6618	16.1035	NA	16.3595	15.7626	Not detected	FUNCTION: Dioxygenase that can both act as a arginine demethylase and a lysyl-hydroxylase (PubMed:24498420, PubMed:17947579, PubMed:20684070, PubMed:21060799, PubMed:22189873). Acts as a lysyl-hydroxylase that catalyzes 5-hydroxylation on specific lysine residues of target proteins such as U2AF2/U2AF65 and LUC7L2. Regulates RNA splicing by mediating 5-hydroxylation of U2AF2/U2AF65, affecting the …	cytoplasm [GO:0005737]; cytosol [GO:0005829]; nucleolus [GO:0005730]; nucleoplasm [GO:0005654]; nucleus [GO:0005634]; plasma membrane [GO:0005886]; ribonucleoprotein complex [GO:1990904]	cell surface receptor signaling pathway [GO:0007166]; chromatin organization [GO:0006325]; erythrocyte development [GO:0048821]; heart development [GO:0007507]; histone H3-R2 demethylation [GO:0070078]; histone H4-R3 demethylation [GO:0070079]; kidney development [GO:0001822]; lung development [GO:0030324]; macrophage activation [GO:0042116]; mRNA processing [GO:0006397]; oxidative RNA demethylat…	demethylase activity [GO:0032451]; histone demethylase activity [GO:0032452]; histone H3-methyl-arginine-2 demethylase activity [GO:0033746]; histone H3-methyl-arginine-3 demethylase activity [GO:0033749]; identical protein binding [GO:0042802]; iron ion binding [GO:0005506]; oxidative RNA demethylase activity [GO:0035515]; peptidyl-lysine 5-dioxygenase activity [GO:0070815]; P-TEFb complex bindi…	SUBCELLULAR LOCATION: Nucleus, nucleoplasm {ECO:0000269|PubMed:14729065, ECO:0000269|PubMed:21060799}. Nucleus, nucleolus {ECO:0000269|PubMed:21060799}. Cytoplasm {ECO:0000269|PubMed:21060799, ECO:0000269|PubMed:24498420}. Note=Mainly found throughout the nucleoplasm outside of regions containing heterochromatic DNA, with some localization in nucleolus. During mitosis, excluded from the nucleus a…	GO:0001822~kidney development,GO:0002040~sprouting angiogenesis,GO:0006325~chromatin organization,GO:0006397~mRNA processing,GO:0006482~protein demethylation,GO:0006909~phagocytosis,GO:0007166~cell surface receptor signaling pathway,GO:0007507~heart development,GO:0008380~RNA splicing,GO:0018395~peptidyl-lysine hydroxylation to 5-hydroxy-L-lysine,GO:0030324~lung development,GO:0032259~methylation…	GO:0005634~nucleus,GO:0005654~nucleoplasm,GO:0005730~nucleolus,GO:0005737~cytoplasm,GO:0005829~cytosol,GO:0005886~plasma membrane,GO:1990904~ribonucleoprotein complex,	GO:0003723~RNA binding,GO:0003727~single-stranded RNA binding,GO:0005506~iron ion binding,GO:0005515~protein binding,GO:0008168~methyltransferase activity,GO:0032451~demethylase activity,GO:0032452~histone demethylase activity,GO:0033746~histone demethylase activity (H3-R2 specific),GO:0033749~histone demethylase activity (H4-R3 specific),GO:0035515~oxidative RNA demethylase activity,GO:0038023~s…	Not significant	2	2
Q9BRA2	TXNDC17	Q9BRA2	TXNDC17	-0.656098	0.102509	0.548818	18.2619	16.5087	17.1331	16.3278	16.7894	17.2129	NA	15.77	16.3673	16.4182	16.3966	16.9622	Not detected	FUNCTION: Disulfide reductase. May participate in various redox reactions through the reversible oxidation of its active center dithiol to a disulfide and catalyze dithiol-disulfide exchange reactions. Modulates TNF-alpha signaling and NF-kappa-B activation. Has peroxidase activity and may contribute to the elimination of cellular hydrogen peroxide. {ECO:0000269|PubMed:14607843, ECO:0000269|PubMe…	cytosol [GO:0005829]; extracellular exosome [GO:0070062]	tumor necrosis factor-mediated signaling pathway [GO:0033209]	peroxidase activity [GO:0004601]; protein-disulfide reductase (NAD(P)) activity [GO:0047134]	SUBCELLULAR LOCATION: Cytoplasm {ECO:0000269|PubMed:14607844}.	GO:0033209~tumor necrosis factor-mediated signaling pathway,GO:0098869~cellular oxidant detoxification,	GO:0005829~cytosol,GO:0070062~extracellular exosome,	GO:0004601~peroxidase activity,GO:0005515~protein binding,GO:0047134~protein-disulfide reductase activity,	Not significant	0	1
Q15424	SAFB	Q15424;Q15424-4;Q15424-3;Q15424-2	SAFB	-0.654421	0.111019	0.557206	23.2124	23.0225	23.0551	22.5116	24.7596	24.2884	22.5679	23.0104	22.927	22.4761	22.5481	23.3935	Not detected	FUNCTION: Binds to scaffold/matrix attachment region (S/MAR) DNA and forms a molecular assembly point to allow the formation of a 'transcriptosomal' complex (consisting of SR proteins and RNA polymerase II) coupling transcription and RNA processing (PubMed:9671816). Functions as an estrogen receptor corepressor and can also bind to the HSP27 promoter and decrease its transcription (PubMed:1266024…	midbody [GO:0030496]; nucleoplasm [GO:0005654]; nucleus [GO:0005634]	chromatin organization [GO:0006325]; intracellular estrogen receptor signaling pathway [GO:0030520]; regulation of mRNA processing [GO:0050684]; regulation of transcription by RNA polymerase II [GO:0006357]	chromatin binding [GO:0003682]; double-stranded DNA binding [GO:0003690]; RNA binding [GO:0003723]; RNA polymerase II cis-regulatory region sequence-specific DNA binding [GO:0000978]; sequence-specific DNA binding [GO:0043565]	SUBCELLULAR LOCATION: Nucleus {ECO:0000269|PubMed:19674106, ECO:0000269|PubMed:22693546}.	GO:0006325~chromatin organization,GO:0006355~regulation of transcription, DNA-templated,GO:0006357~regulation of transcription from RNA polymerase II promoter,GO:0030520~intracellular estrogen receptor signaling pathway,GO:0050684~regulation of mRNA processing,	GO:0005634~nucleus,GO:0005654~nucleoplasm,GO:0030496~midbody,	GO:0000978~RNA polymerase II core promoter proximal region sequence-specific DNA binding,GO:0003682~chromatin binding,GO:0003690~double-stranded DNA binding,GO:0003723~RNA binding,GO:0005515~protein binding,GO:0043565~sequence-specific DNA binding,	Not significant	0	0
Q9HCD5	NCOA5	Q9HCD5	NCOA5	-0.648952	0.0618119	0.467621	23.303	23.1049	22.8705	22.762	23.6962	23.5723	22.2836	22.5858	22.9668	21.6993	22.4293	23.4502	Not detected	FUNCTION: Nuclear receptor coregulator that can have both coactivator and corepressor functions. Interacts with nuclear receptors for steroids (ESR1 and ESR2) independently of the steroid binding domain (AF-2) of the ESR receptors, and with the orphan nuclear receptor NR1D2. Involved in the coactivation of nuclear steroid receptors (ER) as well as the corepression of MYC in response to 17-beta-es…	actin cytoskeleton [GO:0015629]; extracellular space [GO:0005615]; nucleoplasm [GO:0005654]	glucose homeostasis [GO:0042593]; negative regulation of insulin receptor signaling pathway [GO:0046627]; negative regulation of transcription by RNA polymerase II [GO:0000122]	chromatin binding [GO:0003682]; RNA binding [GO:0003723]; transcription corepressor activity [GO:0003714]	SUBCELLULAR LOCATION: Nucleus.	GO:0000122~negative regulation of transcription from RNA polymerase II promoter,GO:0009966~regulation of signal transduction,GO:0042593~glucose homeostasis,GO:0046627~negative regulation of insulin receptor signaling pathway,	GO:0005615~extracellular space,GO:0005654~nucleoplasm,GO:0015629~actin cytoskeleton,	GO:0003682~chromatin binding,GO:0003714~transcription corepressor activity,GO:0003723~RNA binding,GO:0005515~protein binding,	Not significant	0	0
P84090	ERH	P84090	ERH	-0.645764	0.102199	0.548818	24.4099	24.2459	24.0722	23.2746	25.4873	25.3355	23.5513	23.6004	23.9795	23.6598	23.8282	24.3314	Not detected	FUNCTION: May have a role in the cell cycle.	methylosome [GO:0034709]; midbody [GO:0030496]; nucleus [GO:0005634]	cell cycle [GO:0007049]; nucleobase-containing compound metabolic process [GO:0006139]; pyrimidine nucleoside metabolic process [GO:0006213]	methyl-CpG binding [GO:0008327]; RNA binding [GO:0003723]	SUBCELLULAR LOCATION: Nucleus {ECO:0000269|PubMed:23145069}.	GO:0006139~nucleobase-containing compound metabolic process,GO:0006213~pyrimidine nucleoside metabolic process,GO:0007049~cell cycle,	GO:0005634~nucleus,GO:0030496~midbody,GO:0034709~methylosome,	GO:0003723~RNA binding,GO:0005515~protein binding,GO:0008327~methyl-CpG binding,	Not significant	0	0
Q5T200	ZC3H13	Q5T200;Q5T200-2	ZC3H13	-0.641881	0.0814926	0.527515	17.8118	17.8175	17.6996	18.1344	18.9034	18.9038	16.6736	17.9066	18.1542	17.1891	17.553	17.9428	Not detected	FUNCTION: Associated component of the WMM complex, a complex that mediates N6-methyladenosine (m6A) methylation of RNAs, a modification that plays a role in the efficiency of mRNA splicing and RNA processing (PubMed:29507755). Acts as a key regulator of m6A methylation by promoting m6A methylation of mRNAs at the 3'-UTR (By similarity). Controls embryonic stem cells (ESCs) pluripotency via its ro…	nuclear speck [GO:0016607]; nucleoplasm [GO:0005654]; RNA N6-methyladenosine methyltransferase complex [GO:0036396]	mRNA methylation [GO:0080009]; mRNA processing [GO:0006397]; regulation of stem cell population maintenance [GO:2000036]; RNA splicing [GO:0008380]	metal ion binding [GO:0046872]; RNA binding [GO:0003723]	SUBCELLULAR LOCATION: Nucleus speckle {ECO:0000269|PubMed:24100041}. Nucleus, nucleoplasm {ECO:0000269|PubMed:24100041}.	GO:0006397~mRNA processing,GO:0007275~multicellular organism development,GO:0008380~RNA splicing,GO:0080009~mRNA methylation,GO:2000036~regulation of stem cell population maintenance,	GO:0005654~nucleoplasm,GO:0016021~integral component of membrane,GO:0016607~nuclear speck,GO:0036396~MIS complex,	GO:0003723~RNA binding,GO:0005515~protein binding,GO:0046872~metal ion binding,	Not significant	0	0
Q9NYF8	BCLAF1	Q9NYF8-2;Q9NYF8;Q9NYF8-3;Q9NYF8-4	BCLAF1	-0.637522	0.0396028	0.396479	20.1934	19.8322	20.3675	20.3986	20.9728	20.7023	19.6483	19.9214	19.4725	19.2467	20.0136	20.3393	Not detected	FUNCTION: Death-promoting transcriptional repressor. May be involved in cyclin-D1/CCND1 mRNA stability through the SNARP complex which associates with both the 3'end of the CCND1 gene and its mRNA. {ECO:0000269|PubMed:18794151}.	cytoplasm [GO:0005737]; mediator complex [GO:0016592]; nuclear speck [GO:0016607]; nucleoplasm [GO:0005654]; nucleus [GO:0005634]	apoptotic process [GO:0006915]; cellular response to leukemia inhibitory factor [GO:1990830]; negative regulation of transcription, DNA-templated [GO:0045892]; positive regulation of apoptotic process [GO:0043065]; positive regulation of DNA-templated transcription, initiation [GO:2000144]; positive regulation of intrinsic apoptotic signaling pathway [GO:2001244]; positive regulation of response …	DNA binding [GO:0003677]; RNA binding [GO:0003723]; transcription coregulator activity [GO:0003712]	SUBCELLULAR LOCATION: Cytoplasm. Nucleus. Nucleus speckle {ECO:0000269|PubMed:24100041}. Nucleus, nucleoplasm {ECO:0000269|PubMed:24100041}.	GO:0000184~nuclear-transcribed mRNA catabolic process, nonsense-mediated decay,GO:0006397~mRNA processing,GO:0006417~regulation of translation,GO:0006915~apoptotic process,GO:0008380~RNA splicing,GO:0043065~positive regulation of apoptotic process,GO:0043620~regulation of DNA-templated transcription in response to stress,GO:0045892~negative regulation of transcription, DNA-templated,GO:0045944~po…	GO:0005634~nucleus,GO:0005654~nucleoplasm,GO:0005737~cytoplasm,GO:0016592~mediator complex,GO:0016607~nuclear speck,	GO:0003677~DNA binding,GO:0003712~transcription cofactor activity,GO:0003723~RNA binding,GO:0005515~protein binding,	Not significant	0	0
Q6PCB5	RSBN1L	Q6PCB5;Q6PCB5-2	RSBN1L	-0.636562	0.162804	0.624859	16.481	16.8706	15.6997	15.1612	16.242	15.4261	16.7842	14.9743	15.6631	15.4108	15.0128	14.216	Not detected	FUNCTION: Lysine-specific demethylase that specifically demethylates methylated lysine residues of proteins. {ECO:0000250|UniProtKB:Q80T69}.	nucleus [GO:0005634]		dioxygenase activity [GO:0051213]; metal ion binding [GO:0046872]	SUBCELLULAR LOCATION: Nucleus {ECO:0000250|UniProtKB:Q9GRZ3}.		GO:0005634~nucleus,	GO:0046872~metal ion binding,GO:0051213~dioxygenase activity,	Not significant	0	0
P26583	HMGB2	P26583	HMGB2	-0.632262	0.260623	0.681089	19.9318	19.8175	19.8835	19.1821	22.0762	22.0571	NA	19.671	19.6664	20.3161	19.9081	19.7339	Not detected	FUNCTION: Multifunctional protein with various roles in different cellular compartments. May act in a redox sensitive manner. In the nucleus is an abundant chromatin-associated non-histone protein involved in transcription, chromatin remodeling and V(D)J recombination and probably other processes. Binds DNA with a preference to non-canonical DNA structures such as single-stranded DNA. Can bent DN…	chromatin [GO:0000785]; condensed chromosome [GO:0000793]; cytoplasm [GO:0005737]; extracellular space [GO:0005615]; nucleolus [GO:0005730]; nucleoplasm [GO:0005654]; nucleus [GO:0005634]; perinuclear region of cytoplasm [GO:0048471]; protein-containing complex [GO:0032991]	cell chemotaxis [GO:0060326]; cellular response to lipopolysaccharide [GO:0071222]; chromatin organization [GO:0006325]; defense response to Gram-negative bacterium [GO:0050829]; defense response to Gram-positive bacterium [GO:0050830]; DNA geometric change [GO:0032392]; DNA topological change [GO:0006265]; double-strand break repair via nonhomologous end joining [GO:0006303]; inflammatory respon…	chemoattractant activity [GO:0042056]; cis-regulatory region sequence-specific DNA binding [GO:0000987]; damaged DNA binding [GO:0003684]; DNA binding [GO:0003677]; DNA binding, bending [GO:0008301]; DNA-binding transcription factor binding [GO:0140297]; double-stranded DNA binding [GO:0003690]; four-way junction DNA binding [GO:0000400]; non-sequence-specific DNA binding, bending [GO:0044378]; p…	SUBCELLULAR LOCATION: Nucleus {ECO:0000269|PubMed:11909973, ECO:0000269|PubMed:12925773, ECO:0000269|PubMed:23877675}. Chromosome {ECO:0000269|PubMed:12925773}. Cytoplasm {ECO:0000269|PubMed:11909973, ECO:0000269|PubMed:23877675}. Secreted {ECO:0000269|PubMed:19811285, ECO:0000269|PubMed:23877675}. Note=In basal state predominantly nuclear. {ECO:0000305}.	GO:0000122~negative regulation of transcription from RNA polymerase II promoter,GO:0001938~positive regulation of endothelial cell proliferation,GO:0002437~inflammatory response to antigenic stimulus,GO:0006265~DNA topological change,GO:0006303~double-strand break repair via nonhomologous end joining,GO:0006309~apoptotic DNA fragmentation,GO:0006325~chromatin organization,GO:0006334~nucleosome as…	GO:0000785~chromatin,GO:0000793~condensed chromosome,GO:0005615~extracellular space,GO:0005634~nucleus,GO:0005654~nucleoplasm,GO:0005694~chromosome,GO:0005730~nucleolus,GO:0005737~cytoplasm,GO:0032991~macromolecular complex,GO:0048471~perinuclear region of cytoplasm,	GO:0000400~four-way junction DNA binding,GO:0000976~transcription regulatory region sequence-specific DNA binding,GO:0000987~core promoter proximal region sequence-specific DNA binding,GO:0003677~DNA binding,GO:0003684~damaged DNA binding,GO:0003690~double-stranded DNA binding,GO:0003697~single-stranded DNA binding,GO:0003713~transcription coactivator activity,GO:0003723~RNA binding,GO:0005515~pr…	Not significant	0	1
Q7L014	DDX46	Q7L014	DDX46	-0.632148	0.0663086	0.472284	20.1033	20.1989	19.7431	19.7208	20.9898	20.4383	19.0013	19.7727	20.116	19.5672	18.9112	20.0328	Not detected	FUNCTION: Plays an essential role in splicing, either prior to, or during splicing A complex formation. {ECO:0000269|PubMed:12234937}.	Cajal body [GO:0015030]; fibrillar center [GO:0001650]; membrane [GO:0016020]; nuclear speck [GO:0016607]; nucleoplasm [GO:0005654]; nucleus [GO:0005634]	mRNA splicing, via spliceosome [GO:0000398]	ATP binding [GO:0005524]; ATP hydrolysis activity [GO:0016887]; RNA binding [GO:0003723]; RNA helicase activity [GO:0003724]	SUBCELLULAR LOCATION: Nucleus speckle {ECO:0000269|PubMed:12234937}. Nucleus, Cajal body {ECO:0000269|PubMed:12234937}. Membrane {ECO:0000305}; Lipid-anchor {ECO:0000305}. Note=Present in Cajal bodies (CBs) and nuclear speckles.	GO:0000398~mRNA splicing, via spliceosome,	GO:0001650~fibrillar center,GO:0005634~nucleus,GO:0005654~nucleoplasm,GO:0015030~Cajal body,GO:0016020~membrane,GO:0016607~nuclear speck,	GO:0003676~nucleic acid binding,GO:0003723~RNA binding,GO:0003724~RNA helicase activity,GO:0005524~ATP binding,GO:0016787~hydrolase activity,GO:0016887~ATPase activity,	Not significant	0	0
Q15233	NONO	Q15233;Q15233-2	NONO	-0.630613	0.14208	0.59598	22.5022	21.9521	21.4629	22.0697	22.4502	22.7048	19.9934	22.3079	22.0384	22.3208	21.2172	21.4803	Not detected	FUNCTION: DNA- and RNA binding protein, involved in several nuclear processes (PubMed:11525732, PubMed:12403470, PubMed:26571461). Binds the conventional octamer sequence in double-stranded DNA (PubMed:11525732, PubMed:12403470, PubMed:26571461). Also binds single-stranded DNA and RNA at a site independent of the duplex site (PubMed:11525732, PubMed:12403470, PubMed:26571461). Involved in pre-mRN…	chromosome [GO:0005694]; fibrillar center [GO:0001650]; membrane [GO:0016020]; nuclear matrix [GO:0016363]; nuclear speck [GO:0016607]; nucleoplasm [GO:0005654]; nucleus [GO:0005634]; paraspeckles [GO:0042382]; RNA polymerase II transcription regulator complex [GO:0090575]	activation of innate immune response [GO:0002218]; circadian rhythm [GO:0007623]; DNA recombination [GO:0006310]; DNA repair [GO:0006281]; innate immune response [GO:0045087]; mRNA processing [GO:0006397]; negative regulation of oxidative stress-induced neuron intrinsic apoptotic signaling pathway [GO:1903377]; negative regulation of transcription, DNA-templated [GO:0045892]; regulation of circad…	chromatin binding [GO:0003682]; DNA binding [GO:0003677]; identical protein binding [GO:0042802]; RNA binding [GO:0003723]	SUBCELLULAR LOCATION: Nucleus {ECO:0000269|PubMed:22416126, ECO:0000269|PubMed:28712728}. Nucleus, nucleolus. Nucleus speckle {ECO:0000269|PubMed:22416126, ECO:0000269|PubMed:28712728}. Chromosome {ECO:0000250|UniProtKB:Q99K48}. Note=Detected in punctate subnuclear structures often located adjacent to splicing speckles, called paraspeckles. {ECO:0000269|PubMed:22416126, ECO:0000269|PubMed:2871272…	GO:0000398~mRNA splicing, via spliceosome,GO:0002218~activation of innate immune response,GO:0006281~DNA repair,GO:0006310~DNA recombination,GO:0006355~regulation of transcription, DNA-templated,GO:0006397~mRNA processing,GO:0007623~circadian rhythm,GO:0008380~RNA splicing,GO:0042752~regulation of circadian rhythm,GO:0045087~innate immune response,GO:0045892~negative regulation of transcription, …	GO:0001650~fibrillar center,GO:0005634~nucleus,GO:0005654~nucleoplasm,GO:0005694~chromosome,GO:0016020~membrane,GO:0016363~nuclear matrix,GO:0016607~nuclear speck,GO:0042382~paraspeckles,GO:0090575~RNA polymerase II transcription factor complex,	GO:0000976~transcription regulatory region sequence-specific DNA binding,GO:0003676~nucleic acid binding,GO:0003677~DNA binding,GO:0003682~chromatin binding,GO:0003723~RNA binding,GO:0005515~protein binding,GO:0042802~identical protein binding,	Not significant	0	0
Q04637	EIF4G1	Q04637-6;Q04637-7;Q04637-5;Q04637-4;Q04637-3;Q04637;Q04637-8;Q04637-9;O43432-4;O43432;O43432-3	EIF4G1	-0.62918	0.44121	0.801255	17.0063	16.4543	15.598	NA	NA	13.1253	NA	15.4039	NA	14.1171	14.8317	15.3145	Not detected	FUNCTION: Component of the protein complex eIF4F, which is involved in the recognition of the mRNA cap, ATP-dependent unwinding of 5'-terminal secondary structure and recruitment of mRNA to the ribosome. As a member of the eIF4F complex, required for endoplasmic reticulum stress-induced ATF4 mRNA translation (PubMed:29062139). {ECO:0000269|PubMed:29062139}.	cytoplasm [GO:0005737]; cytoplasmic stress granule [GO:0010494]; cytosol [GO:0005829]; eukaryotic translation initiation factor 4F complex [GO:0016281]; membrane [GO:0016020]; nucleus [GO:0005634]; polysome [GO:0005844]	behavioral fear response [GO:0001662]; cap-dependent translational initiation [GO:0002191]; cellular macromolecule biosynthetic process [GO:0034645]; cellular response to nutrient levels [GO:0031669]; developmental process [GO:0032502]; energy homeostasis [GO:0097009]; negative regulation of autophagy [GO:0010507]; negative regulation of neuron death [GO:1901215]; negative regulation of peptidyl-…	ATP binding [GO:0005524]; eukaryotic initiation factor 4E binding [GO:0008190]; identical protein binding [GO:0042802]; molecular adaptor activity [GO:0060090]; mRNA binding [GO:0003729]; RNA binding [GO:0003723]; translation factor activity, RNA binding [GO:0008135]; translation initiation factor activity [GO:0003743]; translation initiation factor binding [GO:0031369]	SUBCELLULAR LOCATION: Cytoplasm, Stress granule {ECO:0000269|PubMed:22872150}.	GO:0000184~nuclear-transcribed mRNA catabolic process, nonsense-mediated decay,GO:0001662~behavioral fear response,GO:0002191~cap-dependent translational initiation,GO:0006412~translation,GO:0006413~translational initiation,GO:0006446~regulation of translational initiation,GO:0010507~negative regulation of autophagy,GO:0010801~negative regulation of peptidyl-threonine phosphorylation,GO:0010942~p…	GO:0005634~nucleus,GO:0005737~cytoplasm,GO:0005829~cytosol,GO:0005844~polysome,GO:0010494~cytoplasmic stress granule,GO:0016020~membrane,GO:0016281~eukaryotic translation initiation factor 4F complex,	GO:0003723~RNA binding,GO:0003729~mRNA binding,GO:0003743~translation initiation factor activity,GO:0005515~protein binding,GO:0005524~ATP binding,GO:0008135~translation factor activity, RNA binding,GO:0008190~eukaryotic initiation factor 4E binding,GO:0031369~translation initiation factor binding,GO:0042802~identical protein binding,GO:0060090~binding, bridging,	Not significant	2	2
Q9ULV4	CORO1C	Q9ULV4;Q9ULV4-2;Q9ULV4-3	CORO1C	-0.627742	0.517002	0.829119	17.4474	18.6419	16.9422	NA	NA	15.2077	NA	15.8765	NA	15.2648	18.1549	NA	Not detected	FUNCTION: Plays a role in directed cell migration by regulating the activation and subcellular location of RAC1 (PubMed:25074804, PubMed:25925950). Increases the presence of activated RAC1 at the leading edge of migrating cells (PubMed:25074804, PubMed:25925950). Required for normal organization of the cytoskeleton, including the actin cytoskeleton, microtubules and the vimentin intermediate fila…	actin cytoskeleton [GO:0015629]; cell cortex [GO:0005938]; endosome membrane [GO:0010008]; flotillin complex [GO:0016600]; focal adhesion [GO:0005925]; lamellipodium [GO:0030027]; lateral plasma membrane [GO:0016328]; ruffle membrane [GO:0032587]; sarcolemma [GO:0042383]; sarcomere [GO:0030017]; synapse [GO:0045202]	actin filament organization [GO:0007015]; activation of GTPase activity [GO:0090630]; cell migration [GO:0016477]; endosomal transport [GO:0016197]; endosome fission [GO:0140285]; endosome membrane tubulation [GO:0097750]; establishment of protein localization [GO:0045184]; membrane fission [GO:0090148]; negative regulation of epithelial cell migration [GO:0010633]; negative regulation of focal a…	actin filament binding [GO:0051015]; small GTPase binding [GO:0031267]	SUBCELLULAR LOCATION: Cell membrane {ECO:0000269|PubMed:12377779, ECO:0000269|PubMed:19651142, ECO:0000269|PubMed:25074804, ECO:0000269|PubMed:25925950}; Peripheral membrane protein {ECO:0000269|PubMed:19651142, ECO:0000269|PubMed:25074804, ECO:0000269|PubMed:25925950}; Cytoplasmic side {ECO:0000269|PubMed:19651142, ECO:0000269|PubMed:25074804, ECO:0000269|PubMed:25925950}. Cell projection, lamel…	GO:0001755~neural crest cell migration,GO:0001932~regulation of protein phosphorylation,GO:0001933~negative regulation of protein phosphorylation,GO:0006909~phagocytosis,GO:0007015~actin filament organization,GO:0007165~signal transduction,GO:0010632~regulation of epithelial cell migration,GO:0010633~negative regulation of epithelial cell migration,GO:0010762~regulation of fibroblast migration,GO…	GO:0005925~focal adhesion,GO:0005938~cell cortex,GO:0010008~endosome membrane,GO:0015629~actin cytoskeleton,GO:0016328~lateral plasma membrane,GO:0016600~flotillin complex,GO:0030017~sarcomere,GO:0030027~lamellipodium,GO:0031982~vesicle,GO:0032587~ruffle membrane,GO:0042383~sarcolemma,GO:0045202~synapse,	GO:0005515~protein binding,GO:0031267~small GTPase binding,GO:0051015~actin filament binding,	Not significant	2	3
Q9NYV4	CDK12	Q9NYV4-3;Q9NYV4-2;Q9NYV4	CDK12	-0.623026	0.349156	0.748737	16.2348	16.6828	16.336	NA	14.734	NA	NA	NA	15.3637	15.384	NA	NA	Not detected	FUNCTION: Cyclin-dependent kinase that phosphorylates the C-terminal domain (CTD) of the large subunit of RNA polymerase II (POLR2A), thereby acting as a key regulator of transcription elongation. Regulates the expression of genes involved in DNA repair and is required for the maintenance of genomic stability. Preferentially phosphorylates 'Ser-5' in CTD repeats that are already phosphorylated at…	cyclin/CDK positive transcription elongation factor complex [GO:0008024]; cyclin-dependent protein kinase holoenzyme complex [GO:0000307]; cyclin K-CDK12 complex [GO:0002944]; nuclear cyclin-dependent protein kinase holoenzyme complex [GO:0019908]; nuclear speck [GO:0016607]; nucleoplasm [GO:0005654]; nucleus [GO:0005634]	mRNA processing [GO:0006397]; negative regulation of stem cell differentiation [GO:2000737]; phosphorylation of RNA polymerase II C-terminal domain [GO:0070816]; positive regulation of transcription elongation from RNA polymerase II promoter [GO:0032968]; protein autophosphorylation [GO:0046777]; protein phosphorylation [GO:0006468]; regulation of MAP kinase activity [GO:0043405]; regulation of R…	ATP binding [GO:0005524]; cyclin binding [GO:0030332]; cyclin-dependent protein serine/threonine kinase activity [GO:0004693]; protein kinase activity [GO:0004672]; protein kinase binding [GO:0019901]; protein serine/threonine/tyrosine kinase activity [GO:0004712]; protein serine kinase activity [GO:0106310]; RNA polymerase II CTD heptapeptide repeat kinase activity [GO:0008353]	SUBCELLULAR LOCATION: Nucleus {ECO:0000269|PubMed:11683387}. Nucleus speckle {ECO:0000269|PubMed:11683387}. Note=Colocalized with nuclear speckles throughout interphase. {ECO:0000269|PubMed:11683387}.	GO:0006368~transcription elongation from RNA polymerase II promoter,GO:0006397~mRNA processing,GO:0006468~protein phosphorylation,GO:0008380~RNA splicing,GO:0032968~positive regulation of transcription elongation from RNA polymerase II promoter,GO:0043405~regulation of MAP kinase activity,GO:0043484~regulation of RNA splicing,GO:0046777~protein autophosphorylation,GO:0051726~regulation of cell cy…	GO:0000307~cyclin-dependent protein kinase holoenzyme complex,GO:0002944~cyclin K-CDK12 complex,GO:0005634~nucleus,GO:0005654~nucleoplasm,GO:0008024~cyclin/CDK positive transcription elongation factor complex,GO:0016607~nuclear speck,GO:0019908~nuclear cyclin-dependent protein kinase holoenzyme complex,	GO:0004672~protein kinase activity,GO:0004693~cyclin-dependent protein serine/threonine kinase activity,GO:0004712~protein serine/threonine/tyrosine kinase activity,GO:0005515~protein binding,GO:0005524~ATP binding,GO:0008353~RNA polymerase II carboxy-terminal domain kinase activity,GO:0016301~kinase activity,GO:0019901~protein kinase binding,GO:0030332~cyclin binding,	Not significant	2	4
Q9Y388	RBMX2	Q9Y388	RBMX2	-0.616903	0.245882	0.668492	18.7092	18.4481	18.6519	18.1204	20.1269	19.8168	18.9163	18.8598	19.0291	16.4572	17.7804	19.1292	Not detected	FUNCTION: Involved in pre-mRNA splicing as component of the activated spliceosome. {ECO:0000269|PubMed:29360106, ECO:0000269|PubMed:29361316}.	nucleus [GO:0005634]; precatalytic spliceosome [GO:0071011]; U2 snRNP [GO:0005686]; U2-type precatalytic spliceosome [GO:0071005]	mRNA splicing, via spliceosome [GO:0000398]	RNA binding [GO:0003723]	SUBCELLULAR LOCATION: Nucleus {ECO:0000269|PubMed:29360106, ECO:0000269|PubMed:29361316}.	GO:0000398~mRNA splicing, via spliceosome,	GO:0005634~nucleus,GO:0005686~U2 snRNP,GO:0071005~U2-type precatalytic spliceosome,GO:0071011~precatalytic spliceosome,	GO:0003676~nucleic acid binding,GO:0003723~RNA binding,GO:0005515~protein binding,	Not significant	0	0
[truncated: 910 more rows]

## Sheet: Pol2-SPACE vs global-SPACE
RNAPII ChIP-SPACE vs global-SPACE
[truncated: 2,017 more rows]

## Sheet: Details of hIPS cell lines
Details of hiPS cell lines
[truncated: 7 more rows]

[truncated: 2 more sheets: Pol2_SPACE_raw_values, global-SPACE_raw_values]
