# Supplementary material for: RNA polymerase II-associated proteins reveal pathways affected in VCP-related amyotrophic lateral sclerosis
Source: Brain. 2023 Feb 15;146(6):2547–56. doi: 10.1093/brain/awad046 (PMC7614746; doi:10.1093/brain/awad046)
Supplement: awad046_Supplementary_Data [file awad046_supplementary_data.zip › brain-2022-01657-File007.xlsx]

## Sheet: SART3KD_IRFinder_diffIR
SART3 knockdown poly-A RNA-seq, IRfinder analysis
Condition A replicate 1: shSART3_rep1
Condition A replicate 2: shSART3_rep2
Condition B replicate 1: shControl_rep1
Condition B replicate 2: shControl_rep2
Gene.names	ENSEMBL	diff.IRratio (A.IRratio - B.IRratio)	p.diff	Chr	Start	End	Intron.GeneName.GeneID	X.	Direction	ExcludedBases	p.increased	p.decreased	A.IRratio	A.IRok	A.IntronCover	A.IntronDepth	A.SplicesMax	A.SplicesExact	B.IRratio	B.IRok	B.IntronCover	B.IntronDepth	B.SplicesMax	B.SplicesExact	replicates	A1.IRratio	A2.IRratio	B1.IRratio	B2.IRratio
FN1	ENSG00000115414	0.039712	7.44e-33	2	215372015	215372108	FN1/ENSG00000115414/known-exon	0	-	10	1	7.44e-33	0.219271	-	1	9861.06	35111	34913	0.179559	-	1	5368.57	24530	24419	reps	0.220612	0.218251	0.172678	0.187171
SOD2	ENSG00000112096	-0.232572	2.22e-14	6	159679298	159682473	SOD2/ENSG00000112096/known-exon	0	-	345	2.22e-14	1	0.420966	NonUniformIntronCover	1	555.439	764	759	0.653538	-	1	624.373	331	325	reps	0.436803	0.406835	0.665773	0.638681
COL9A3	ENSG00000092758	-0.492491	1.56e-11	20	62827294	62827922	COL9A3/ENSG00000092758/clean	0	+	10	1.56e-11	1	0.145729	-	1	58.5121	343	341	0.63822	-	0.964401	38.8105	22	22	reps	0.117995	0.169489	0.579531	0.684624
DHRS2	ENSG00000100867	-0.102668	1.62e-11	14	23639004	23639178	DHRS2/ENSG00000100867/clean	0	+	10	1.62e-11	1	0.0307111	-	1	35.4545	1105	1105	0.133379	NonUniformIntronCover	1	46.7879	285	285	reps	0.0280917	0.0340362	0.177778	0.105478
ID1	ENSG00000125968	-0.54863	3.96e-10	20	31605813	31606052	ID1/ENSG00000125968/known-exon	0	+	10	3.96e-10	1	0.129998	NonUniformIntronCover	1	40.3441	270	270	0.678628	-	1	27.4516	13	13	reps	0.106259	0.168184	0.66992	0.681507
SCARB1	ENSG00000073060	-0.20902	3.97e-10	12	124778586	124782682	SCARB1/ENSG00000073060/clean	0	-	100	3.97e-10	1	0.109326	-	0.994244	59.4087	484	453	0.318346	NonUniformIntronCover	0.993493	74.2562	159	155	reps	0.0996147	0.117262	0.331285	0.309626
ACTG1	ENSG00000184009	-0.0220505	6.93e-09	17	81511626	81511902	ACTG1/ENSG00000184009/clean	0	-	61	6.93e-09	1	0.0143654	-	1	77.931	5347	5346	0.0364159	NonUniformIntronCover	1	73.5057	1940	1940	reps	0.0140083	0.0146131	0.0478314	0.0290067
TGFBI	ENSG00000120708	-0.140965	8.38e-09	5	136046495	136046850	TGFBI/ENSG00000120708/clean	0	+	71	8.38e-09	1	0.146906	-	1	103.667	602	601	0.287871	NonUniformIntronCover	1	194.035	480	480	reps	0.123123	0.167586	0.336271	0.254043
SF3B2	ENSG00000087365	-0.153982	1.03e-08	11	66058405	66058829	SF3B2/ENSG00000087365/clean	0	+	10	1.03e-08	1	0.0786135	-	1	33.4458	392	391	0.232596	-	1	82.1386	270	270	reps	0.0650255	0.0848811	0.211862	0.249832
PABPC1	ENSG00000070756	-0.0204877	1.38e-08	8	100717888	100718086	PABPC1/ENSG00000070756/clean	0	-	12	1.38e-08	1	0.0156156	NonUniformIntronCover	1	70.6711	4455	4440	0.0361033	-	1	111.355	2973	2953	reps	0.0154703	0.0156405	0.0369464	0.0352226
AHSG	ENSG00000145192	-0.0097185	1.35e-07	3	186617350	186618535	AHSG/ENSG00000145192/clean	0	+	10	1.35e-07	1	0.0236878	-	1	546.998	22545	21977	0.0334063	NonUniformIntronCover	1	388.741	11248	10938	reps	0.0235216	0.0239906	0.0342519	0.0328657
FKBP10	ENSG00000141756	-0.183236	1.47e-07	17	41820461	41820946	FKBP10/ENSG00000141756/clean	0	+	10	1.47e-07	1	0.273977	-	1	200.382	514	462	0.457213	NonUniformIntronCover	1	202.162	240	202	reps	0.250707	0.297387	0.436685	0.47128
MALT1	ENSG00000172175	-0.276233	1.67e-07	18	58733574	58734306	MALT1/ENSG00000172175/clean	0	+	119	1.67e-07	1	0.223516	NonUniformIntronCover	1	54.4049	189	171	0.499749	-	1	116.883	117	107	reps	0.243908	0.209089	0.436052	0.550523
BPIFB2	ENSG00000078898	-0.0415112	9.14e-07	20	33019750	33020327	BPIFB2/ENSG00000078898/clean	0	+	10	9.14e-07	0.999999	0.0515097	-	1	118.987	2191	2141	0.0930209	-	1	139.586	1361	1339	reps	0.0486477	0.0543471	0.0960885	0.0889772
NOTUM	ENSG00000185269	-0.124202	1.05e-06	17	81953267	81954255	NOTUM/ENSG00000185269/clean	0	-	100	1.05e-06	0.999999	0.137318	-	1	148.511	933	867	0.26152	NonUniformIntronCover	1	94.1994	266	242	reps	0.126044	0.145401	0.363186	0.190204
PGK1	ENSG00000102144	-0.0151176	1.35e-06	X	78125051	78125326	PGK1/ENSG00000102144/known-exon	0	+	10	1.35e-06	0.999999	0.0129511	-	1	55.1869	4206	4206	0.0280687	-	1	98.4206	3408	3408	reps	0.013126	0.0126608	0.0214235	0.0340337
ASPSCR1	ENSG00000169696	-0.209343	4.59e-06	17	82016869	82016940	ASPSCR1/ENSG00000169696/clean	0	+	10	4.59e-06	0.999995	0.122599	-	1	72.52	518	518	0.331942	NonUniformIntronCover	1	31.8	64	64	reps	0.121727	0.125652	0.398625	0.309774
FUS	ENSG00000089280	-0.160667	4.68e-06	16	31186836	31188324	FUS/ENSG00000089280/clean	0	+	10	4.68e-06	0.999995	0.410579	-	1	408.892	541	541	0.571246	-	1	327.755	225	225	reps	0.397301	0.423418	0.50916	0.659452
PLXNB1	ENSG00000164050	-0.168968	6.59e-06	3	48413169	48413669	PLXNB1/ENSG00000164050/clean	0	-	10	6.59e-06	0.999993	0.115587	-	1	34.3724	263	256	0.284555	NonUniformIntronCover	1	62.4439	157	153	reps	0.113156	0.116239	0.302265	0.263699
FUS	ENSG00000089280	-0.049149	7.61e-06	16	31188357	31189122	FUS/ENSG00000089280/clean	0	+	13	7.61e-06	0.999992	0.0394689	-	1	55.1026	1341	1324	0.0886179	-	1	57.5629	592	587	reps	0.0351631	0.0420603	0.081591	0.100253
LAMB2	ENSG00000172037	-0.30727	8.2e-06	3	49129324	49129603	LAMB2/ENSG00000172037/clean	0	-	10	8.2e-06	0.999992	0.118614	-	1	19.9174	147	147	0.425884	NonUniformIntronCover	1	25.9633	35	35	reps	0.113062	0.11721	0.428072	0.412881
SLC5A6	ENSG00000138074	-0.230747	1.25e-05	2	27204931	27205349	SLC5A6/ENSG00000138074/clean	0	-	10	1.25e-05	0.999988	0.2425	-	1	90.5976	283	274	0.473247	-	1	76.3659	85	81	reps	0.217184	0.265905	0.447765	0.492609
COL9A3	ENSG00000092758	-0.0904885	1.55e-05	20	62837265	62838683	COL9A3/ENSG00000092758/clean	0	+	110	1.55e-05	0.999984	0.0111025	-	1	5.95038	530	530	0.101591	NonUniformIntronCover	0.997706	9.3855	83	83	reps	0.00952437	0.0137085	0.129817	0.080642
NOTUM	ENSG00000185269	-0.059833	1.96e-05	17	81958393	81958934	NOTUM/ENSG00000185269/clean	0	-	10	1.96e-05	0.99998	0.078359	-	1	105.596	1242	1234	0.138192	NonUniformIntronCover	1	105.671	659	653	reps	0.0756466	0.080862	0.143181	0.129324
SLC13A5	ENSG00000141485	-0.201594	2.33e-05	17	6704056	6706641	SLC13A5/ENSG00000141485/clean	0	-	10	2.33e-05	0.999977	0.0927248	-	1	30.967	303	300	0.294319	NonUniformIntronCover	1	22.9389	54	53	reps	0.085079	0.0985902	0.445419	0.19654
BCL2L2-PABPN1	ENSG00000258643	-0.140286	2.65e-05	14	23324289	23325246	BCL2L2-PABPN1/ENSG00000258643/known-exon	0	+	99	2.65e-05	0.999973	0.544265	NonUniformIntronCover	1	687.892	576	576	0.684551	-	1	572.901	264	264	reps	0.551736	0.539312	0.687647	0.682711
SLC17A9	ENSG00000101194	0.0635068	2.76e-05	20	62966732	62967336	SLC17A9/ENSG00000101194/known-exon	0	+	10	0.999972	2.76e-05	0.159066	-	1	192.937	1020	1010	0.0955592	-	1	86.1092	815	807	reps	0.158694	0.160203	0.0987718	0.0977068
NONO	ENSG00000147140	-0.086333	3.16e-05	X	71297938	71298468	NONO/ENSG00000147140/known-exon	0	+	10	3.16e-05	0.999968	0.206	-	1	227.014	874	874	0.292333	-	1	296.601	717	717	reps	0.18453	0.223013	0.258082	0.327836
DHRS2	ENSG00000100867	-0.0285916	3.69e-05	14	23643219	23644110	DHRS2/ENSG00000100867/clean	0	+	10	3.69e-05	0.999963	0.0268892	NonUniformIntronCover	1	39.7904	1440	1426	0.0554808	-	1	95.8045	1631	1617	reps	0.0250228	0.0281409	0.0571004	0.0531362
FOS	ENSG00000170345	-0.240433	3.93e-05	14	75280667	75280782	FOS/ENSG00000170345/known-exon	0	+	10	3.93e-05	0.999961	0.158893	-	1	24.5581	130	130	0.399326	-	1	57.8372	86	86	reps	0.132173	0.182037	0.451803	0.358833
SRSF1	ENSG00000136450	-0.111863	5.06e-05	17	58005600	58005800	SRSF1/ENSG00000136450/known-exon	0	-	10	5.06e-05	0.999949	0.267133	-	1	238.75	575	574	0.378996	-	1	256.934	386	385	reps	0.227514	0.301478	0.316202	0.449718
RPL18	ENSG00000063177	-0.0143098	6.45e-05	19	48615447	48615876	RPL18/ENSG00000063177/known-exon	0	-	10	6.45e-05	0.999936	0.00361871	-	1	11.858	3265	3265	0.0179285	NonUniformIntronCover	1	11.9941	657	657	reps	0.00412342	0.00343146	0.024741	0.0147221
COL18A1	ENSG00000182871	-0.139166	7.33e-05	21	45487509	45488417	COL18A1/ENSG00000182871/clean	0	+	10	7.33e-05	0.999927	0.0526605	-	1	23.9583	428	428	0.191827	NonUniformIntronCover	1	16.3778	67	67	reps	0.0483986	0.056145	0.241573	0.165492
SLC17A9	ENSG00000101194	0.0437711	8.04e-05	20	62963369	62963583	SLC17A9/ENSG00000101194/clean	0	+	10	0.99992	8.04e-05	0.0553557	-	1	45.4146	775	764	0.0115846	NonUniformIntronCover	0.955882	4.81707	411	403	reps	0.0675387	0.0444915	0.00445576	0.0137892
AFDN	ENSG00000130396	-0.108526	8.97e-05	6	167911489	167914167	AFDN/ENSG00000130396/clean	0	+	716	8.97e-05	0.99991	0.128566	-	1	61.5216	403	324	0.237092	-	1	96.3397	301	246	reps	0.129039	0.130277	0.235433	0.23728
HNRNPA2B1	ENSG00000122566	0.069496	9.05e-05	7	26192338	26192494	HNRNPA2B1/ENSG00000122566/clean	0	-	10	0.99991	9.05e-05	0.261036	-	1	348.3	881	881	0.19154	-	1	249.95	972	972	reps	0.25914	0.263168	0.190524	0.192925
AL358113.1	ENSG00000285130	-0.097478	0.000101427	9	69252900	69254208	AL358113.1/ENSG00000285130/known-exon	0	+	10	0.000101427	0.999899	0.153393	-	1	103.638	564	558	0.250871	-	1	129.265	384	369	reps	0.142031	0.164042	0.226763	0.267518
RING1	ENSG00000204227	-0.20704	0.000102521	6	33210130	33211157	RING1/ENSG00000204227/clean	0	+	10	0.000102521	0.999897	0.111593	NonUniformIntronCover	1	17.3342	138	138	0.318633	-	1	32.7346	70	70	reps	0.0943256	0.12273	0.339822	0.308998
FUS	ENSG00000089280	-0.0321877	0.000102754	16	31190398	31190741	FUS/ENSG00000089280/clean	0	+	10	0.000102754	0.999897	0.00482226	-	1	2.97037	613	613	0.03701	NonUniformIntronCover	1	13.8741	361	361	reps	0.00425625	0.00502513	0.0293705	0.0465433
EML4	ENSG00000143924	-0.0133194	0.000109462	2	42261294	42263177	EML4/ENSG00000143924/clean	0	+	10	0.000109462	0.999891	0.00366265	-	1	6.74567	1823	1823	0.016982	-	1	21.1278	1203	1202	reps	0.00295214	0.00412624	0.0111894	0.0219406
AFDN	ENSG00000130396	-0.079254	0.000109659	6	167918933	167922855	AFDN/ENSG00000130396/clean	0	+	10	0.000109659	0.99989	0.06794	-	1	33.6762	460	459	0.147194	-	1	66.2784	384	381	reps	0.0632551	0.0733795	0.126723	0.166139
DDX5	ENSG00000108654	-0.036892	0.000110359	17	64500326	64500548	DDX5/ENSG00000108654/clean	0	-	10	0.000110359	0.99989	0.122459	-	1	384.174	2751	2751	0.159351	-	1	395.605	2087	2085	reps	0.126467	0.119782	0.158386	0.162018
ZMYM3	ENSG00000147130	-0.204349	0.000118102	X	71244470	71244789	ZMYM3/ENSG00000147130/clean	0	-	10	0.000118102	0.999882	0.161861	-	1	27.616	143	143	0.36621	-	1	66.448	115	114	reps	0.150258	0.165489	0.340369	0.375307
BPIFB2	ENSG00000078898	-0.052141	0.000133386	20	33020587	33021280	BPIFB2/ENSG00000078898/clean	0	+	10	0.000133386	0.999867	0.176705	-	1	373.458	1740	1681	0.228846	-	1	418.131	1409	1361	reps	0.173763	0.179159	0.23059	0.225549
TXNIP	ENSG00000265972	-0.0229706	0.000147024	1	145993886	145994015	TXNIP/ENSG00000265972/clean	0	-	10	0.000147024	0.999853	0.0168046	NonUniformIntronCover	1	24.6122	1440	1440	0.0397752	-	1	51.5714	1245	1245	reps	0.0205771	0.0138859	0.0468334	0.0320576
BAG6	ENSG00000204463	-0.0839215	0.000152189	6	31640306	31640384	BAG6/ENSG00000204463/clean	0	-	10	0.000152189	0.999848	0.0819065	-	1	44.25	496	495	0.165828	NonUniformIntronCover	1	60.0357	302	302	reps	0.0840361	0.0791262	0.143854	0.185396
COQ8A	ENSG00000163050	-0.324762	0.000194094	1	226965737	226977448	COQ8A/ENSG00000163050/clean	0	+	710	0.000194094	0.999806	0.0808174	-	0.952277	10.4628	118	115	0.405579	NonUniformIntronCover	0.944005	8.87003	13	11	reps	0.0675815	0.0888828	0.685002	0.258664
RAB18	ENSG00000099246	-0.138252	0.000197585	10	27533853	27533927	RAB18/ENSG00000099246/clean	0	+	10	0.000197585	0.999802	0.0933587	-	1	22.6538	220	217	0.231611	-	1	40.6923	135	135	reps	0.0895307	0.0963549	0.23692	0.221416
FBXO9	ENSG00000112146	-0.0859094	0.000205182	6	53093978	53095512	FBXO9/ENSG00000112146/clean	0	+	170	0.000205182	0.999795	0.0371596	NonUniformIntronCover	1	11.2308	291	286	0.123069	-	1	26.2436	187	183	reps	0.0377754	0.0373235	0.0893515	0.164872
MLXIPL	ENSG00000009950	-0.149173	0.000232745	7	73593983	73594273	MLXIPL/ENSG00000009950/known-exon	0	-	10	0.000232745	0.999767	0.179651	-	1	68.1071	311	309	0.328824	NonUniformIntronCover	1	64.6696	132	131	reps	0.201273	0.166995	0.370717	0.30167
HSPG2	ENSG00000142798	-0.26501	0.000266836	1	21850498	21851545	HSPG2/ENSG00000142798/clean	0	-	190	0.000266836	0.999733	0.0084232	-	0.424737	0.364431	50	50	0.273433	NonUniformIntronCover	1	4.51603	11	11	reps	0.0185953	0.00663496	0.367159	0.210688
DUSP1	ENSG00000120129	-0.0646527	0.00028577	5	172769132	172769574	DUSP1/ENSG00000120129/clean	0	-	10	0.00028577	0.999714	0.0490423	-	1	21.3506	414	414	0.113695	NonUniformIntronCover	1	50.7989	396	395	reps	0.0506435	0.0508382	0.149661	0.0881918
PIM1	ENSG00000137193	0.0387915	0.000306376	6	37171031	37171124	PIM1/ENSG00000137193/clean	0	+	10	0.999694	0.000306376	0.0465874	-	1	31.0286	635	630	0.00779589	NonUniformIntronCover	1	2.82857	360	359	reps	0.0493348	0.0451236	0.00254218	0.0124481
PPP2R2D	ENSG00000175470	-0.0715758	0.00034931	10	131940196	131940581	PPP2R2D/ENSG00000175470/clean	0	+	10	0.00034931	0.999651	0.00276272	-	0.498667	0.496689	180	178	0.0743385	NonUniformIntronCover	1	6.34437	79	79	reps	0.00369511	0.0018889	0.0903614	0.0606927
HPN	ENSG00000105707	-0.075077	0.000361505	19	35066032	35066248	HPN/ENSG00000105707/clean	0	+	10	0.000361505	0.999638	0.119441	-	1	102.274	754	713	0.194518	-	1	92.25	382	364	reps	0.125187	0.112373	0.260608	0.160981
RPP21	ENSG00000241370	0.188894	0.000361974	6	30345228	30345297	RPP21/ENSG00000241370/known-exon	0	+	10	0.999638	0.000361974	0.199565	NonUniformIntronCover	1	25.68	103	92	0.0106707	-	0.474576	0.44	44	40	reps	0.312977	0.121657	0	0.0146138
FUS	ENSG00000089280	-0.0299157	0.00037504	16	31189226	31189664	FUS/ENSG00000089280/clean	0	+	10	0.00037504	0.999625	0.0291955	-	1	45.2907	1506	1505	0.0591112	-	1	44.9826	716	716	reps	0.0289658	0.0284498	0.05992	0.0548946
SCARB1	ENSG00000073060	-0.098329	0.000393777	12	124782811	124786356	SCARB1/ENSG00000073060/clean	0	-	547	0.000393777	0.999606	0.158026	-	1	79.3908	404	396	0.256355	NonUniformIntronCover	1	110.657	321	311	reps	0.151212	0.163306	0.231262	0.275019
AGRN	ENSG00000188157	-0.191126	0.00051677	1	1046957	1047326	AGRN/ENSG00000188157/clean	0	+	10	0.00051677	0.999483	0.141824	-	1	31.2345	189	188	0.33295	NonUniformIntronCover	0.941504	27.9517	56	55	reps	0.140135	0.152047	0.347538	0.323079
CCN1	ENSG00000142871	-0.0594462	0.000599667	1	85582284	85582415	CCN1/ENSG00000142871/clean	0	+	10	0.000599667	0.9994	0.0565278	-	1	28.9388	483	483	0.115974	-	1	56.6735	432	432	reps	0.0610248	0.0520043	0.137457	0.0984927
VMP1	ENSG00000062716	-0.0507231	0.000621948	17	59838397	59839767	VMP1/ENSG00000062716/clean	0	+	60	0.000621948	0.999378	0.0901469	-	1	81.3435	820	820	0.14087	-	1	134.126	818	816	reps	0.0806064	0.0996426	0.160296	0.119966
DDX39B	ENSG00000198563	-0.0321554	0.000649501	6	31535485	31536499	DDX39B/ENSG00000198563/clean	0	-	96	0.000649501	0.99935	0.0239072	NonUniformIntronCover	1	18.3451	749	749	0.0560626	-	1	43	724	724	reps	0.0214199	0.0254409	0.0493776	0.0612461
EML4	ENSG00000143924	-0.0294842	0.000653932	2	42282972	42284633	EML4/ENSG00000143924/clean	0	+	10	0.000653932	0.999346	0.0343577	NonUniformIntronCover	1	39.5295	1111	1104	0.0638419	-	1	77.6067	1138	1133	reps	0.0357658	0.0341647	0.0663247	0.0612578
SFI1	ENSG00000198089	-0.751725	0.00065536	22	31604404	31604868	SFI1/ENSG00000198089/clean	0	+	123	0.00065536	0.999345	0.0214539	-	0.460411	0.40146	19	19	0.773179	LowCover	1	3.40876	1	1	reps	0.0369499	0.0300253	1	0.660891
RBP4	ENSG00000138207	0.0095299	0.000694878	10	93600499	93600666	RBP4/ENSG00000138207/clean	0	-	10	0.999305	0.000694878	0.0245041	-	1	152.175	6058	6039	0.0149742	NonUniformIntronCover	1	52.4921	3453	3446	reps	0.0244365	0.0247057	0.0134063	0.0161297
FKBP10	ENSG00000141756	0.0366695	0.000727364	17	41821817	41822222	FKBP10/ENSG00000141756/clean	0	+	10	0.999273	0.000727364	0.0690563	-	1	55.9308	754	750	0.0323868	NonUniformIntronCover	1	22.3585	667	667	reps	0.0649855	0.0718309	0.0217761	0.0413119
IGFBP1	ENSG00000146678	-0.0048779	0.000755369	7	45890717	45891931	IGFBP1/ENSG00000146678/clean	0	+	10	0.000755369	0.999245	0.0136805	-	1	253.062	18245	18234	0.0185584	-	1	192.044	10156	10143	reps	0.0136726	0.0137353	0.0183397	0.0182233
CDKN1A	ENSG00000124762	-0.0980706	0.000813287	6	36678798	36684096	CDKN1A/ENSG00000124762/clean	0	+	886	0.000813287	0.999187	0.0291644	-	0.967362	10.4841	279	278	0.127235	MinorIsoform	0.889619	8.01812	35	35	reps	0.026989	0.0303981	0.16477	0.0959753
SRSF1	ENSG00000136450	-0.0622685	0.000844966	17	58006527	58006943	SRSF1/ENSG00000136450/clean	0	-	47	0.000844966	0.999155	0.0143941	NonUniformIntronCover	0.693767	5.97315	409	403	0.0766626	-	0.945799	8.05369	97	96	reps	0.0152016	0.010643	0.0431193	0.0817256
TF	ENSG00000091513	-0.0054872	0.000864604	3	133777238	133778585	TF/ENSG00000091513/clean	0	+	10	0.000864604	0.999135	0.0200086	-	1	414.406	20224	20211	0.0254958	NonUniformIntronCover	1	283.161	10791	10788	reps	0.0204318	0.0196015	0.0265714	0.0240954
PRPSAP1	ENSG00000161542	-0.082372	0.000898211	17	76330098	76330550	PRPSAP1/ENSG00000161542/clean	0	-	10	0.000898211	0.999102	0.188447	-	1	117.961	508	506	0.270819	-	1	196.472	529	529	reps	0.182257	0.192677	0.252493	0.291986
QPRT	ENSG00000103485	-0.15641	0.000946853	16	29695199	29696995	QPRT/ENSG00000103485/clean	0	+	70	0.000946853	0.999053	0.0452232	-	0.976825	10.1835	215	196	0.201633	NonUniformIntronCover	0.915411	6.56647	25	24	reps	0.0416271	0.0461631	0.272345	0.1431
DDB2	ENSG00000134574	-0.115424	0.00106094	11	47235412	47237836	DDB2/ENSG00000134574/clean	0	+	164	0.00106094	0.998939	0.156577	-	1	44.9259	223	208	0.272001	MinorIsoform	1	93.4071	189	168	reps	0.157154	0.153593	0.272539	0.275658
FMNL2	ENSG00000157827	-0.0600685	0.00115023	2	152615000	152617090	FMNL2/ENSG00000157827/clean	0	+	160	0.00115023	0.99885	0.0512065	-	1	20.9404	386	386	0.111275	NonUniformIntronCover	1	47.9547	382	382	reps	0.0484949	0.049744	0.0923952	0.126868
ROBO1	ENSG00000169855	-0.103977	0.00122817	3	78714524	78717274	ROBO1/ENSG00000169855/clean	0	-	100	0.00122817	0.998772	0.09266	NonUniformIntronCover	1	24.9179	244	239	0.196637	-	1	44.3028	181	180	reps	0.0836978	0.100506	0.182716	0.207698
RELA	ENSG00000173039	-0.130259	0.00123323	11	65655000	65655687	RELA/ENSG00000173039/known-exon	0	-	10	0.00123323	0.998767	0.0974453	-	1	18.3542	170	169	0.227704	NonUniformIntronCover	1	33.0221	112	112	reps	0.112158	0.0964696	0.228315	0.223008
GTPBP3	ENSG00000130299	-0.481854	0.00123596	19	17338451	17338538	GTPBP3/ENSG00000130299/clean	0	+	10	0.00123596	0.998764	0.0181462	-	0.480519	0.451613	26	26	0.5	LowCover	1	3	3	3	reps	0.0418552	0.0102828	1	0.4
ZFAND1	ENSG00000104231	-0.0601414	0.00130462	8	81714039	81714803	ZFAND1/ENSG00000104231/clean	0	-	11	0.00130462	0.998695	0.0396039	-	1	15.9175	386	367	0.0997453	-	1	27.9208	252	244	reps	0.035874	0.0420874	0.100683	0.0971876
BCAM	ENSG00000187244	-0.029655	0.00133355	19	44819192	44819345	BCAM/ENSG00000187244/clean	0	+	10	0.00133355	0.998666	0.0345742	-	1	45.9831	1284	1273	0.0642292	NonUniformIntronCover	1	45.6441	665	660	reps	0.035623	0.0348716	0.0397666	0.0745499
CTPS1	ENSG00000171793	-0.264032	0.00137081	1	41008714	41008793	CTPS1/ENSG00000171793/clean	0	+	10	0.00137081	0.998629	0.157895	-	1	15	80	80	0.421927	-	1	21.8966	30	30	reps	0.12766	0.183983	0.422717	0.431373
MAN2C1	ENSG00000140400	-0.334911	0.0014155	15	75359425	75359619	MAN2C1/ENSG00000140400/clean	0	-	23	0.0014155	0.998584	0.336741	-	1	31.9855	63	63	0.671652	NonUniformIntronCover	1	42.9565	19	19	reps	0.290381	0.386761	0.750542	0.637557
PABPC4	ENSG00000090621	-0.160471	0.00144537	1	39562416	39563613	PABPC4/ENSG00000090621/clean	0	-	10	0.00144537	0.998555	0.0822241	-	1	14.5137	162	161	0.242695	NonUniformIntronCover	1	15.7032	49	48	reps	0.0754459	0.087665	0.289395	0.193946
KDM4B	ENSG00000127663	-0.234261	0.00148874	19	5131545	5131886	KDM4B/ENSG00000127663/clean	0	+	10	0.00148874	0.998511	0.00898204	-	0.407855	0.270677	45	45	0.243243	NonUniformIntronCover	0.655589	2.57143	8	8	reps	0	0.0154445	0.152007	0.115919
COL9A2	ENSG00000049089	-0.125007	0.00150332	1	40307499	40307702	COL9A2/ENSG00000049089/clean	0	-	10	0.00150332	0.998497	0.01785	NonUniformIntronCover	1	3.96203	217	217	0.142857	-	1	4	24	24	reps	0.0221672	0.0139836	0.145946	0.119505
PEX16	ENSG00000121680	-0.44082	0.0016	11	45914203	45914315	PEX16/ENSG00000121680/clean	0	-	10	0.0016	0.9984	0.0160772	-	0.392157	0.238095	24	24	0.456897	LowCover	1	2.52381	3	3	reps	0.0316456	0	0.0810811	0.535912
COPB2	ENSG00000184432	-0.0504138	0.00164482	3	139373412	139373665	COPB2/ENSG00000184432/clean	0	-	10	0.00164482	0.998355	0.0204331	NonUniformIntronCover	1	6.09091	292	288	0.0708469	-	1	19.596	257	253	reps	0.0120755	0.0260449	0.060604	0.0835455
MPST	ENSG00000128309	-0.0616507	0.00183995	22	37024810	37029215	MPST/ENSG00000128309/clean	0	+	326	0.00183995	0.99816	0.0710923	-	1	43.2413	565	521	0.132743	NonUniformIntronCover	0.998039	44.3876	271	257	reps	0.0711405	0.0708298	0.179574	0.102251
COL9A3	ENSG00000092758	-0.0761648	0.00185399	20	62838761	62840541	COL9A3/ENSG00000092758/clean	0	+	130	0.00185399	0.998146	0.00813198	NonUniformIntronCover	0.873939	2.95152	360	360	0.0842968	-	0.898182	3.03788	33	33	reps	0.00262408	0.00828488	0.193295	0.0478304
MED23	ENSG00000112282	-0.139081	0.00189775	6	131596163	131596517	MED23/ENSG00000112282/known-exon	0	-	10	0.00189775	0.998102	0.0646466	NonUniformIntronCover	1	8.22464	119	119	0.203728	-	1	16.6304	65	65	reps	0.0481543	0.0817893	0.192982	0.246895
RDH11	ENSG00000072042	-0.085829	0.00191082	14	67692593	67692933	RDH11/ENSG00000072042/clean	0	-	10	0.00191082	0.998089	0.106843	-	1	44.5	372	353	0.192672	-	1	52.7424	221	216	reps	0.0945455	0.116799	0.185658	0.201536
SRSF6	ENSG00000124193	-0.145267	0.00191865	20	43459420	43459770	SRSF6/ENSG00000124193/clean	0	+	10	0.00191865	0.998081	0.440978	-	1	190.11	212	212	0.586245	NonUniformIntronCover	1	219.618	147	147	reps	0.411501	0.465313	0.600309	0.571474
ELP1	ENSG00000070061	-0.18348	0.00209092	9	108917670	108918810	ELP1/ENSG00000070061/clean	0	-	10	0.00209092	0.997909	0.32383	-	1	66.0907	137	137	0.50731	-	1	99.8783	97	96	reps	0.285323	0.372596	0.516115	0.49918
FGFR3	ENSG00000068078	-0.0800165	0.00210624	4	1804969	1805354	FGFR3/ENSG00000068078/clean	0	+	10	0.00210624	0.997894	0.0191632	NonUniformIntronCover	1	10.5894	541	541	0.0991797	-	1	3.52318	31	31	reps	0.0171304	0.0214946	0.0406977	0.13028
LPCAT1	ENSG00000153395	-0.080914	0.00213058	5	1477486	1479620	LPCAT1/ENSG00000153395/clean	0	-	230	0.00213058	0.997869	0.20756	-	1	133.32	509	506	0.288474	-	1	162.577	401	396	reps	0.204597	0.21099	0.256394	0.31652
PDXDC1	ENSG00000179889	-0.0640985	0.00215604	16	15031906	15032860	PDXDC1/ENSG00000179889/clean	0	+	10	0.00215604	0.997844	0.0614875	-	1	23.9788	365	365	0.125586	-	1	40.6455	283	281	reps	0.0507312	0.069374	0.126728	0.125759
MLXIPL	ENSG00000009950	-0.265752	0.00226782	7	73606111	73606973	MLXIPL/ENSG00000009950/clean	0	-	190	0.00226782	0.997732	0.182336	-	1	24.5296	93	90	0.448088	NonUniformIntronCover	0.971726	19.4852	24	21	reps	0.14674	0.213287	0.584509	0.341294
COL9A2	ENSG00000049089	-0.121533	0.00227803	1	40303185	40303529	COL9A2/ENSG00000049089/clean	0	-	10	0.00227803	0.997722	0	-	0	0	99	99	0.121533	NonUniformIntronCover	1	1.79851	13	13	reps	0	0	0.169176	0.0696379
KMT2D	ENSG00000167548	-0.366758	0.00228977	12	49042330	49042560	KMT2D/ENSG00000167548/clean	0	-	10	0.00228977	0.99771	0.0178571	-	0.454545	0.386364	24	24	0.384615	LowCover	0.75	2.5	4	4	reps	0	0.0364964	1	0.291751
LRP5	ENSG00000162337	-0.103135	0.00239862	11	68438682	68439776	LRP5/ENSG00000162337/clean	0	+	10	0.00239862	0.997601	0.0242557	NonUniformIntronCover	1	4.82258	193	193	0.127391	-	1	5.69355	39	39	reps	0.0152975	0.0320519	0.285008	0.101237
FBXO11	ENSG00000138081	0.101771	0.00247857	2	47808247	47808328	FBXO11/ENSG00000138081/clean	0	-	10	0.997521	0.00247857	0.121987	-	1	14.3103	103	103	0.020216	NonUniformIntronCover	1	2.51724	122	122	reps	0.0831615	0.148377	0.0452675	0.00586566
TXNIP	ENSG00000265972	-0.0110791	0.00275399	1	145995291	145995403	TXNIP/ENSG00000265972/clean	0	-	10	0.00275399	0.997246	0.00828685	NonUniformIntronCover	1	14.8571	1778	1778	0.0193659	-	1	29.5238	1495	1495	reps	0.00909926	0.00810466	0.0247171	0.0149254
DDX5	ENSG00000108654	0.0129827	0.00278405	17	64503098	64503187	DDX5/ENSG00000108654/clean	0	-	10	0.997216	0.00278405	0.0332103	-	1	81	2358	2358	0.0202276	-	1	49.8788	2416	2416	reps	0.030297	0.0354193	0.0227901	0.0168373
ITIH3	ENSG00000162267	-0.045218	0.00280068	3	52804734	52805807	ITIH3/ENSG00000162267/clean	0	+	10	0.00280068	0.997199	0.182613	-	1	321.712	1440	1281	0.227831	-	1	312.166	1058	927	reps	0.183029	0.181475	0.216891	0.23702
ACTG1	ENSG00000184009	-0.0105379	0.00281167	17	81511108	81511187	ACTG1/ENSG00000184009/clean	0	-	10	0.00281167	0.997188	0.0153144	-	1	66.6897	4288	4288	0.0258523	-	1	53.4483	2014	2014	reps	0.013445	0.0168774	0.0266988	0.0251518
DIDO1	ENSG00000101191	-0.0486198	0.00289089	20	62896392	62896530	DIDO1/ENSG00000101191/clean	0	-	10	0.00289089	0.997109	9.76e-05	-	0.015625	0	160	160	0.0487174	NonUniformIntronCover	1	4.71154	92	92	reps	0.000118357	8.31e-05	0.0794566	0.02
CROCC	ENSG00000058453	-1	0.00291545	1	16966119	16966407	CROCC/ENSG00000058453/clean	0	+	10	0.00291545	0.997085	0	-	0	0	12	12	1	LowCover	0.964029	1.57143	0	0	reps	0	0	1	1
SEC13	ENSG00000157020	-0.014201	0.00300299	3	10305156	10305558	SEC13/ENSG00000157020/clean	0	-	10	0.00300299	0.996997	0.00286862	-	0.913265	2.27848	792	792	0.0170696	NonUniformIntronCover	1	9.1519	527	527	reps	0.00389639	0.0024949	0.00929911	0.0209323
FST	ENSG00000134363	-0.0261847	0.00314969	5	53483722	53484068	FST/ENSG00000134363/clean	0	+	10	0.00314969	0.99685	0.0432043	-	1	62.4044	1382	1379	0.069389	-	1	64.7206	868	866	reps	0.0381895	0.0486966	0.0669242	0.0724787
RBM28	ENSG00000106344	-0.231117	0.00317785	7	128335679	128335846	RBM28/ENSG00000106344/clean	0	-	10	0.00317785	0.996822	0.223865	NonUniformIntronCover	1	20.1905	69	69	0.454982	-	1	45.0794	53	53	reps	0.133495	0.287688	0.504717	0.404498
NT5DC2	ENSG00000168268	0.0396194	0.00325253	3	52527718	52527828	NT5DC2/ENSG00000168268/clean	0	-	10	0.996747	0.00325253	0.0663616	-	1	29	408	404	0.0267422	NonUniformIntronCover	1	11.925	434	429	reps	0.0639404	0.0700764	0.02335	0.0329048
ZFAND2B	ENSG00000158552	-0.179189	0.00342649	2	219209049	219209261	ZFAND2B/ENSG00000158552/known-exon	0	+	10	0.00342649	0.996574	0.271435	NonUniformIntronCover	1	52.1585	139	139	0.450624	-	1	59.878	73	73	reps	0.25564	0.28876	0.497039	0.418533
FBRS	ENSG00000156860	-0.259714	0.00344026	16	30666990	30667319	FBRS/ENSG00000156860/clean	0	+	10	0.00344026	0.99656	0.103526	-	1	7.85271	68	68	0.36324	NonUniformIntronCover	1	9.69767	17	17	reps	0.145372	0.0392688	0.453776	0.288722
SPTBN1	ENSG00000115306	-0.0240451	0.00344683	2	54645453	54645927	SPTBN1/ENSG00000115306/clean	0	+	10	0.00344683	0.996553	0.0265805	NonUniformIntronCover	1	29.7366	1089	1089	0.0506256	-	1	46.4462	871	871	reps	0.0238531	0.0282132	0.0448593	0.0565596
ABCC3	ENSG00000108846	0.147465	0.00354938	17	50667757	50667862	ABCC3/ENSG00000108846/known-exon	0	+	10	0.996451	0.00354938	0.177778	NonUniformIntronCover	1	8	37	37	0.0303134	-	1	2.28205	73	73	reps	0.166667	0.185185	0.03125	0.025
POLR2A	ENSG00000181222	-0.0297807	0.0036205	17	7501108	7501288	POLR2A/ENSG00000181222/clean	0	+	10	0.0036205	0.996379	0	NonUniformIntronCover	0	0	239	239	0.0297807	-	1	4.57353	149	149	reps	0	0	0.027027	0.0344828
GK	ENSG00000198814	-0.0377146	0.00377629	X	30696683	30700413	GK/ENSG00000198814/clean	0	+	529	0.00377629	0.996224	0.0631164	-	1	56.1179	833	816	0.100831	-	0.999063	78.4965	700	675	reps	0.0623929	0.062494	0.0996734	0.100071
TRIP10	ENSG00000125733	0.0514261	0.0037767	19	6741125	6741224	TRIP10/ENSG00000125733/clean	0	+	10	0.996223	0.0037767	0.0665234	-	1	15.8919	223	223	0.0150973	NonUniformIntronCover	0.988764	3.08108	201	200	reps	0.0665593	0.0635668	0.0226035	0.0130803
NCL	ENSG00000115053	-0.0137662	0.00386396	2	231458389	231459000	NCL/ENSG00000115053/clean	0	-	10	0.00386396	0.996136	0.0217593	-	1	59.4564	2666	2666	0.0355255	-	1	57.2033	1549	1548	reps	0.0198944	0.0231023	0.0367907	0.03261
DCTN1	ENSG00000204843	-0.0724729	0.00389201	2	74368131	74368727	DCTN1/ENSG00000204843/clean	0	-	10	0.00389201	0.996108	0.0245991	-	0.969283	4.18644	166	166	0.097072	NonUniformIntronCover	1	13.0085	121	120	reps	0.0380256	0.0109058	0.0710947	0.119864
IGSF8	ENSG00000162729	-0.113948	0.00393026	1	160092695	160092923	IGSF8/ENSG00000162729/clean	0	-	10	0.00393026	0.99607	0.0500689	-	1	7.43182	141	140	0.164017	NonUniformIntronCover	1	9.61364	49	49	reps	0.0320807	0.0608696	0.133005	0.179055
ERBB3	ENSG00000065361	-0.0135484	0.00395421	12	56088656	56088747	ERBB3/ENSG00000065361/clean	0	+	10	0.00395421	0.996046	0.00313592	-	1	2.39394	761	761	0.0166843	-	1	9.06061	534	534	reps	0.0011983	0.00225734	0.0237614	0.0104167
EPS8L2	ENSG00000177106	0.0569819	0.00395735	11	721991	722090	EPS8L2/ENSG00000177106/known-exon	0	+	10	0.996043	0.00395735	0.104776	-	1	40.7297	347	346	0.0477941	NonUniformIntronCover	1	14.0541	279	278	reps	0.0991747	0.102651	0.0341173	0.0514179
RAB1A	ENSG00000138069	-0.0168388	0.00398731	2	65088690	65088938	RAB1A/ENSG00000138069/clean	0	-	10	0.00398731	0.996013	0.0121819	NonUniformIntronCover	1	13.0104	1055	1047	0.0290207	-	1	29.2604	979	951	reps	0.0143188	0.0103624	0.0199958	0.0378771
TPI1	ENSG00000111669	0.00660508	0.0040584	12	6869183	6869257	TPI1/ENSG00000111669/clean	0	+	10	0.995942	0.0040584	0.0138215	-	1	55.3462	3945	3945	0.00721642	NonUniformIntronCover	1	23.7692	3270	3270	reps	0.0173391	0.0110803	0.00670786	0.00792192
PRRC2B	ENSG00000130723	-0.234197	0.00405902	9	131488096	131491424	PRRC2B/ENSG00000130723/clean	0	+	796	0.00405902	0.995941	0.154845	-	1	16.6726	91	87	0.389042	NonUniformIntronCover	1	18.4665	29	29	reps	0.167207	0.146658	0.549867	0.320455
NRBP1	ENSG00000115216	-0.0222556	0.00415048	2	27441330	27441566	NRBP1/ENSG00000115216/clean	0	+	10	0.00415048	0.99585	0.0049766	NonUniformIntronCover	0.929204	2.19565	439	439	0.0272322	-	1	9.82609	351	351	reps	0.00676017	0.00585919	0.0308041	0.025092
COL18A1	ENSG00000182871	-0.0733014	0.00418521	21	45475535	45476350	COL18A1/ENSG00000182871/clean	0	+	10	0.00418521	0.995815	0.0272666	NonUniformIntronCover	0.992547	11.9412	426	425	0.100568	-	0.885714	5.81424	52	52	reps	0.0261354	0.0284987	0.105133	0.0900632
LMO4	ENSG00000143013	-0.305277	0.00429993	1	87329244	87332012	LMO4/ENSG00000143013/clean	0	+	448	0.00429993	0.9957	0.0415698	-	0.765948	2.0819	48	48	0.346847	LowCover	0.793966	2.65517	5	5	reps	0.0190132	0.0555466	0.378433	0.171231
AL358113.1	ENSG00000285130	-0.0364393	0.00439391	9	69249485	69251034	AL358113.1/ENSG00000285130/clean	0	+	90	0.00439391	0.995606	0.0332665	-	1	20.0274	560	553	0.0697058	NonUniformIntronCover	1	31.0205	380	377	reps	0.029232	0.0355682	0.0636214	0.0732866
OS9	ENSG00000135506	-0.0227644	0.00441378	12	57717958	57718145	OS9/ENSG00000135506/clean	0	+	10	0.00441378	0.995586	0.0132248	NonUniformIntronCover	1	9.95775	743	743	0.0359892	-	1	17.8451	478	477	reps	0.0133665	0.013514	0.0253778	0.045592
FGFR3	ENSG00000068078	0.0163728	0.0045886	4	1806327	1806545	FGFR3/ENSG00000068078/clean	0	+	10	0.995411	0.0045886	0.01759	-	1	11.1548	621	621	0.00121718	-	0.4375	0.345238	357	357	reps	0.0165017	0.0173847	0.00176812	0.000812235
BRD8	ENSG00000112983	0.0514642	0.00459416	5	138161864	138162053	BRD8/ENSG00000112983/clean	0	-	12	0.995406	0.00459416	0.0550133	NonUniformIntronCover	1	5.23944	90	90	0.00354914	-	0.491525	0.478873	137	137	reps	0.08941	0.0312578	0	0.00678045
LENG8	ENSG00000167615	-0.0235017	0.00462894	19	54458232	54458313	LENG8/ENSG00000167615/clean	0	+	10	0.00462894	0.995371	0.00634194	-	1	2.48276	389	389	0.0298436	NonUniformIntronCover	1	8.55172	278	278	reps	0.00574713	0.00917431	0.0262973	0.0304606
NOTUM	ENSG00000185269	-0.024901	0.00466006	17	81957908	81958334	NOTUM/ENSG00000185269/clean	0	-	10	0.00466006	0.99534	0.0245143	-	1	26.6131	975	975	0.0494153	-	1	28.8512	511	511	reps	0.0257044	0.0210999	0.052508	0.0448769
PSMC5	ENSG00000087191	0.0274877	0.00469065	17	63830189	63830270	PSMC5/ENSG00000087191/clean	0	+	10	0.995309	0.00469065	0.0320722	-	1	10.1724	307	306	0.00458446	NonUniformIntronCover	1	1.34483	292	292	reps	0.0260349	0.0392704	0.00282718	0.00719424
CTTN	ENSG00000085733	-0.119779	0.00478691	11	70407591	70409830	CTTN/ENSG00000085733/clean	0	+	10	0.00478691	0.995213	0.235778	-	1	75.2788	241	240	0.355557	NonUniformIntronCover	1	84.4143	153	151	reps	0.22151	0.245468	0.320458	0.397761
COL9A2	ENSG00000049089	-0.164703	0.00490273	1	40304529	40304793	COL9A2/ENSG00000049089/clean	0	-	10	0.00490273	0.995097	0.226579	-	1	49.5098	169	169	0.391282	-	1	44.3529	69	69	reps	0.252451	0.207751	0.39059	0.394778
PRPSAP1	ENSG00000161542	-0.0319821	0.00497988	17	76328862	76330042	PRPSAP1/ENSG00000161542/clean	0	-	60	0.00497988	0.99502	0.0306715	NonUniformIntronCover	1	17.6562	557	557	0.0626536	-	1	42.5112	636	636	reps	0.028464	0.0305454	0.0500067	0.0731594
C2orf68	ENSG00000168887	0.0992232	0.00499801	2	85609067	85609434	C2orf68/ENSG00000168887/clean	0	-	10	0.995002	0.00499801	0.157096	-	1	24.6014	132	132	0.0578728	-	1	8.53846	139	139	reps	0.165649	0.147989	0.0939663	0.0407904
TRIM28	ENSG00000130726	-0.0372358	0.00501514	19	58549650	58549736	TRIM28/ENSG00000130726/clean	0	+	10	0.00501514	0.994985	0.0268714	NonUniformIntronCover	1	14	507	507	0.0641072	-	1	22.125	323	323	reps	0.0217447	0.0311794	0.0993969	0.0410709
VWCE	ENSG00000167992	-0.354191	0.00536939	11	61291576	61294927	VWCE/ENSG00000167992/clean	0	-	120	0.00536939	0.994631	0.0287228	-	0.687094	1.12374	33	33	0.382914	LowCover	0.791086	1.86156	2	1	reps	0.0264861	0.0235721	0.366967	0.344985
PDLIM7	ENSG00000196923	-0.527683	0.00545906	5	177491146	177491806	PDLIM7/ENSG00000196923/clean	0	-	37	0.00545906	0.994541	0.0171951	-	0.52488	0.860558	29	29	0.544878	LowCover	0.635634	2.39442	2	2	reps	0.0268826	0.0160804	0.352391	0.599042
KIF1C	ENSG00000129250	-0.0424634	0.00558235	17	5022709	5023467	KIF1C/ENSG00000129250/clean	0	+	90	0.00558235	0.994418	0.0106758	-	0.938623	3.09701	287	287	0.0531392	NonUniformIntronCover	1	8.30597	148	148	reps	0.00336219	0.0132548	0.0766286	0.0377387
KDM6B	ENSG00000132510	-0.0802025	0.00560528	17	7849947	7850071	KDM6B/ENSG00000132510/clean	0	+	10	0.00560528	0.994395	0.0127978	-	1	1.41304	109	109	0.0930003	-	1	6.15217	60	60	reps	0.0101573	0.00823365	0.118644	0.0740083
SIN3B	ENSG00000127511	-0.197538	0.00561425	19	16862559	16862883	SIN3B/ENSG00000127511/clean	0	+	10	0.00561425	0.994386	0.133373	NonUniformIntronCover	1	10.619	69	57	0.330911	-	1	28.1905	57	43	reps	0.149606	0.105114	0.335022	0.307097
TMSB10	ENSG00000034510	0.00503276	0.00575722	2	84906117	84906388	TMSB10/ENSG00000034510/clean	0	+	10	0.994243	0.00575722	0.0112813	-	1	45.8	4014	4004	0.00624854	-	1	30.5714	4862	4855	reps	0.0100629	0.0120016	0.00601591	0.00620396
EGLN2	ENSG00000269858	-0.241215	0.00579948	19	40801415	40806554	EGLN2/ENSG00000269858/clean	0	+	216	0.00579948	0.994201	0.0493275	-	0.968718	2.69812	52	47	0.290543	-	0.946984	4.50482	11	11	reps	0.0380132	0.0586355	0.387127	0.233931
RAB4B	ENSG00000167578	-0.353997	0.00583992	19	40780099	40780384	RAB4B/ENSG00000167578/clean	0	+	10	0.00583992	0.99416	0.0971022	NonUniformIntronCover	1	3.44144	32	32	0.451099	-	1	7.3964	9	9	reps	0.0772616	0.110577	0.428571	0.461165
ATF3	ENSG00000162772	-0.0465055	0.00592409	1	212615261	212618126	ATF3/ENSG00000162772/clean	0	+	40	0.00592409	0.994076	0.0126721	-	0.87646	2.38727	186	186	0.0591776	NonUniformIntronCover	0.95292	8.55438	136	136	reps	0.0149514	0.0107948	0.0767219	0.039877
STARD3	ENSG00000131748	-0.121838	0.00593336	17	39658026	39658404	STARD3/ENSG00000131748/clean	0	+	49	0.00593336	0.994067	0.131374	-	1	23.594	153	153	0.253212	-	1	42.3835	124	123	reps	0.116447	0.144311	0.242348	0.274905
SPAG9	ENSG00000008294	-0.080501	0.0060101	17	50974947	50977107	SPAG9/ENSG00000008294/clean	0	-	59	0.0060101	0.99399	0.111932	-	1	35.5434	282	259	0.192433	-	1	54.8062	230	201	reps	0.110527	0.112869	0.18599	0.195991
AMPD2	ENSG00000116337	-0.369366	0.00602926	1	109626912	109627174	AMPD2/ENSG00000116337/clean	0	+	10	0.00602926	0.993971	0.370282	-	1	25.8725	44	44	0.739648	NonUniformIntronCover	1	25.5686	9	9	reps	0.400979	0.332158	0.600313	0.817368
ADIPOR1	ENSG00000159346	-0.0526721	0.00603762	1	202941701	202942024	ADIPOR1/ENSG00000159346/clean	0	-	10	0.00603762	0.993962	0.024208	NonUniformIntronCover	1	5.43307	219	218	0.0768801	-	1	15.1575	182	181	reps	0.0203234	0.0316913	0.085183	0.0721461
RACK1	ENSG00000204628	-0.0041623	0.00605282	5	181241639	181242173	RACK1/ENSG00000204628/clean	0	-	103	0.00605282	0.993947	0.006819	-	1	58.5723	8531	8519	0.0109813	-	1	59.4913	5358	5352	reps	0.00755669	0.00645841	0.0117975	0.0100434
LTV1	ENSG00000135521	-0.0168971	0.00606875	6	143863286	143863416	LTV1/ENSG00000135521/clean	0	+	10	0.00606875	0.993931	0	NonUniformIntronCover	0	0	421	421	0.0168971	-	0.891667	2.75	160	160	reps	0	0	0.0204082	0.00922778
ERBB2	ENSG00000141736	-0.0265355	0.00610189	17	39715536	39715739	ERBB2/ENSG00000141736/clean	0	+	10	0.00610189	0.993898	0.00143719	-	0.336788	0.101266	234	234	0.0279727	NonUniformIntronCover	1	3.68354	128	128	reps	0.000617577	0.00268706	0.0445956	0.020155
SLCO4A1	ENSG00000101187	-0.0648236	0.00625633	20	62668184	62668476	SLCO4A1/ENSG00000101187/known-exon	0	+	68	0.00625633	0.993744	0.0724244	NonUniformIntronCover	1	20.1444	235	233	0.137248	-	1	46.6111	279	278	reps	0.0824838	0.0632123	0.111293	0.156563
LZTS2	ENSG00000107816	-0.245524	0.00633268	10	101004166	101005457	LZTS2/ENSG00000107816/clean	0	+	10	0.00633268	0.993667	0.224211	-	1	23.1209	80	80	0.469735	NonUniformIntronCover	1	22.1462	24	24	reps	0.201882	0.236039	0.471588	0.46096
RPS4Y1	ENSG00000129824	-0.0194409	0.00634978	Y	2865245	2866792	RPS4Y1/ENSG00000129824/clean	0	+	60	0.00634978	0.99365	0.0413824	-	1	89.6185	2070	2068	0.0608233	-	1	80.9529	1241	1241	reps	0.0425663	0.0422893	0.0601052	0.0623305
NSMF	ENSG00000165802	0.0106344	0.00651129	9	137452586	137452735	NSMF/ENSG00000165802/clean	0	-	10	0.993489	0.00651129	0.0178147	-	1	30	1637	1637	0.00718032	NonUniformIntronCover	1	8.98246	1227	1226	reps	0.0182879	0.0168875	0.00377493	0.00953849
CARD10	ENSG00000100065	-0.233873	0.00652588	22	37492802	37494085	CARD10/ENSG00000100065/clean	0	-	10	0.00652588	0.993474	0.0238566	-	0.877455	2.15068	88	88	0.25773	LowCover	0.904949	2.43053	7	7	reps	0.0122595	0.0331888	0.603569	0.145723
COL27A1	ENSG00000196739	-0.0977778	0.00654196	9	114264408	114264923	COL27A1/ENSG00000196739/clean	0	+	10	0.00654196	0.993458	0	-	0	0	124	124	0.0977778	-	0.706931	1.08374	10	10	reps	0	0	0.17663	0.0535475
EIF4A1	ENSG00000161960	0.0091644	0.00654497	17	7578244	7578341	EIF4A1/ENSG00000161960/known-exon	0	+	10	0.993455	0.00654497	0.0294973	-	1	125.8	4134	4134	0.0203329	-	1	64.2571	3092	3092	reps	0.0259221	0.0323532	0.0217312	0.0188269
AARS2	ENSG00000124608	-0.658001	0.0065918	6	44304321	44304419	AARS2/ENSG00000124608/clean	0	-	10	0.0065918	0.993408	0.00866551	-	0.113636	0	13	13	0.666667	LowCover	1	2	1	1	reps	0.0222222	0	0.5	1
NELFE	ENSG00000204356	-0.119465	0.00669723	6	31953831	31954079	NELFE/ENSG00000204356/clean	0	-	10	0.00669723	0.993303	0.187318	-	1	36.1875	157	157	0.306783	-	1	73.0208	165	165	reps	0.209877	0.169654	0.267366	0.350953
EFNA1	ENSG00000169242	0.0347777	0.00685958	1	155133568	155133729	EFNA1/ENSG00000169242/known-exon	0	+	10	0.99314	0.00685958	0.109509	NonUniformIntronCover	1	120.639	939	937	0.0747313	-	1	61.7869	748	748	reps	0.109711	0.109129	0.0927132	0.0580369
TMEM132A	ENSG00000006118	-0.324761	0.0069677	11	60935443	60935863	TMEM132A/ENSG00000006118/known-exon	0	+	10	0.0069677	0.993032	0.296	-	1	18.5	44	44	0.620761	NonUniformIntronCover	1	29.4634	18	18	reps	0.244088	0.33731	0.865904	0.510539
ZNF512B	ENSG00000196700	-0.418546	0.0069682	20	63962781	63963094	ZNF512B/ENSG00000196700/clean	0	-	10	0.0069682	0.993032	0.0512821	-	0.9967	2	37	37	0.469828	LowCover	0.693069	1.77236	2	2	reps	0.0677664	0.017669	1	0.236776
ECHDC2	ENSG00000121310	-0.168775	0.0070948	1	52904833	52905033	ECHDC2/ENSG00000121310/clean	0	-	10	0.0070948	0.992905	0.22973	-	1	42.9474	144	134	0.398505	-	1	35.7763	54	45	reps	0.258098	0.233713	0.375912	0.415135
PFAS	ENSG00000178921	-0.299057	0.00712277	17	8266898	8267027	PFAS/ENSG00000178921/clean	0	+	10	0.00712277	0.992877	0.0342759	-	0.890756	1.63265	46	44	0.333333	LowCover	1	3	6	6	reps	0.0118007	0.0413043	0.4	0.25
KIZ	ENSG00000088970	-0.097659	0.00741112	20	21232830	21244244	KIZ/ENSG00000088970/clean	0	+	164	0.00741112	0.992589	0.120139	NonUniformIntronCover	0.996978	27.172	199	192	0.217798	-	1	42.3231	152	142	reps	0.124387	0.115729	0.179213	0.263109
CIZ1	ENSG00000148337	-0.0572581	0.00765111	9	128169519	128170019	CIZ1/ENSG00000148337/clean	0	-	98	0.00765111	0.992349	0.0276161	-	1	6.61728	233	232	0.0848742	NonUniformIntronCover	1	14.9321	159	159	reps	0.0207107	0.03959	0.0781706	0.0903923
PYCR1	ENSG00000183010	-0.0175902	0.00766243	17	81935147	81935336	PYCR1/ENSG00000183010/clean	0	-	10	0.00766243	0.992338	0.00557674	NonUniformIntronCover	1	3.46575	605	605	0.0231669	-	1	6.9726	286	286	reps	0.00593696	0.00546606	0.0291477	0.0191506
AP1G2	ENSG00000213983	-0.119676	0.00776016	14	23565199	23565605	AP1G2/ENSG00000213983/clean	0	-	10	0.00776016	0.99224	0.493649	-	1	214.481	220	214	0.613325	-	1	287.094	181	171	reps	0.480535	0.511444	0.604825	0.620005
LAMA5	ENSG00000130702	-0.137597	0.00784917	20	62331129	62332371	LAMA5/ENSG00000130702/clean	0	-	10	0.00784917	0.992151	0.0194003	-	0.793831	1.48381	75	75	0.156997	NonUniformIntronCover	0.696429	3.16599	17	17	reps	0.0157443	0.012774	0.116688	0.143733
CHRD	ENSG00000090539	-0.0749116	0.008	3	184384693	184385017	CHRD/ENSG00000090539/clean	0	+	10	0.008	0.992	0.00349681	-	0.378981	0.198413	108	108	0.0784084	NonUniformIntronCover	0.952229	2.12698	25	25	reps	0.00696925	0	0.223421	0.0454545
FUS	ENSG00000089280	-0.0124309	0.00809879	16	31182422	31182512	FUS/ENSG00000089280/clean	0	+	10	0.00809879	0.991901	0.00295368	NonUniformIntronCover	1	2.5625	865	862	0.0153846	-	1	7.75	496	493	reps	0.00298084	0.00314442	0.0159103	0.014218
GGA3	ENSG00000125447	-0.272586	0.00814308	17	75240412	75240811	GGA3/ENSG00000125447/known-exon	0	-	10	0.00814308	0.991857	0.315521	-	1	32.2675	70	70	0.588107	NonUniformIntronCover	1	25.7006	18	16	reps	0.334087	0.296831	0.587927	0.589253
GRAMD1A	ENSG00000089351	-0.031013	0.00826848	19	35022038	35023235	GRAMD1A/ENSG00000089351/clean	0	+	32	0.00826848	0.991732	0.021173	-	0.960515	10.4261	481	477	0.052186	-	0.896137	14.7559	268	268	reps	0.02265	0.0172411	0.0535771	0.0491498
LBHD1	ENSG00000162194	0.771797	0.00828883	11	62669803	62669881	LBHD1/ENSG00000162194/known-exon	0	-	10	0.991711	0.00828883	0.875	LowCover	1	7	1	1	0.103203	-	1	1.03571	9	9	reps	1	0.611111	0.508772	0
FAM83H	ENSG00000180921	-0.164032	0.00849266	8	143729091	143729158	FAM83H/ENSG00000180921/clean	0	-	10	0.00849266	0.991507	0.0124389	-	0.491228	0.478261	39	39	0.176471	-	1	3	14	14	reps	0	0.0317101	0.2	0.166667
TRIB3	ENSG00000101255	-0.0839523	0.00855177	20	388301	391286	TRIB3/ENSG00000101255/clean	0	+	100	0.00855177	0.991448	0.0148305	-	0.971231	3.73333	248	248	0.0987828	NonUniformIntronCover	0.960485	3.28831	29	29	reps	0.0119272	0.0161048	0.154809	0.0652099
RNF44	ENSG00000146083	-0.132376	0.00865456	5	176529090	176529287	RNF44/ENSG00000146083/known-exon	0	-	10	0.00865456	0.991345	0.095754	-	1	14.6133	138	138	0.22813	NonUniformIntronCover	1	15.96	54	54	reps	0.108734	0.0914738	0.278846	0.192556
SART3	ENSG00000075856	0.160907	0.00876542	12	108537595	108538064	SART3/ENSG00000075856/clean	0	-	10	0.991235	0.00876542	0.228582	NonUniformIntronCover	1	6.51892	22	20	0.0676746	-	1	6.0973	84	83	reps	0.195215	0.251229	0.0466808	0.0765698
U2SURP	ENSG00000163714	-0.0882928	0.00890471	3	143016975	143019968	U2SURP/ENSG00000163714/clean	0	+	120	0.00890471	0.991095	0.0643532	-	1	13.7559	200	199	0.152646	NonUniformIntronCover	1	14.5917	81	80	reps	0.0653626	0.0617691	0.163271	0.139366
MSTO1	ENSG00000125459	0.262864	0.00907444	1	155612975	155613048	MSTO1/ENSG00000125459/clean	0	+	10	0.990926	0.00907444	0.269173	NonUniformIntronCover	1	6.62963	18	18	0.00630915	-	0.126984	0	20	18	reps	0.166667	0.366569	0	0.013913
SEC24C	ENSG00000176986	-0.12407	0.00930456	10	73770471	73770708	SEC24C/ENSG00000176986/known-exon	0	+	10	0.00930456	0.990695	0.141509	-	1	22.9121	137	137	0.265579	-	1	35.0769	97	97	reps	0.140656	0.143382	0.199851	0.335128
SLC51A	ENSG00000163959	-0.268219	0.00938958	3	196227119	196227663	SLC51A/ENSG00000163959/clean	0	+	136	0.00938958	0.99061	0.38444	-	1	41.2195	66	61	0.652659	-	1	35.7012	18	18	reps	0.365898	0.401156	0.623313	0.680764
KLC4	ENSG00000137171	-0.0389348	0.00939804	6	43070455	43070691	KLC4/ENSG00000137171/clean	0	+	10	0.00939804	0.990602	0.0132703	-	0.902655	3.17391	236	236	0.0522051	-	1	9.80435	178	178	reps	0.0134547	0.0151515	0.059698	0.0486039
SLC39A5	ENSG00000139540	-0.0785058	0.00942294	12	56236746	56236930	SLC39A5/ENSG00000139540/clean	0	+	10	0.00942294	0.990577	0.0728162	-	1	15.3143	195	195	0.151322	-	1	23.7143	133	133	reps	0.0707071	0.0759964	0.172755	0.13948
PLSCR1	ENSG00000188313	-0.07867	0.00947666	3	146521705	146521832	PLSCR1/ENSG00000188313/known-exon	0	-	17	0.00947666	0.990523	0.066624	NonUniformIntronCover	1	14.2045	199	199	0.145294	-	1	20.9091	123	122	reps	0.0542669	0.0833333	0.117698	0.182944
DCTN1	ENSG00000204843	-0.0457146	0.00953727	2	74369214	74369299	DCTN1/ENSG00000204843/clean	0	-	10	0.00953727	0.990463	0.00876741	NonUniformIntronCover	0.8	1.64516	186	186	0.054482	-	1	7.54839	131	131	reps	0.0189873	0.000923239	0.04	0.0734549
COL9A2	ENSG00000049089	-0.205581	0.00964499	1	40305768	40306142	COL9A2/ENSG00000049089/clean	0	-	10	0.00964499	0.990355	0.519481	-	1	107.027	99	98	0.725062	NonUniformIntronCover	1	89.6644	34	33	reps	0.522318	0.514412	0.729451	0.71634
SEMA3B	ENSG00000012171	-0.0707193	0.00967104	3	50274057	50274362	SEMA3B/ENSG00000012171/clean	0	+	10	0.00967104	0.990329	0.0779577	-	1	17.9244	212	212	0.148677	NonUniformIntronCover	1	41.7395	239	239	reps	0.0875175	0.0653771	0.164172	0.13513
MMP11	ENSG00000099953	-0.0414829	0.00969542	22	23781100	23781192	MMP11/ENSG00000099953/clean	0	+	10	0.00969542	0.990305	0.0098804	-	1	2.23529	224	221	0.0513633	-	1	4.76471	88	86	reps	0	0.0197403	0.030303	0.063453
SLC39A7	ENSG00000112473	-0.0129444	0.00984157	6	33202125	33202262	SLC39A7/ENSG00000112473/clean	0	+	18	0.00984157	0.990158	0.00672882	NonUniformIntronCover	1	6.5102	961	960	0.0196732	-	1	15.6531	780	778	reps	0.00565536	0.00772172	0.0158335	0.0235987
HNRNPH3	ENSG00000096746	-0.0419733	0.00990004	10	68341309	68341584	HNRNPH3/ENSG00000096746/known-exon	0	+	10	0.00990004	0.9901	0.0532636	-	1	28.3551	504	504	0.0952369	NonUniformIntronCover	1	36.4206	346	346	reps	0.0521201	0.0538279	0.106932	0.0834226
DDX23	ENSG00000174243	-0.0562459	0.00993918	12	48836794	48836893	DDX23/ENSG00000174243/known-exon	0	-	10	0.00993918	0.990061	0	-	0	0	96	96	0.0562459	-	1	4.64865	78	78	reps	0	0	0.086169	0.0050813
ANKZF1	ENSG00000163516	-0.116354	0.0101135	2	219234288	219234825	ANKZF1/ENSG00000163516/clean	0	+	10	0.0101135	0.989887	0.48062	-	1	197.104	213	212	0.596974	-	1	266.621	180	178	reps	0.507747	0.45902	0.562411	0.629337
TKFC	ENSG00000149476	-0.114094	0.0101437	11	61344273	61345259	TKFC/ENSG00000149476/clean	0	+	10	0.0101437	0.989856	0.0354878	NonUniformIntronCover	1	4.78316	130	130	0.149582	-	0.908811	3.51786	20	20	reps	0.0320631	0.0379056	0.414634	0.0794309
PSRC1	ENSG00000134222	0.0666673	0.01024	1	109282575	109282679	PSRC1/ENSG00000134222/clean	0	-	10	0.98976	0.01024	0.0684372	-	1	3.52632	48	48	0.00176991	-	0.138298	0	78	78	reps	0.103004	0.037037	0.00405111	0
TEPSIN	ENSG00000167302	-0.349228	0.0102737	17	81230678	81231397	TEPSIN/ENSG00000167302/clean	0	-	10	0.0102737	0.989726	0.0239388	-	0.441467	0.354386	18	18	0.373167	LowCover	0.846262	1.78596	3	3	reps	0.0238194	0.0430235	1	0.131127
PITPNM1	ENSG00000110697	-0.559813	0.0104064	11	67497679	67497916	PITPNM1/ENSG00000110697/clean	0	-	10	0.0104064	0.989594	0.108675	-	1	2.56044	21	21	0.668488	LowCover	1	4.03297	2	2	reps	0.0527314	0.142319	1	0.620833
COL7A1	ENSG00000114270	-0.31532	0.0104758	3	48571278	48572000	COL7A1/ENSG00000114270/clean	0	-	161	0.0104758	0.989524	0.294394	-	1	20.0267	48	43	0.609714	NonUniformIntronCover	1	18.7467	12	10	reps	0.3496	0.264473	0.652241	0.542311
DDX5	ENSG00000108654	0.0159573	0.0105352	17	64503348	64503429	DDX5/ENSG00000108654/clean	0	-	10	0.989465	0.0105352	0.0485377	-	1	81.7241	1600	1600	0.0325804	-	1	50.4828	1499	1499	reps	0.0531099	0.0465547	0.0328673	0.0312769
RBBP6	ENSG00000122257	-0.0682157	0.010747	16	24570499	24570875	RBBP6/ENSG00000122257/clean	0	+	10	0.010747	0.989253	0.0148747	-	1	1.47973	98	98	0.0830904	NonUniformIntronCover	0.887978	4.62162	51	51	reps	0.0244438	0.0133175	0.0784968	0.0849462
RBM39	ENSG00000131051	-0.0082381	0.0108061	20	35732135	35738967	RBM39/ENSG00000131051/clean	0	-	964	0.0108061	0.989194	0.0119942	-	1	41.5669	3424	2947	0.0202323	NonUniformIntronCover	0.993695	41.4242	2006	1859	reps	0.0112502	0.0124034	0.0206772	0.0189738
ACSF2	ENSG00000167107	-0.034021	0.010807	17	50463909	50464217	ACSF2/ENSG00000167107/clean	0	+	10	0.010807	0.989193	0.00317414	NonUniformIntronCover	0.436242	0.341667	132	131	0.0371951	-	0.895973	6.68333	164	163	reps	0.00392615	0.00536737	0.0423506	0.0276454
DVL3	ENSG00000161202	0.177	0.0108196	3	184164931	184165112	DVL3/ENSG00000161202/clean	0	+	10	0.98918	0.0108196	0.377409	-	1	49.1014	81	79	0.200409	NonUniformIntronCover	1	17.0435	68	66	reps	0.348742	0.40124	0.131754	0.259236
HDAC5	ENSG00000108840	-0.349675	0.0108393	17	44078415	44078499	HDAC5/ENSG00000108840/clean	0	-	10	0.0108393	0.989161	0.0503247	-	1	2.06667	39	39	0.4	LowCover	1	2	3	3	reps	0.0333333	0.0963855	0.333333	0.5
RSAD1	ENSG00000136444	-0.153436	0.010921	17	50482456	50482642	RSAD1/ENSG00000136444/clean	0	+	10	0.010921	0.989079	0.077653	-	1	6.81944	81	81	0.231089	NonUniformIntronCover	1	10.8194	36	36	reps	0.10705	0.0606796	0.253886	0.20398
GRAMD1A	ENSG00000089351	-0.0618286	0.0109477	19	35014387	35015823	GRAMD1A/ENSG00000089351/clean	0	+	10	0.0109477	0.989052	0.0578984	-	1	15.2413	248	236	0.119727	NonUniformIntronCover	1	21.6259	159	152	reps	0.0589618	0.0559796	0.114481	0.118552
EZH2	ENSG00000106462	-0.259148	0.0111406	7	148816778	148817221	EZH2/ENSG00000106462/known-exon	0	-	10	0.0111406	0.988859	0.257903	-	1	15.2914	44	44	0.517051	-	1	29.9771	28	28	reps	0.242275	0.281582	0.511446	0.520042
EIF4G2	ENSG00000110321	-0.0326765	0.011156	11	10799756	10800089	EIF4G2/ENSG00000110321/clean	0	-	10	0.011156	0.988844	0.0709885	-	1	75.6489	990	986	0.103665	-	1	77.4885	670	663	reps	0.0649434	0.0785605	0.0986619	0.107797
PLK2	ENSG00000145632	-0.119788	0.01119	5	58454774	58454910	PLK2/ENSG00000145632/clean	0	-	10	0.01119	0.98881	0.0521873	-	1	5.23077	95	95	0.171975	NonUniformIntronCover	1	10.3846	50	50	reps	0.0497462	0.0465116	0.138122	0.20637
PDXDC1	ENSG00000179889	-0.0732297	0.0111988	16	15035553	15036015	PDXDC1/ENSG00000179889/clean	0	+	10	0.0111988	0.988801	0.0709623	-	1	18.6374	244	240	0.144192	-	1	25.1044	149	148	reps	0.0584533	0.0770345	0.172901	0.112704
OPTN	ENSG00000123240	-0.0438075	0.0112729	10	13122487	13123994	OPTN/ENSG00000123240/clean	0	+	445	0.0112729	0.988727	0.0462928	NonUniformIntronCover	1	17.1831	354	351	0.0901003	-	1	27.5282	278	275	reps	0.0524019	0.042588	0.0785285	0.104811
MLXIP	ENSG00000175727	-0.242016	0.0113361	12	122138551	122138814	MLXIP/ENSG00000175727/clean	0	+	10	0.0113361	0.988664	0.0487261	-	0.916996	1.48544	29	29	0.290742	NonUniformIntronCover	0.743083	3.68932	9	9	reps	0	0.0959248	0.112281	0.385442
DMPK	ENSG00000104936	-0.315954	0.0113741	19	45771928	45772640	DMPK/ENSG00000104936/clean	0	-	10	0.0113741	0.988626	0.081267	-	0.965812	3.1844	34	34	0.397221	LowCover	0.811966	3.9539	5	5	reps	0.0789957	0.0841182	0.550955	0.263227
HSPG2	ENSG00000142798	-0.135638	0.0114668	1	21837006	21838824	HSPG2/ENSG00000142798/clean	0	-	70	0.0114668	0.988533	0.00766392	NonUniformIntronCover	0.57151	0.678571	72	72	0.143302	-	0.728833	1.84	11	11	reps	0.0142394	0.00742667	0.109299	0.135955
FGFR4	ENSG00000160867	-0.0635887	0.0115623	5	177091808	177092320	FGFR4/ENSG00000160867/clean	0	+	10	0.0115623	0.988438	0.00388294	-	0.541833	0.60396	139	139	0.0674716	NonUniformIntronCover	0.932271	2.82178	39	39	reps	0.00454762	0.00310289	0.142857	0.016686
SGK1	ENSG00000118515	0.111132	0.0115642	6	134170915	134171022	SGK1/ENSG00000118515/clean	0	-	10	0.988436	0.0115642	0.300902	NonUniformIntronCover	1	62.4103	145	145	0.18977	-	1	40.0513	171	171	reps	0.374928	0.24805	0.170428	0.205357
CAD	ENSG00000084774	-0.0966811	0.0116105	2	27240361	27240910	CAD/ENSG00000084774/clean	0	+	71	0.0116105	0.988389	0.0328939	NonUniformIntronCover	1	3.91146	115	106	0.129575	-	1	8.1875	54	50	reps	0.0350964	0.0263875	0.0925684	0.161436
ACD	ENSG00000102977	-0.169939	0.0117437	16	67659263	67659374	ACD/ENSG00000102977/clean	0	-	10	0.0117437	0.988256	0.05	-	1	3	57	57	0.219939	-	1	7.04878	25	25	reps	0.0689655	0.0322581	0.320783	0.136842
LDHA	ENSG00000134333	0.00391076	0.0118471	11	18399548	18400836	LDHA/ENSG00000134333/clean	0	+	136	0.988153	0.0118471	0.0111882	-	0.997396	79.7468	7031	7029	0.00727744	-	0.99566	42.6212	5804	5800	reps	0.0106602	0.0114123	0.00578225	0.00870736
MYEF2	ENSG00000104177	-0.138948	0.0120219	15	48166128	48167348	MYEF2/ENSG00000104177/clean	0	-	17	0.0120219	0.987978	0.0387741	-	0.872818	2.42029	60	57	0.177722	MinorIsoform	1	6.05176	28	21	reps	0.030303	0.0486775	0.188025	0.138526
SFPQ	ENSG00000116560	-0.030448	0.0120265	1	35187122	35187202	SFPQ/ENSG00000116560/clean	0	-	10	0.0120265	0.987974	0.0221106	-	1	9.42857	417	417	0.0525586	-	1	13.5357	244	244	reps	0.0218341	0.0235294	0.0416968	0.0626846
SLC5A6	ENSG00000138074	-0.0222998	0.0122056	2	27200579	27200997	SLC5A6/ENSG00000138074/clean	0	-	10	0.0122056	0.987794	0.013677	NonUniformIntronCover	1	8.04268	580	579	0.0359768	-	1	15.189	407	407	reps	0.0183154	0.0105989	0.0380444	0.0350203
RSU1	ENSG00000148484	0.0813989	0.0122306	10	16817084	16817314	RSU1/ENSG00000148484/known-exon	0	-	10	0.987769	0.0122306	0.0876532	NonUniformIntronCover	1	5.28409	45	45	0.00625434	-	0.409091	0.272727	50	50	reps	0.0525409	0.117647	0	0.0126227
PRPF40B	ENSG00000110844	-0.274696	0.0123457	12	49633661	49633885	PRPF40B/ENSG00000110844/clean	0	+	10	0.0123457	0.987654	0.0138249	-	0.308411	0.0232558	22	22	0.288521	NonUniformIntronCover	0.990654	3.24419	8	8	reps	0.0421995	0	0.16947	0.296236
ROGDI	ENSG00000067836	-0.251923	0.0124868	16	4798184	4798568	ROGDI/ENSG00000067836/clean	0	-	10	0.0124868	0.987513	0.0170828	-	0.660428	0.9	38	37	0.269006	LowCover	0.812834	1.84	5	5	reps	0	0.0373959	0.123095	0.34593
STAT6	ENSG00000166888	-0.0455772	0.0124951	12	57098597	57098791	STAT6/ENSG00000166888/clean	0	-	10	0.0124951	0.987505	0.00320332	-	0.369565	0.175676	115	111	0.0487805	-	1	4	78	74	reps	0.00499168	0.0058319	0.0652174	0.018143
SSB	ENSG00000138385	-0.021932	0.0124967	2	169805839	169806784	SSB/ENSG00000138385/clean	0	+	136	0.0124967	0.987503	0.0186838	-	1	13.1754	692	688	0.0406158	NonUniformIntronCover	1	21.2523	502	500	reps	0.0141784	0.0248759	0.0424442	0.0365444
PLXNB2	ENSG00000196576	-0.112939	0.0125295	22	50286098	50286172	PLXNB2/ENSG00000196576/clean	0	-	10	0.0125295	0.987471	0.0272727	-	1	3	107	107	0.140212	NonUniformIntronCover	1	4.07692	25	25	reps	0.02	0.0333333	0.277778	0.12
AGRN	ENSG00000188157	-0.0490297	0.0126044	1	1050837	1051252	AGRN/ENSG00000188157/clean	0	+	32	0.0126044	0.987396	0.00554491	-	0.861619	1.23226	219	199	0.0545746	NonUniformIntronCover	0.73107	2.19355	36	31	reps	0.00321361	0.0103006	0.0308704	0.0624325
GATAD2A	ENSG00000167491	-0.165425	0.0126296	19	19502043	19502330	GATAD2A/ENSG00000167491/clean	0	+	10	0.0126296	0.98737	0.0163934	-	0.758123	1	54	54	0.181818	-	1	2	9	9	reps	0.0171081	0.0101619	0.351288	0.136187
LLGL2	ENSG00000073350	-0.119736	0.0126442	17	75571100	75571666	LLGL2/ENSG00000073350/clean	0	+	10	0.0126442	0.987356	0.0768876	-	0.983813	11.9107	143	142	0.196624	NonUniformIntronCover	0.989209	12.4821	51	51	reps	0.0738173	0.0799562	0.195776	0.199664
TBRG4	ENSG00000136270	-0.0828457	0.0127212	7	45102491	45103332	TBRG4/ENSG00000136270/clean	0	-	10	0.0127212	0.987279	0.0615423	-	1	10.4925	160	160	0.144388	NonUniformIntronCover	1	13.8378	82	82	reps	0.0810413	0.0477824	0.196093	0.120211
EP400	ENSG00000183495	-0.885265	0.012757	12	132064886	132066773	EP400/ENSG00000183495/clean	0	+	10	0.012757	0.987243	0.114735	-	0.883857	2.33289	18	15	1	LowCover	0.764518	1.4767	0	0	reps	0.11369	0.0642034	1	1
TUBGCP2	ENSG00000130640	-0.320426	0.0128353	10	133293769	133297951	TUBGCP2/ENSG00000130640/clean	0	-	760	0.0128353	0.987165	0.141026	-	1	6.73139	38	34	0.461452	MinorIsoform	0.99474	6.85474	8	5	reps	0.12	0.16704	0.444444	0.443711
HAAO	ENSG00000162882	0.174696	0.0129012	2	42770186	42770492	HAAO/ENSG00000162882/clean	0	-	10	0.987099	0.0129012	0.253294	-	1	11.5333	34	34	0.0785984	NonUniformIntronCover	1	4.69167	55	50	reps	0.27804	0.228792	0.0900474	0.0839695
EWSR1	ENSG00000182944	-0.0723084	0.0129119	22	29298895	29299233	EWSR1/ENSG00000182944/clean	0	+	49	0.0129119	0.987088	0.0946746	NonUniformIntronCover	1	30.2222	289	281	0.166983	-	1	30.0684	148	147	reps	0.111747	0.0860186	0.203624	0.147639
DDX42	ENSG00000198231	-0.104345	0.0130805	17	63798099	63799588	DDX42/ENSG00000198231/clean	0	+	64	0.0130805	0.98692	0.225713	NonUniformIntronCover	1	67.6305	232	181	0.330058	-	1	70.944	144	113	reps	0.246468	0.218842	0.30355	0.367156
ESPN	ENSG00000187017	0.0515914	0.0131876	1	6451748	6451832	ESPN/ENSG00000187017/known-exon	0	+	10	0.986812	0.0131876	0.0557408	-	1	23.9667	406	406	0.00414938	NonUniformIntronCover	0.5	0.5	120	120	reps	0.0834367	0.027907	0.00937082	0.00552486
NOP53	ENSG00000105373	-0.020163	0.0132418	19	47752607	47754526	NOP53/ENSG00000105373/clean	0	+	10	0.0132418	0.986758	0.00155849	-	0.618125	0.99085	396	394	0.0217215	-	0.721844	1.57647	71	71	reps	0.00191704	0.00239376	0.0201753	0.0114044
TNFSF14	ENSG00000125735	-0.343718	0.0133136	19	6667449	6669850	TNFSF14/ENSG00000125735/clean	0	-	130	0.0133136	0.986686	0.0177151	-	0.414795	0.287129	23	23	0.361433	LowCover	0.715984	1.13201	2	1	reps	0.0196994	0.0257749	1	0.186896
COL9A3	ENSG00000092758	-0.059521	0.0133652	20	62826820	62827240	COL9A3/ENSG00000092758/clean	0	+	10	0.0133652	0.986635	0.00577782	NonUniformIntronCover	0.904878	1.60976	277	277	0.0652988	-	1	2.44512	35	35	reps	0	0.0122313	0.0723232	0.0798824
RPAIN	ENSG00000129197	-0.130204	0.0133709	17	5426082	5426235	RPAIN/ENSG00000129197/clean	0	+	10	0.0133709	0.986629	0.199014	-	1	33.5424	133	125	0.329218	-	1	45.6441	87	84	reps	0.184455	0.203707	0.343603	0.315507
DDX3Y	ENSG00000067048	-0.074821	0.0133786	Y	12914982	12915066	DDX3Y/ENSG00000067048/known-exon	0	+	10	0.0133786	0.986621	0.232568	NonUniformIntronCover	1	112.733	370	369	0.307389	-	1	148.233	330	328	reps	0.256528	0.211645	0.277431	0.333419
CASC3	ENSG00000108349	-0.0483915	0.013399	17	40167948	40168202	CASC3/ENSG00000108349/clean	0	+	10	0.013399	0.986601	0.0356028	-	1	9.08163	246	244	0.0839943	-	1	19.9898	218	211	reps	0.0434136	0.0325562	0.12118	0.0653503
PAPOLA	ENSG00000090060	-0.0600498	0.0134828	14	96532649	96534490	PAPOLA/ENSG00000090060/known-exon	0	+	70	0.0134828	0.986517	0.0542542	NonUniformIntronCover	1	12.2764	214	214	0.114304	-	1	21.6812	167	167	reps	0.0430865	0.0669476	0.108749	0.119092
CCDC183	ENSG00000213213	-0.082021	0.0135818	9	136806867	136806969	CCDC183/ENSG00000213213/clean	0	+	10	0.0135818	0.986418	0.156181	-	1	66.6316	360	357	0.238202	-	1	50.3421	161	160	reps	0.185324	0.141358	0.21039	0.264867
BCL2L2-PABPN1	ENSG00000258643	-0.0551056	0.0136371	14	23307279	23307759	BCL2L2-PABPN1/ENSG00000258643/clean	0	+	10	0.0136371	0.986363	0.0101629	-	0.768085	1.76596	172	172	0.0652685	-	0.997872	3.84043	55	53	reps	0.00661349	0.00774987	0.0987912	0.0395913
CNPPD1	ENSG00000115649	-0.079244	0.0136576	2	219173128	219173349	CNPPD1/ENSG00000115649/clean	0	-	10	0.0136576	0.986342	0.0163376	-	0.691943	1.41176	85	85	0.0955816	NonUniformIntronCover	1	6.23529	59	59	reps	0.0111582	0.0158369	0.119171	0.071202
PEX6	ENSG00000124587	-0.162406	0.0138531	6	42968498	42968873	PEX6/ENSG00000124587/clean	0	-	10	0.0138531	0.986147	0.0375468	-	0.99726	1.91156	49	45	0.199953	NonUniformIntronCover	1	5.7483	23	22	reps	0.0203972	0.0420853	0.131719	0.226629
ANKRD52	ENSG00000139645	-0.0733265	0.0139115	12	56244133	56244352	ANKRD52/ENSG00000139645/clean	0	-	10	0.0139115	0.986088	0.00534485	-	0.349282	0.129412	65	65	0.0786713	NonUniformIntronCover	1	2.64706	31	31	reps	0.0044746	0.0107972	0.05223	0.0769231
COL9A2	ENSG00000049089	-0.0906492	0.0140381	1	40307756	40308191	COL9A2/ENSG00000049089/clean	0	-	10	0.0140381	0.985962	0.0254868	NonUniformIntronCover	1	4.7076	179	179	0.116136	-	0.957647	4.20468	30	30	reps	0.0122974	0.035214	0.131539	0.112945
SMARCD2	ENSG00000108604	-0.0413945	0.0140516	17	63832991	63833068	SMARCD2/ENSG00000108604/clean	0	-	10	0.0140516	0.985948	0.0199203	NonUniformIntronCover	1	5	246	246	0.0613148	-	1	14.3704	220	220	reps	0.0165289	0.0230769	0.0583236	0.0648148
FAM133B	ENSG00000234545	-0.0851421	0.0140819	7	92577717	92578149	FAM133B/ENSG00000234545/clean	0	-	10	0.0140819	0.985918	0.0393219	-	0.957346	4.91176	109	109	0.124464	NonUniformIntronCover	1	8.52941	57	57	reps	0.0382637	0.0405488	0.0689757	0.195639
TKFC	ENSG00000149476	-0.0519187	0.0141417	11	61343975	61344135	TKFC/ENSG00000149476/clean	0	+	10	0.0141417	0.985858	0	NonUniformIntronCover	0	0	163	163	0.0519187	-	0.713333	1.15	21	21	reps	0	0	0.0825688	0.0555556
LRPPRC	ENSG00000138095	-0.0398431	0.0142115	2	43957451	43960540	LRPPRC/ENSG00000138095/clean	0	-	255	0.0142115	0.985788	0.0643909	-	1	40.1235	583	574	0.104234	NonUniformIntronCover	1	42.1235	362	352	reps	0.0690287	0.0619175	0.100793	0.104796
AP1G2	ENSG00000213983	-0.069874	0.0142729	14	23566419	23566561	AP1G2/ENSG00000213983/clean	0	-	10	0.0142729	0.985727	0.122614	-	1	37.5926	269	255	0.192488	NonUniformIntronCover	1	61.5	258	241	reps	0.122074	0.121998	0.203706	0.18361
CAMSAP3	ENSG00000076826	-0.230332	0.0143098	19	7605479	7606270	CAMSAP3/ENSG00000076826/clean	0	+	10	0.0143098	0.98569	0.081453	-	0.962868	3.99042	45	45	0.311785	NonUniformIntronCover	0.912932	4.53035	10	10	reps	0.070297	0.0813257	0.321777	0.266979
PER1	ENSG00000179094	-0.495238	0.0144179	17	8142835	8143265	PER1/ENSG00000179094/clean	0	-	10	0.0144179	0.985582	0.047619	-	0.802381	1	20	20	0.542857	LowCover	0.766667	2.375	2	2	reps	0.0380211	0.0650045	1	0.186047
ATF3	ENSG00000162772	-0.0752134	0.0144473	1	212618234	212619357	ATF3/ENSG00000162772/clean	0	+	322	0.0144473	0.985553	0.0597636	NonUniformIntronCover	1	10.8692	169	169	0.134977	-	1	17.6324	113	112	reps	0.074801	0.045616	0.123719	0.145898
DBN1	ENSG00000113758	-0.10394	0.01456	5	177458707	177459097	DBN1/ENSG00000113758/clean	0	-	10	0.01456	0.98544	0	-	0	0	65	65	0.10394	NonUniformIntronCover	0.713158	2.20395	19	19	reps	0	0	0.105882	0.0851247
HARS1	ENSG00000170445	0.0415822	0.0145762	5	140677420	140677654	HARS1/ENSG00000170445/clean	0	-	10	0.985424	0.0145762	0.0415822	NonUniformIntronCover	1	3.64444	84	84	0	-	0	0	117	117	reps	0.0337785	0.0444444	0	0
RBM25	ENSG00000119707	-0.106359	0.0147985	14	73111155	73111527	RBM25/ENSG00000119707/clean	0	+	94	0.0147985	0.985202	0.290722	-	1	92.6339	224	212	0.397081	-	1	102.741	150	138	reps	0.289581	0.28535	0.398521	0.36998
CEP131	ENSG00000141577	-0.373975	0.0150569	17	81200446	81202239	CEP131/ENSG00000141577/clean	0	-	200	0.0150569	0.984943	0.0936729	-	0.849341	2.37715	23	23	0.467648	LowCover	0.753923	2.63537	3	3	reps	0.0890948	0.0932663	0.564714	0.24197
TRAF4	ENSG00000076604	-0.101883	0.0150637	17	28748666	28748944	TRAF4/ENSG00000076604/clean	0	+	10	0.0150637	0.984936	0.130526	-	1	25.3704	169	167	0.232409	NonUniformIntronCover	1	30.2778	100	100	reps	0.116586	0.137444	0.241642	0.214545
MZT2A	ENSG00000173272	-0.0275361	0.0151118	2	131492024	131492206	MZT2A/ENSG00000173272/clean	0	-	51	0.0151118	0.984888	0.00231464	NonUniformIntronCover	0.473282	0.433962	204	201	0.0298507	-	0.877863	2	64	63	reps	0.00444508	0.000155763	0.047619	0.0212766
QTRT1	ENSG00000213339	0.168051	0.0151489	19	10702018	10702115	QTRT1/ENSG00000213339/clean	0	+	10	0.984851	0.0151489	0.196622	-	1	12.9714	53	51	0.0285714	NonUniformIntronCover	1	1	34	34	reps	0.181078	0.210526	0.0224719	0.0434783
SSBP1	ENSG00000106028	-0.0376778	0.0151764	7	141745584	141750310	SSBP1/ENSG00000106028/clean	0	+	260	0.0151764	0.984824	0.0220543	NonUniformIntronCover	0.939319	7.48714	332	331	0.0597321	-	0.936856	11.4983	181	179	reps	0.0195909	0.0217429	0.0557953	0.0561498
SLC38A2	ENSG00000134294	0.0145434	0.0153007	12	46362381	46362493	SLC38A2/ENSG00000134294/clean	0	-	10	0.984699	0.0153007	0.102374	-	1	439.548	3853	3853	0.0878306	-	1	362.619	3766	3766	reps	0.101816	0.103053	0.0896315	0.0874242
PRPF8	ENSG00000174231	-0.0514081	0.0153023	17	1678881	1679016	PRPF8/ENSG00000174231/clean	0	-	10	0.0153023	0.984698	0.0117287	NonUniformIntronCover	1	1.80392	152	152	0.0631368	-	1	8.01961	119	119	reps	0.0133333	0.00854179	0.0497775	0.07628
GRB7	ENSG00000141738	0.0541258	0.0153945	17	39744663	39744885	GRB7/ENSG00000141738/clean	0	+	10	0.984605	0.0153945	0.126976	-	1	35.7791	239	239	0.0728502	-	1	26.5581	329	329	reps	0.122595	0.127012	0.0546735	0.0815148
RSKR	ENSG00000167524	-0.227855	0.0153977	17	28612687	28613077	RSKR/ENSG00000167524/clean	0	-	57	0.0153977	0.984602	0.121386	-	1	5.94074	43	42	0.349241	-	1	10.7333	19	19	reps	0.111111	0.116149	0.272455	0.40481
BRD7	ENSG00000166164	-0.0260813	0.0154448	16	50320030	50320247	BRD7/ENSG00000166164/clean	0	-	10	0.0154448	0.984555	0.0104769	-	1	3.14458	297	297	0.0365582	-	1	10.6627	281	281	reps	0.0128387	0.00753481	0.0382028	0.0334566
FMO5	ENSG00000131781	0.0241915	0.0155172	1	147212535	147213307	FMO5/ENSG00000131781/clean	0	-	10	0.984483	0.0155172	0.0789169	-	1	104.356	1218	1193	0.0547254	-	1	49.4412	854	841	reps	0.072237	0.0839787	0.0530576	0.0516427
DUS3L	ENSG00000141994	-0.296296	0.015625	19	5786542	5786748	DUS3L/ENSG00000141994/clean	0	-	10	0.015625	0.984375	0.037037	-	0.780612	1	26	25	0.333333	LowCover	1	3	6	6	reps	0.0319149	0.0456929	0.5	0.2
RGL2	ENSG00000237441	-0.0898286	0.015625	6	33295045	33295126	RGL2/ENSG00000237441/clean	0	-	10	0.015625	0.984375	0.00724095	NonUniformIntronCover	0.408451	0.413793	56	56	0.0970696	-	1	5.48276	51	51	reps	0.0113924	0.0118707	0.13151	0.0666667
TRMT13	ENSG00000122435	-0.108572	0.0156436	1	100140251	100140407	TRMT13/ENSG00000122435/clean	0	+	10	0.0156436	0.984356	0.00807589	-	0.431507	0.333333	53	45	0.116648	-	1	3.43333	26	20	reps	0.00792752	0.012363	0.148472	0.119639
PLK3	ENSG00000173846	-0.186839	0.0157371	1	44804246	44804338	PLK3/ENSG00000173846/clean	0	+	10	0.0157371	0.984263	0.0263158	-	1	1	37	37	0.213155	-	1	5.14706	19	19	reps	0.0298879	0.0352941	0.230769	0.177419
CFL2	ENSG00000165410	-0.0164272	0.0157412	14	34713136	34713253	CFL2/ENSG00000165410/clean	0	-	10	0.0157412	0.984259	0.00349074	-	1	1.67442	478	444	0.0199179	NonUniformIntronCover	1	6.76744	333	312	reps	0	0.00632633	0.0219608	0.0185185
SPTAN1	ENSG00000197694	-0.0309805	0.0159212	9	128608049	128608129	SPTAN1/ENSG00000197694/clean	0	+	10	0.0159212	0.984079	0.000269469	-	0.0428571	0	159	159	0.03125	NonUniformIntronCover	1	5	155	155	reps	0.000725865	0	0.043956	0.0144928
DCXR	ENSG00000169738	0.0405892	0.0160108	17	82036448	82036543	DCXR/ENSG00000169738/clean	0	-	10	0.983989	0.0160108	0.0758066	-	1	24.7714	300	300	0.0352174	-	1	11.5714	316	316	reps	0.0840044	0.0700201	0.0267313	0.0420679
EMILIN1	ENSG00000138080	-0.132095	0.0160498	2	27085297	27085677	EMILIN1/ENSG00000138080/clean	0	+	10	0.0160498	0.98395	0.0104863	-	0.402703	0.256757	37	37	0.142581	NonUniformIntronCover	0.748649	2.99324	18	17	reps	0	0.0179756	0.230503	0.0239613
LRRFIP1	ENSG00000124831	-0.0407367	0.0160726	2	237760205	237762602	LRRFIP1/ENSG00000124831/clean	0	+	10	0.0160726	0.983927	0.0353843	NonUniformIntronCover	1	12.7654	348	345	0.076121	-	1	22.2461	270	263	reps	0.0367833	0.0332945	0.0613552	0.0883812
AARS1	ENSG00000090861	0.0261273	0.0160977	16	70253381	70253713	AARS1/ENSG00000090861/clean	0	-	10	0.983902	0.0160977	0.0570798	-	1	40.3769	667	667	0.0309525	NonUniformIntronCover	1	16.3538	512	511	reps	0.0426231	0.0703413	0.0249484	0.0353542
ATXN2L	ENSG00000168488	-0.0160253	0.0161229	16	28834415	28834505	ATXN2L/ENSG00000168488/clean	0	+	10	0.0161229	0.983877	0.00247525	NonUniformIntronCover	1	1	403	403	0.0185005	-	1	4.75	251	251	reps	0	0.0049505	0.023622	0.0134875
TRIM28	ENSG00000130726	-0.0387905	0.0161367	19	58548776	58548861	TRIM28/ENSG00000130726/clean	0	+	10	0.0161367	0.983863	0.0380762	NonUniformIntronCover	1	19	480	474	0.0768667	-	1	16.9032	203	202	reps	0.0279191	0.0490566	0.0746269	0.0745214
ALDH2	ENSG00000111275	0.133429	0.0161785	12	111792163	111792597	ALDH2/ENSG00000111275/clean	0	+	10	0.983822	0.0161785	0.213054	-	1	10.8294	36	36	0.079625	-	1	7.09412	79	79	reps	0.211747	0.205607	0.0550306	0.0912829
SAP25	ENSG00000205307	-0.588505	0.0162037	7	100573212	100573296	SAP25/ENSG00000205307/clean	0	-	10	0.0162037	0.983796	0.0666667	-	0.5	1	14	14	0.655172	LowCover	0.810811	1.9	1	1	reps	0.00504202	0.142857	1	0.398374
RPL6	ENSG00000089009	-0.0052125	0.0163296	12	112406890	112408239	RPL6/ENSG00000089009/clean	0	-	60	0.0163296	0.98367	0.0088335	-	1	45.1315	5061	5061	0.014046	-	1	40.1741	2820	2820	reps	0.00889912	0.00848805	0.0141447	0.0132725
PABPC4	ENSG00000090621	-0.183182	0.0163448	1	39563741	39563835	PABPC4/ENSG00000090621/clean	0	-	10	0.0163448	0.983655	0.264437	-	1	46.7353	130	123	0.447619	-	1	23.5	29	24	reps	0.249638	0.277264	0.392857	0.493042
ELL3	ENSG00000128886	-0.275975	0.0163785	15	43774518	43774595	ELL3/ENSG00000128886/clean	0	-	10	0.0163785	0.983622	0.0454545	-	0.880597	1	21	21	0.321429	NonUniformIntronCover	1	9	19	19	reps	0.0909091	0.0107383	0.311615	0.326683
ARHGEF16	ENSG00000130762	0.185248	0.016385	1	3478026	3478423	ARHGEF16/ENSG00000130762/clean	0	+	10	0.983615	0.016385	0.364233	-	1	51.5613	90	90	0.178985	NonUniformIntronCover	1	9.37419	43	43	reps	0.33796	0.389764	0.0999748	0.246659
RIN1	ENSG00000174791	-0.778726	0.0164911	11	66332752	66333257	RIN1/ENSG00000174791/known-exon	0	-	10	0.0164911	0.983509	0.221274	-	0.808081	3.12563	11	11	1	LowCover	0.985859	3.77387	0	0	reps	0.27689	0.142857	1	1
VARS2	ENSG00000137411	-0.223088	0.0166019	6	30924560	30925273	VARS2/ENSG00000137411/clean	0	+	10	0.0166019	0.983398	0.0563521	-	0.87909	2.98587	50	50	0.27944	LowCover	0.904694	1.55124	4	1	reps	0.0226337	0.0688339	0.333333	0.206098
EFNA1	ENSG00000169242	0.0232376	0.0169049	1	155133780	155133954	EFNA1/ENSG00000169242/clean	0	+	10	0.983095	0.0169049	0.0591549	-	1	52.5	835	835	0.0359173	-	1	26.7121	717	717	reps	0.0640783	0.0571136	0.0428909	0.0325349
LAMA5	ENSG00000130702	-0.0400366	0.0169122	20	62345877	62346080	LAMA5/ENSG00000130702/clean	0	-	10	0.0169122	0.983088	0.00137731	-	0.19171	0	139	139	0.0414139	-	1	1.98734	46	46	reps	0.00254961	0	0.0291053	0.0577712
HIPK1	ENSG00000163349	-0.0791462	0.0169287	1	113956811	113957123	HIPK1/ENSG00000163349/clean	0	+	10	0.0169287	0.983071	0.00290317	-	0.168874	0	58	57	0.0820494	NonUniformIntronCover	1	3.7541	42	41	reps	0.00559763	0.00400471	0.0980545	0.0751483
CCDC9	ENSG00000105321	-0.866031	0.01696	19	47264946	47266610	CCDC9/ENSG00000105321/clean	0	+	280	0.01696	0.98304	0.133969	-	0.802023	1.54693	10	10	1	LowCover	0.848266	2.60469	0	0	reps	0.150741	0.0974894	1	1
SSUH2	ENSG00000125046	-0.133615	0.0169788	3	8627783	8629663	SSUH2/ENSG00000125046/clean	0	-	170	0.0169788	0.983021	0.0781789	-	1	8.90497	105	84	0.211794	MinorIsoform	1	7.7924	29	9	reps	0.080954	0.0776219	0.253343	0.15365
TSTA3	ENSG00000104522	-0.0998268	0.0170471	8	143613817	143614163	TSTA3/ENSG00000104522/clean	0	-	10	0.0170471	0.982953	0.0153322	-	0.755952	1.05882	68	68	0.115159	-	1	3.90441	30	30	reps	0.0114921	0.0177034	0.169647	0.0417112
RNF44	ENSG00000146083	-0.143357	0.0170887	5	176531630	176532003	RNF44/ENSG00000146083/clean	0	-	10	0.0170887	0.982911	0.0868906	-	1	8.18367	85	85	0.230248	-	1	10.1701	33	33	reps	0.0633883	0.110353	0.316014	0.217707
TEKT4P2	ENSG00000188681	-0.202971	0.0172126	21	9069599	9070213	TEKT4P2/ENSG00000188681/clean	0	-	70	0.0172126	0.982787	0.35609	-	1	53.6422	96	96	0.559061	NonUniformIntronCover	1	38.0367	29	29	reps	0.310219	0.395754	0.668693	0.481129
NDUFB8	ENSG00000166136	-0.0624805	0.0172615	10	100523929	100526398	NDUFB8/ENSG00000166136/clean	0	-	330	0.0172615	0.982738	0.0902765	-	1	28.9767	287	285	0.152757	-	1	39.4854	214	214	reps	0.0827565	0.0961638	0.156122	0.145153
TBC1D20	ENSG00000125875	-0.0755383	0.0173048	20	441689	441856	TBC1D20/ENSG00000125875/known-exon	0	-	10	0.0173048	0.982695	0.0888617	-	1	19.6032	201	201	0.1644	NonUniformIntronCover	1	30.8889	157	156	reps	0.0839536	0.0930233	0.165763	0.163767
ARFGAP1	ENSG00000101199	-0.0593908	0.0173823	20	63276651	63277204	ARFGAP1/ENSG00000101199/clean	0	+	10	0.0173823	0.982618	0.0564372	NonUniformIntronCover	0.974217	12.0822	202	201	0.115828	-	0.904236	24.8904	190	189	reps	0.0558717	0.0502316	0.130612	0.104648
HDAC5	ENSG00000108840	-0.0564343	0.0174025	17	44078665	44078794	HDAC5/ENSG00000108840/clean	0	-	10	0.0174025	0.982597	0.0488097	-	1	12.4694	243	243	0.105244	NonUniformIntronCover	1	17.4082	148	148	reps	0.0422072	0.0529289	0.105363	0.103549
SLC39A4	ENSG00000147804	0.0662035	0.0174075	8	144412666	144412758	SLC39A4/ENSG00000147804/clean	0	-	10	0.982593	0.0174075	0.0727273	NonUniformIntronCover	1	10.8235	138	138	0.00652377	-	0.597561	0.735294	91	91	reps	0.09113	0.055191	0	0.00954607
MYO1C	ENSG00000197879	-0.104508	0.0174834	17	1468496	1469530	MYO1C/ENSG00000197879/clean	0	-	10	0.0174834	0.982517	0.0341167	-	0.974609	2.93171	83	83	0.138625	NonUniformIntronCover	1	9.49512	59	58	reps	0.0294118	0.0343398	0.118352	0.145618
SBF1	ENSG00000100241	-0.049129	0.0174851	22	50461869	50461946	SBF1/ENSG00000100241/clean	0	-	10	0.0174851	0.982515	0.000284212	-	0.0298507	0	105	104	0.0494132	NonUniformIntronCover	1	2.96296	56	56	reps	0	0.000573723	0.0434783	0.0531062
MGRN1	ENSG00000102858	-0.125031	0.0175396	16	4673657	4677462	MGRN1/ENSG00000102858/clean	0	+	716	0.0175396	0.98246	0.0193869	-	0.810942	1.56184	79	73	0.144418	-	0.86371	1.68795	10	10	reps	0.0147037	0.0135966	0.168879	0.0867894
BCAM	ENSG00000187244	-0.0167857	0.0176152	19	44813620	44814151	BCAM/ENSG00000187244/clean	0	+	10	0.0176152	0.982385	0.00133511	-	0.74856	1	748	747	0.0181208	-	0.800384	1.16268	62	62	reps	7.79e-05	0.0030303	0.0413395	0.0106812
RHOT2	ENSG00000140983	-0.0491266	0.017668	16	672181	672253	RHOT2/ENSG00000140983/clean	0	+	10	0.017668	0.982332	0	-	0	0	122	122	0.0491266	-	1	3.46154	67	67	reps	0	0	0.0758294	0.0263158
AL645922.1	ENSG00000244255	-0.0217208	0.0178613	6	31946606	31947006	AL645922.1/ENSG00000244255/clean	0	+	10	0.0178613	0.982139	0.055691	-	1	73.6603	1248	1248	0.0774118	-	1	99.3462	1180	1180	reps	0.0595924	0.0525065	0.0823339	0.0741394
STRN3	ENSG00000196792	0.027594	0.0178971	14	30895580	30895661	STRN3/ENSG00000196792/clean	0	-	10	0.982103	0.0178971	0.0323559	NonUniformIntronCover	1	6.62069	198	198	0.0047619	-	1	1	209	209	reps	0.0215054	0.0396162	0.00854701	0.000605418
FOXK1	ENSG00000164916	-0.777949	0.0180185	7	4759595	4761063	FOXK1/ENSG00000164916/clean	0	+	210	0.0180185	0.981982	0.222051	-	0.920509	3.99603	14	14	1	LowCover	0.950715	3.40079	0	0	reps	0.185408	0.255068	1	1
SRF	ENSG00000112658	-0.163906	0.018071	6	43178485	43178805	SRF/ENSG00000112658/clean	0	+	10	0.018071	0.981929	0.121294	-	1	8.28226	60	60	0.2852	-	1	15.9597	40	40	reps	0.155075	0.100398	0.338148	0.253403
SGK1	ENSG00000118515	0.0600103	0.0180927	6	134171178	134171636	SGK1/ENSG00000118515/clean	0	-	10	0.981907	0.0180927	0.143945	NonUniformIntronCover	1	39.6833	236	235	0.0839347	-	1	24.5556	268	268	reps	0.135288	0.166166	0.0649156	0.0975071
HGD	ENSG00000113924	0.065728	0.0182216	3	120641693	120644318	HGD/ENSG00000113924/clean	0	-	60	0.981778	0.0182216	0.479663	-	1	424.043	460	372	0.413935	-	1	382.105	541	474	reps	0.460767	0.494997	0.41073	0.416741
CABIN1	ENSG00000099991	-0.254035	0.0183964	22	24176275	24177503	CABIN1/ENSG00000099991/clean	0	+	10	0.0183964	0.981604	0.0653511	-	0.960591	2.30738	33	28	0.319386	LowCover	0.857143	2.81557	6	4	reps	0.0480875	0.0563991	1	0.182123
TMEM94	ENSG00000177728	-0.0298799	0.0186043	17	75495034	75495283	TMEM94/ENSG00000177728/clean	0	+	10	0.0186043	0.981396	0.0121561	-	1	3.87629	315	315	0.042036	NonUniformIntronCover	1	10.268	234	234	reps	0.00914351	0.013948	0.0510133	0.0409306
SPAG9	ENSG00000008294	-0.0310578	0.01862	17	51020258	51021157	SPAG9/ENSG00000008294/clean	0	-	11	0.01862	0.98138	0.00675723	-	0.745495	1.61236	237	237	0.037815	-	1	8.96067	228	228	reps	0.00431169	0.00394193	0.035767	0.0365808
PCSK9	ENSG00000169174	-0.0673247	0.01873	1	55059663	55061374	PCSK9/ENSG00000169174/clean	0	+	120	0.01873	0.98127	0.00938402	NonUniformIntronCover	0.812068	2.76609	292	288	0.0767087	-	0.677561	1.08006	13	13	reps	0.00637504	0.00940182	1	0.0292862
NAP1L4	ENSG00000205531	-0.0524123	0.0187305	11	2951809	2954526	NAP1L4/ENSG00000205531/clean	0	-	280	0.0187305	0.981269	0.0678497	-	1	27.8779	383	367	0.120262	-	1	27.3405	200	191	reps	0.0610236	0.0723245	0.111647	0.130798
TCIRG1	ENSG00000110719	0.0324836	0.0188118	11	68047804	68047881	TCIRG1/ENSG00000110719/clean	0	+	10	0.981188	0.0188118	0.0351044	NonUniformIntronCover	1	4.11111	113	113	0.00262082	-	0.373134	0.185185	142	142	reps	0.0470588	0.0327869	0.00673854	0.000171527
CUL9	ENSG00000112659	-0.291358	0.0188168	6	43203204	43203416	CUL9/ENSG00000112659/clean	0	+	10	0.0188168	0.981183	0	-	0	0	17	17	0.291358	LowCover	1	2.87805	7	7	reps	0	0	0.333333	0.285714
EIF4A3	ENSG00000141543	-0.0316434	0.0188257	17	80141381	80141781	EIF4A3/ENSG00000141543/clean	0	-	10	0.0188257	0.981174	0.0197972	NonUniformIntronCover	1	5.49359	272	272	0.0514406	-	1	12.8526	234	234	reps	0.0278959	0.0152645	0.0641083	0.0360624
ILVBL	ENSG00000105135	-0.0526316	0.0189561	19	15123243	15123374	ILVBL/ENSG00000105135/clean	0	-	10	0.0189561	0.981044	0	NonUniformIntronCover	0	0	119	118	0.0526316	-	0.818182	1	18	18	reps	0	0	0.166667	0.00757098
PCK1	ENSG00000124253	-0.0189874	0.0189564	20	57561635	57562070	PCK1/ENSG00000124253/clean	0	+	10	0.0189564	0.981044	0.0188589	-	1	14.4737	753	745	0.0378463	-	1	14.5146	369	361	reps	0.0180734	0.0178557	0.0415999	0.0307126
ZNF513	ENSG00000163795	-0.188785	0.0190327	2	27379054	27380092	ZNF513/ENSG00000163795/clean	0	-	10	0.0190327	0.980967	0.0192116	-	0.430934	0.32767	21	21	0.207997	-	0.946498	2.62621	10	10	reps	0.0218839	0.0171144	0.336198	0.0854093
CFAP410	ENSG00000160226	-0.873892	0.0192158	21	44337667	44339117	CFAP410/ENSG00000160226/clean	0	-	265	0.0192158	0.980784	0.126108	-	0.654008	1.58737	11	9	1	LowCover	0.741772	2.47158	0	0	reps	0.14461	0.0753024	1	1
TLE3	ENSG00000140332	-0.149097	0.01935	15	70057658	70058158	TLE3/ENSG00000140332/clean	0	-	19	0.01935	0.98065	0.0277578	NonUniformIntronCover	0.825364	1.39896	49	41	0.176855	-	1	3.2228	15	13	reps	0.0200515	0.0176991	0.326744	0.0910518
RNF126	ENSG00000070423	-0.0521661	0.0193961	19	648487	648881	RNF126/ENSG00000070423/clean	0	-	10	0.0193961	0.980604	0.00983087	-	0.90625	1.37013	138	138	0.061997	-	0.872396	1.85065	28	28	reps	0.01602	0.00143212	0.0351759	0.0643985
CDC16	ENSG00000130177	-0.162457	0.0194146	13	114242280	114243256	CDC16/ENSG00000130177/clean	0	+	10	0.0194146	0.980585	0.370073	-	1	62.8608	107	97	0.53253	NonUniformIntronCover	1	68.3505	60	53	reps	0.351725	0.378992	0.48185	0.576967
CHKA	ENSG00000110721	-0.0201183	0.0194376	11	68064631	68065785	CHKA/ENSG00000110721/clean	0	-	10	0.0194376	0.980562	0.00631492	-	0.978147	2.27511	353	353	0.0264332	-	1	7.11354	259	259	reps	0.00789552	0.00452489	0.0232673	0.0245725
IGF2BP2	ENSG00000073792	-0.0331544	0.0195114	3	185657402	185658340	IGF2BP2/ENSG00000073792/clean	0	-	10	0.0195114	0.980489	0.0480941	-	1	27.8387	551	549	0.0812485	NonUniformIntronCover	1	32.7204	369	367	reps	0.0472284	0.0470367	0.0705164	0.0934115
PRKD2	ENSG00000105287	-0.425619	0.0195775	19	46716535	46716814	PRKD2/ENSG00000105287/clean	0	-	71	0.0195775	0.980422	0.46173	-	1	15.4405	18	18	0.887349	LowSplicing	1	23.631	3	3	reps	0.484663	0.445122	1	0.795455
EZH2	ENSG00000106462	-0.178203	0.0196616	7	148826632	148827163	EZH2/ENSG00000106462/clean	0	-	10	0.0196616	0.980338	0.0384077	-	0.957774	1.83732	44	44	0.216611	-	1	5.25359	18	18	reps	0.0520411	0.0205403	0.158276	0.262353
PTPN18	ENSG00000072135	-0.88624	0.0196759	2	130356200	130358866	PTPN18/ENSG00000072135/clean	0	+	269	0.0196759	0.980324	0.11376	-	0.707551	1.28363	10	9	1	LowCover	0.634543	1.34411	0	0	reps	0.0817851	0.086718	1	1
PRRC2A	ENSG00000204469	-0.0306911	0.019703	6	31625871	31626019	PRRC2A/ENSG00000204469/clean	0	+	10	0.019703	0.980297	0.00234192	-	0.333333	0.0892857	142	142	0.033033	-	1	3.92857	115	115	reps	0	0.00436681	0.0410959	0.0241287
SREBF1	ENSG00000072310	-0.185393	0.0197422	17	17813769	17814244	SREBF1/ENSG00000072310/clean	0	-	116	0.0197422	0.980258	0	-	0	0	27	27	0.185393	LowCover	0.793872	1.82069	8	8	reps	0	0	0.242616	0.142857
EIF4A2	ENSG00000156976	0.00590475	0.0197668	3	186786051	186786163	EIF4A2/ENSG00000156976/clean	0	+	10	0.980233	0.0197668	0.014417	NonUniformIntronCover	1	47.8333	3268	3268	0.00851225	-	1	23.5238	2739	2739	reps	0.0131854	0.014912	0.00657999	0.0104935
ERN1	ENSG00000178607	-0.210009	0.0198786	17	64044200	64044859	ERN1/ENSG00000178607/clean	0	-	10	0.0198786	0.980121	0.0678571	-	0.947612	3.27586	45	45	0.277866	LowCover	0.961479	2.69349	7	7	reps	0.0639241	0.0725888	0.506616	0.193615
CDCA8	ENSG00000134690	0.294144	0.0201273	1	37692578	37692675	CDCA8/ENSG00000134690/known-exon	0	+	10	0.979873	0.0201273	0.554707	-	1	31.1429	25	25	0.260563	-	1	8.45714	24	24	reps	0.663462	0.496805	0.298246	0.241192
KAZN	ENSG00000189337	-0.10551	0.0201355	1	15060302	15063571	KAZN/ENSG00000189337/clean	0	+	10	0.0201355	0.979864	0.0363794	NonUniformIntronCover	0.915311	3.24674	72	72	0.141889	-	0.948144	3.80307	19	19	reps	0.0385761	0.0312726	0.151194	0.116353
PSME3	ENSG00000131467	-0.0236584	0.0201709	17	42839166	42839293	PSME3/ENSG00000131467/clean	0	+	10	0.0201709	0.979829	0.00221447	-	0.401709	0.255319	181	181	0.0258729	-	1	3.95745	149	149	reps	0	0.00464932	0.0341607	0.0168507
PPP6R2	ENSG00000100239	0.0760028	0.0202182	22	50439857	50439960	PPP6R2/ENSG00000100239/clean	0	+	10	0.979782	0.0202182	0.122242	NonUniformIntronCover	1	21.3077	153	152	0.0462392	-	1	5.76923	119	118	reps	0.0720784	0.158555	0.0424552	0.0455016
DPF2	ENSG00000133884	0.0449146	0.0202259	11	65346058	65346246	DPF2/ENSG00000133884/clean	0	+	10	0.979774	0.0202259	0.0454545	-	1	4	84	84	0.000539898	NonUniformIntronCover	0.0561798	0	104	104	reps	0.040959	0.0599407	0.00107921	0
ACSS2	ENSG00000131069	-0.085906	0.0202323	20	34920709	34921005	ACSS2/ENSG00000131069/clean	0	+	10	0.0202323	0.979768	0.146784	-	1	58.8362	342	341	0.23269	-	1	32.4483	107	106	reps	0.135135	0.143752	0.223681	0.236385
SF1	ENSG00000168066	-0.078924	0.0203866	11	64770408	64773429	SF1/ENSG00000168066/clean	0	-	164	0.0203866	0.979613	0.237183	-	1	104.472	336	298	0.316107	-	1	92.9055	201	184	reps	0.256733	0.220917	0.322195	0.309211
SLC27A3	ENSG00000143554	-0.506824	0.0204082	1	153777885	153778160	SLC27A3/ENSG00000143554/clean	0	+	10	0.0204082	0.979592	0.011194	-	0.135849	0	12	12	0.518018	LowCover	0.716981	1.07477	1	1	reps	0.0264511	0	1	0.5
ABCA2	ENSG00000107331	0.106463	0.0205706	9	137011105	137011185	ABCA2/ENSG00000107331/clean	0	-	10	0.979429	0.0205706	0.136088	-	1	8.82143	55	55	0.0296255	NonUniformIntronCover	1	1.89286	61	61	reps	0.135135	0.13066	0.0266512	0.025641
PRR14	ENSG00000156858	0.0743963	0.0205873	16	30655420	30655501	PRR14/ENSG00000156858/clean	0	+	10	0.979413	0.0205873	0.137694	-	1	20.7586	130	130	0.0632977	NonUniformIntronCover	1	8.37931	124	121	reps	0.160968	0.116572	0.09268	0.0423256
DUS1L	ENSG00000169718	0.0775754	0.0206353	17	82058416	82058780	DUS1L/ENSG00000169718/known-exon	0	-	10	0.979365	0.0206353	0.156799	-	1	38.493	164	164	0.0792236	-	1	12.6479	113	113	reps	0.138964	0.164214	0.0560918	0.0988766
CTTN	ENSG00000085733	-0.059341	0.0206472	11	70419856	70420399	CTTN/ENSG00000085733/clean	0	+	10	0.0206472	0.979353	0.140244	-	1	61.986	380	380	0.199585	-	1	69.8186	279	279	reps	0.139765	0.136929	0.176693	0.233654
LLGL2	ENSG00000073350	0.116857	0.0207126	17	75574495	75574609	LLGL2/ENSG00000073350/clean	0	+	10	0.979287	0.0207126	0.121642	MinorIsoform	1	15.0952	79	78	0.00478469	-	0.163462	0	27	27	reps	0.107692	0.137334	0	0.00676482
OXA1L	ENSG00000155463	-0.00802826	0.0208983	14	22769934	22770192	OXA1L/ENSG00000155463/clean	0	+	10	0.0208983	0.979102	0.00654614	-	1	8.23	1245	1245	0.0145744	-	1	16.55	1115	1115	reps	0.00712355	0.00642462	0.0134716	0.0164169
RBM39	ENSG00000131051	-0.0125145	0.0209381	20	35707201	35709223	RBM39/ENSG00000131051/clean	0	-	73	0.0209381	0.979062	0.0376237	-	1	96.3291	2462	2460	0.0501382	-	1	105.411	1997	1989	reps	0.0359432	0.0390902	0.0585407	0.0414906
ARVCF	ENSG00000099889	-0.38596	0.0209728	22	19982091	19990584	ARVCF/ENSG00000099889/clean	0	-	272	0.0209728	0.979027	0.0667849	-	0.621457	1.71754	24	19	0.452745	LowCover	0.741272	3.30921	4	0	reps	0.0579675	0.0350727	0.503397	0.408418
EPCAM	ENSG00000119888	-0.01107	0.0210186	2	47379054	47379768	EPCAM/ENSG00000119888/clean	0	+	10	0.0210186	0.978981	0.00582226	NonUniformIntronCover	0.96875	4.11702	703	701	0.0168923	-	1	11.5638	673	670	reps	0.0031348	0.00702409	0.0196558	0.0141641
PIK3C2A	ENSG00000011405	-0.0355198	0.0210263	11	17091459	17091546	PIK3C2A/ENSG00000011405/clean	0	-	10	0.0210263	0.978974	0.00412041	-	0.467532	0.419355	113	108	0.0396402	-	1	3.83871	93	88	reps	0	0.0100615	0.0576923	0.0222222
CDC42SE1	ENSG00000197622	-0.163258	0.0210703	1	151055126	151055676	CDC42SE1/ENSG00000197622/clean	0	-	104	0.0210703	0.97893	0.184349	NonUniformIntronCover	1	14.2389	59	59	0.347607	-	1	28.7722	53	53	reps	0.20354	0.172731	0.35886	0.326619
AFF1	ENSG00000172493	-0.0856123	0.0212001	4	87131864	87132270	AFF1/ENSG00000172493/clean	0	+	10	0.0212001	0.9788	0.0068833	-	0.325758	0.06875	47	47	0.0924956	-	0.992424	2.65	26	24	reps	0.00239325	0.0101833	0.0990991	0.0833333
MAT2A	ENSG00000168906	-0.038396	0.0213475	2	85542373	85542564	MAT2A/ENSG00000168906/clean	0	+	10	0.0213475	0.978652	0.12215	-	1	119.11	856	856	0.160546	-	1	98.8767	516	516	reps	0.118088	0.125237	0.147835	0.169073
COL9A2	ENSG00000049089	-0.0526372	0.0213658	1	40301889	40302620	COL9A2/ENSG00000049089/clean	0	-	10	0.0213658	0.978634	0.00996418	NonUniformIntronCover	0.700416	1.9827	197	197	0.0626014	-	0.862691	2.00346	30	30	reps	0.00149027	0.0168476	0.125	0.042081
NCOR2	ENSG00000196498	-0.0819844	0.0213712	12	124325583	124326190	NCOR2/ENSG00000196498/clean	0	-	21	0.0213712	0.978629	0.0125	-	0.851536	1	79	78	0.0944844	-	0.94198	1.66949	16	16	reps	0.0105182	0.014271	0.168008	0.0947182
SYTL1	ENSG00000142765	-0.414417	0.0214673	1	27353488	27353712	SYTL1/ENSG00000142765/clean	0	+	10	0.0214673	0.978533	0.116279	-	0.873832	2.5	19	19	0.530696	LowCover	1	4.52326	4	4	reps	0	0.238095	0.460251	0.666667
HDAC11	ENSG00000163517	-0.0312302	0.0215747	3	13504272	13504467	HDAC11/ENSG00000163517/clean	0	+	10	0.0215747	0.978425	0.0105301	-	1	2.32	218	218	0.0417603	-	1	4.70667	108	108	reps	0.0149504	0.00969013	0.0401245	0.0431267
SARS1	ENSG00000031698	-0.0161011	0.0216755	1	109236548	109237243	SARS1/ENSG00000031698/known-exon	0	+	86	0.0216755	0.978325	0.0133077	NonUniformIntronCover	1	10.5469	779	777	0.0294088	-	1	17.8163	587	585	reps	0.0143531	0.012289	0.0269426	0.033736
FLII	ENSG00000177731	0.0495434	0.0218071	17	18245660	18245743	FLII/ENSG00000177731/clean	0	-	10	0.978193	0.0218071	0.116398	-	1	34.6452	263	261	0.0668546	-	1	19.129	267	267	reps	0.0897466	0.1363	0.0440529	0.0844156
ELP1	ENSG00000070061	-0.136627	0.021898	9	108918901	108919252	ELP1/ENSG00000070061/clean	0	-	10	0.021898	0.978102	0.298136	-	1	45.8759	108	107	0.434763	-	1	71.5328	91	91	reps	0.241386	0.345657	0.418402	0.458446
DRC7	ENSG00000159625	-0.298048	0.021952	16	57722841	57723001	DRC7/ENSG00000159625/clean	0	+	10	0.021952	0.978048	0.0138787	-	0.253333	0	14	14	0.311927	LowCover	0.733333	2.26667	5	5	reps	0.0306947	0	0.310345	0.25
CERCAM	ENSG00000167123	-0.170784	0.0220905	9	128422978	128423145	CERCAM/ENSG00000167123/clean	0	+	10	0.0220905	0.97791	0.0243902	-	0.815287	1	40	40	0.195174	-	1	4.36508	18	18	reps	0.0382848	0.0182387	0.315217	0.059317
REEP4	ENSG00000168476	-0.356517	0.0221402	8	22139061	22139415	REEP4/ENSG00000168476/clean	0	-	10	0.0221402	0.97786	0.19717	-	1	9.08696	36	36	0.553687	NonUniformIntronCover	1	6.2029	5	5	reps	0.236778	0.16436	0.570093	0.551463
FLNA	ENSG00000196924	0.0557717	0.0221506	X	154351041	154351580	FLNA/ENSG00000196924/clean	0	-	84	0.977849	0.0221506	0.147151	-	1	62.1148	360	360	0.0913793	NonUniformIntronCover	1	24.1366	238	238	reps	0.162483	0.133056	0.077269	0.0988319
ZSWIM8	ENSG00000214655	-0.20334	0.0221645	10	73791499	73791858	ZSWIM8/ENSG00000214655/clean	0	+	10	0.0221645	0.977836	0.028965	-	0.584527	1.01418	30	30	0.232305	LowCover	0.882521	1.8156	4	4	reps	0.00143062	0.0314524	1	0.159046
DDX3Y	ENSG00000067048	-0.068599	0.0223263	Y	12912882	12912962	DDX3Y/ENSG00000067048/known-exon	0	+	10	0.0223263	0.977674	0.265557	-	1	157.286	435	435	0.334156	-	1	145.036	288	288	reps	0.270579	0.261141	0.334842	0.335673
USP34	ENSG00000115464	-0.0173682	0.0223802	2	61228719	61228826	USP34/ENSG00000115464/clean	0	-	10	0.0223802	0.97762	0.00167944	NonUniformIntronCover	0.402062	0.25641	238	238	0.0190476	-	1	4	206	206	reps	0	0.00308325	0.0291262	0.00934579
HSPA8	ENSG00000109971	-0.0096227	0.0225493	11	123060028	123060115	HSPA8/ENSG00000109971/clean	0	-	10	0.0225493	0.977451	0.0063987	NonUniformIntronCover	1	7.09677	1102	1102	0.0160214	-	1	12	737	737	reps	0.00625	0.00671588	0.0114825	0.0222152
TOM1	ENSG00000100284	-0.0813243	0.0225624	22	35346969	35347054	TOM1/ENSG00000100284/clean	0	+	13	0.0225624	0.977438	0.0214067	NonUniformIntronCover	1	2.1	83	83	0.102731	-	1	5.26667	43	43	reps	0	0.0327613	0.194991	0.0606061
PPP1R12C	ENSG00000125503	-0.0308793	0.0229573	19	55094435	55094660	PPP1R12C/ENSG00000125503/clean	0	-	10	0.0229573	0.977043	0.00266048	-	0.362791	0.16092	136	136	0.0335398	NonUniformIntronCover	0.990698	1.8046	52	51	reps	0.00563665	0	0.047619	0.0153142
DIAPH1	ENSG00000131504	-0.0410648	0.0229873	5	141529273	141529602	DIAPH1/ENSG00000131504/clean	0	-	10	0.0229873	0.977013	0.00965003	NonUniformIntronCover	0.962382	1.74419	179	179	0.0507148	-	1	8.3876	157	156	reps	0.0162506	0.00414051	0.0589878	0.0379747
MPP1	ENSG00000130830	-0.233644	0.0231534	X	154783507	154784027	MPP1/ENSG00000130830/clean	0	-	10	0.0231534	0.976847	0.0440487	-	0.952941	1.15196	25	25	0.277693	LowCover	0.913725	2.69118	7	7	reps	0.0389447	0.0588235	0.213873	0.397163
LETMD1	ENSG00000050426	0.080232	0.0231842	12	51056021	51056143	LETMD1/ENSG00000050426/clean	0	+	10	0.976816	0.0231842	0.139729	-	1	19.9783	123	118	0.059497	-	1	6.32609	99	98	reps	0.118937	0.146334	0.0540323	0.0735717
DDAH2	ENSG00000213722	-0.141431	0.023275	6	31727692	31728172	DDAH2/ENSG00000213722/clean	0	-	10	0.023275	0.976725	0.0441289	-	0.997872	2.44681	53	53	0.18556	NonUniformIntronCover	0.965957	4.10106	18	17	reps	0.094361	0.0284238	0.25	0.1701
MPHOSPH8	ENSG00000196199	-0.119127	0.0233573	13	19647291	19648421	MPHOSPH8/ENSG00000196199/clean	0	+	230	0.0233573	0.976643	0.0817022	-	1	8.98611	101	101	0.200829	NonUniformIntronCover	1	11.3083	45	45	reps	0.0813469	0.0724439	0.197487	0.178816
ABCC3	ENSG00000108846	-0.137771	0.0233992	17	50668919	50669139	ABCC3/ENSG00000108846/clean	0	+	10	0.0233992	0.976601	0.0727546	NonUniformIntronCover	0.990476	3.45238	44	43	0.210526	-	1	16	59	58	reps	0.076	0.0828784	0.214709	0.200761
SLC52A2	ENSG00000185803	-0.160952	0.0234056	8	144359065	144359183	SLC52A2/ENSG00000185803/clean	0	+	10	0.0234056	0.976594	0.012326	-	0.574074	0.681818	43	38	0.173278	LowCover	1	1.88636	9	7	reps	0.0131108	0.0185697	0.214286	0.110379
KAT5	ENSG00000172977	-0.0619141	0.0235695	11	65714743	65714820	KAT5/ENSG00000172977/clean	0	+	10	0.0235695	0.976431	0.0146658	-	0.865672	1.59259	106	106	0.0765799	NonUniformIntronCover	1	7.62963	92	92	reps	0.0271808	0	0.0888099	0.0689655
PER1	ENSG00000179094	-0.238156	0.0236686	17	8144993	8145957	PER1/ENSG00000179094/clean	0	-	88	0.0236686	0.976331	0.0118443	-	0.263699	0	22	22	0.25	LowCover	0.787671	1	3	1	reps	0	0.0284658	0.085595	0.375178
DOCK6	ENSG00000130158	-0.061982	0.0238198	19	11222248	11222734	DOCK6/ENSG00000130158/clean	0	-	10	0.0238198	0.97618	0.00675095	-	0.462185	0.40625	68	68	0.068733	NonUniformIntronCover	0.970588	3.02604	41	41	reps	0.00951249	0.0048087	0.0929134	0.0539846
SORL1	ENSG00000137642	-0.0208572	0.0240113	11	121550088	121550584	SORL1/ENSG00000137642/clean	0	+	10	0.0240113	0.975989	0.0163358	-	1	7.4898	450	450	0.037193	-	1	11.6276	300	300	reps	0.0190568	0.014464	0.0310632	0.042868
BRD2	ENSG00000204256	0.088981	0.0241135	6	32976169	32976249	BRD2/ENSG00000204256/clean	0	+	10	0.975887	0.0241135	0.299621	-	1	79.1429	185	184	0.21064	-	1	52.0357	195	195	reps	0.323707	0.276667	0.237533	0.194865
ROBO4	ENSG00000154133	-0.0833333	0.0241768	11	124884913	124885040	ROBO4/ENSG00000154133/clean	0	-	10	0.0241768	0.975823	0	-	0	0	59	59	0.0833333	-	1	2	22	22	reps	0	0	0.0421053	0.117647
SFPQ	ENSG00000116560	-0.0118502	0.0243539	1	35190593	35190693	SFPQ/ENSG00000116560/clean	0	-	10	0.0243539	0.975646	0.00184843	-	0.733333	1	540	540	0.0136986	-	1	4.11111	296	296	reps	0	0.0034965	0.0192963	0.00775194
RAB3GAP2	ENSG00000118873	0.114207	0.0244852	1	220210876	220210954	RAB3GAP2/ENSG00000118873/clean	0	-	10	0.975515	0.0244852	0.118644	-	1	3.5	26	26	0.00443656	-	0.147059	0	33	33	reps	0.048951	0.162393	0	0.00970874
MDM2	ENSG00000135679	-0.0321636	0.0245991	12	68820374	68824362	MDM2/ENSG00000135679/clean	0	+	246	0.0245991	0.975401	0.0198664	NonUniformIntronCover	0.989311	6.14152	303	301	0.05203	-	0.987707	8.78171	160	157	reps	0.0191141	0.0195141	0.0549865	0.0414564
SGSM3	ENSG00000100359	-0.276961	0.0246337	22	40407568	40407788	SGSM3/ENSG00000100359/clean	0	+	10	0.0246337	0.975366	0.212042	-	1	11.5714	42	42	0.489003	NonUniformIntronCover	1	12.4405	13	12	reps	0.196326	0.267442	0.585185	0.417116
MYO1B	ENSG00000128641	-0.0387567	0.0247699	2	191390492	191392107	MYO1B/ENSG00000128641/clean	0	+	10	0.0247699	0.97523	0.0119927	-	0.765732	1.493	123	123	0.0507494	NonUniformIntronCover	0.958879	4.54432	85	85	reps	0.00997224	0.0062187	0.0256653	0.0749281
EFEMP2	ENSG00000172638	-0.0936396	0.0248119	11	65869976	65870120	EFEMP2/ENSG00000172638/clean	0	-	10	0.0248119	0.975188	0	-	0	0	51	51	0.0936396	-	0.746269	1.96296	19	19	reps	0	0	0.0790378	0.0833333
SGF29	ENSG00000176476	-0.0555297	0.0248119	16	28590442	28590630	SGF29/ENSG00000176476/clean	0	+	10	0.0248119	0.975188	0.00329381	-	0.224719	0	68	68	0.0588235	-	0.848315	1.625	26	26	reps	0	0.00620347	0.0262582	0.0900474
GCC2	ENSG00000135968	-0.0727392	0.0248691	2	108472116	108472826	GCC2/ENSG00000135968/clean	0	+	10	0.0248691	0.975131	0.0444788	-	1	6.88929	144	144	0.117218	NonUniformIntronCover	1	8.89643	67	67	reps	0.0523618	0.0408853	0.100875	0.131074
SERPINA5	ENSG00000188488	-0.0133815	0.0249057	14	94590896	94592056	SERPINA5/ENSG00000188488/clean	0	+	10	0.0249057	0.975094	0.0313412	-	1	62.4457	1914	1907	0.0447227	-	1	53.9326	1136	1133	reps	0.0301824	0.0303821	0.0457167	0.0431677
MYH3	ENSG00000109063	0.53083	0.0249278	17	10640251	10640332	MYH3/ENSG00000109063/clean	0	-	10	0.975072	0.0249278	0.621739	LowCover	1	4.93103	3	3	0.0909091	-	1	1	10	10	reps	0.658824	0.6	0.142857	0.0627063
FANCG	ENSG00000221829	-0.360577	0.0250221	9	35075082	35075278	FANCG/ENSG00000221829/clean	0	-	10	0.0250221	0.974978	0	-	0	0	11	11	0.360577	NonUniformIntronCover	1	3.94737	7	7	reps	0	0	0.166667	0.585831
PPP1R10	ENSG00000204569	-0.0412234	0.0250722	6	30605094	30605922	PPP1R10/ENSG00000204569/clean	0	-	200	0.0250722	0.974928	0.00359273	-	0.313694	0.0357143	87	87	0.0448161	-	0.869427	1.59524	34	34	reps	0.00574952	0.00191366	0.076472	0.0133951
AL645922.1	ENSG00000244255	-0.0281877	0.0252249	6	31947192	31947347	AL645922.1/ENSG00000244255/clean	0	+	10	0.0252249	0.974775	0.0561875	-	1	45.5424	765	765	0.0843752	-	1	55.4746	602	602	reps	0.0542506	0.0545016	0.093308	0.0749955
SMYD2	ENSG00000143499	-0.0270851	0.0252789	1	214330278	214330949	SMYD2/ENSG00000143499/clean	0	+	10	0.0252789	0.974721	0.0188884	NonUniformIntronCover	1	6.43019	334	331	0.0459735	-	1	13.2038	274	271	reps	0.0159458	0.0172114	0.0406162	0.0524351
DNPH1	ENSG00000112667	-0.246721	0.0254832	6	43226395	43229260	DNPH1/ENSG00000112667/clean	0	-	320	0.0254832	0.974517	0.0162967	-	0.612967	0.782139	37	37	0.263018	LowCover	0.711984	1.07066	3	3	reps	0.0184516	0.0204213	1	0.144825
TAZ	ENSG00000102125	0.0671692	0.0256398	X	154420735	154420902	TAZ/ENSG00000102125/clean	0	+	10	0.97436	0.0256398	0.0730594	-	1	6.85714	87	87	0.00589015	NonUniformIntronCover	0.509554	0.873016	86	86	reps	0.0623671	0.0843023	0.00727158	0.00468578
SFPQ	ENSG00000116560	-0.0183319	0.0256497	1	35190995	35191340	SFPQ/ENSG00000116560/clean	0	-	10	0.0256497	0.97435	0.00340716	-	0.844776	1.11111	325	325	0.0217391	-	1	4	180	180	reps	0.00297619	0.00399958	0.014327	0.0203001
UPF1	ENSG00000005007	-0.0897012	0.0256915	19	18855242	18855924	UPF1/ENSG00000005007/clean	0	+	10	0.0256915	0.974308	0.0279458	-	0.897321	3.50741	122	122	0.117647	-	0.811012	1.6	12	12	reps	0.0118485	0.0340386	0.166667	0.0828622
RPE	ENSG00000197713	0.0619075	0.0257056	2	210017559	210019668	RPE/ENSG00000197713/clean	0	+	197	0.974294	0.0257056	0.116538	NonUniformIntronCover	1	15.3016	116	104	0.0546305	-	1	10.4595	181	168	reps	0.110742	0.110139	0.0608065	0.0473288
ARAF	ENSG00000078061	-0.069455	0.0257593	X	47569033	47569538	ARAF/ENSG00000078061/clean	0	+	90	0.0257593	0.974241	0.037906	-	1	5.43713	138	138	0.107361	NonUniformIntronCover	1	8.41916	70	70	reps	0.0238756	0.0348939	0.139314	0.0869065
HDAC2	ENSG00000196591	-0.014595	0.0257817	6	113943506	113944279	HDAC2/ENSG00000196591/clean	0	-	10	0.0257817	0.974218	0.00743083	-	1	4.06515	543	543	0.0220258	-	1	7.61238	338	338	reps	0.00423729	0.00990555	0.0238553	0.0204824
EIF4G2	ENSG00000110321	-0.00958864	0.0258514	11	10804203	10804286	EIF4G2/ENSG00000110321/clean	0	-	10	0.0258514	0.974149	0.00551876	-	1	5	901	900	0.0151074	NonUniformIntronCover	1	9.70968	633	633	reps	0.00477327	0.00616016	0.0140709	0.0162338
SHC2	ENSG00000129946	-0.0764649	0.0259012	19	419056	422145	SHC2/ENSG00000129946/clean	0	-	70	0.0259012	0.974099	0.0247061	-	0.82047	2.30521	91	89	0.101171	-	0.945677	2.70141	24	23	reps	0.0151153	0.0265189	0.129355	0.0917883
LENG8	ENSG00000167615	-0.056158	0.0259068	19	54455567	54455966	LENG8/ENSG00000167615/clean	0	+	10	0.0259068	0.974093	0.0151096	-	0.647815	1.42675	93	93	0.0712676	-	0.835476	1.61146	21	21	reps	0.024156	0.00770472	0.117514	0.0324887
RPS4Y1	ENSG00000129824	0.007348	0.0259821	Y	2845743	2854599	RPS4Y1/ENSG00000129824/clean	0	+	834	0.974018	0.0259821	0.0250575	-	1	88.7988	3454	3452	0.0177095	NonUniformIntronCover	1	43.4673	2409	2408	reps	0.024541	0.0254818	0.0191573	0.0160546
MYO5C	ENSG00000128833	-0.281624	0.0260123	15	52247014	52247457	MYO5C/ENSG00000128833/clean	0	-	10	0.0260123	0.973988	0.00843678	-	0.161663	0	19	19	0.290061	LowCover	1	2.45143	6	5	reps	0	0.0144838	0.145957	0.344569
ELP1	ENSG00000070061	-0.0399884	0.0260607	9	108906485	108908304	ELP1/ENSG00000070061/clean	0	-	10	0.0260607	0.973939	0.0181309	-	0.992814	3.2869	178	178	0.0581193	NonUniformIntronCover	1	10.3048	167	167	reps	0.0211068	0.0177725	0.0505976	0.0641026
DIDO1	ENSG00000101191	-0.0152493	0.0261302	20	62911614	62914209	DIDO1/ENSG00000101191/clean	0	-	110	0.0261302	0.97387	0.00571055	-	0.917505	2.35477	410	407	0.0209598	NonUniformIntronCover	0.995976	5.82312	271	271	reps	0.00586376	0.00539434	0.022369	0.0187448
SLC25A13	ENSG00000004864	-0.0645754	0.0262097	7	96121745	96121838	SLC25A13/ENSG00000004864/known-exon	0	-	10	0.0262097	0.97379	0.0334201	NonUniformIntronCover	1	4.77143	138	138	0.0979955	-	1	8.8	81	81	reps	0.0144928	0.0540541	0.0892857	0.107901
SPHK1	ENSG00000176170	-0.0487063	0.0263641	17	76386137	76386220	SPHK1/ENSG00000176170/clean	0	+	10	0.0263641	0.973636	0.00684932	-	0.767123	1	145	145	0.0555556	-	1	2	34	34	reps	0.0140845	0	0.131466	0.0179372
WDR59	ENSG00000103091	-0.0408758	0.0264055	16	74885795	74886269	WDR59/ENSG00000103091/clean	0	-	70	0.0264055	0.973594	0.0456289	NonUniformIntronCover	1	15.2037	311	309	0.0865047	-	1	21.1173	215	209	reps	0.0408182	0.0400459	0.0610412	0.106823
RCC2	ENSG00000179051	-0.0818682	0.0264127	1	17413717	17416479	RCC2/ENSG00000179051/clean	0	-	220	0.0264127	0.973587	0.0635338	-	0.996459	7.25933	107	107	0.145402	-	0.992132	12.5904	74	73	reps	0.054233	0.0680835	0.150916	0.135376
VEGFB	ENSG00000173511	-0.3133	0.0264187	11	64235500	64235812	VEGFB/ENSG00000173511/clean	0	+	10	0.0264187	0.973581	0.0910938	-	0.860927	2.20492	22	22	0.404394	NonUniformIntronCover	0.847682	4.07377	6	6	reps	0.0641877	0.104697	0.584327	0.117604
LRP1	ENSG00000123384	-0.0280513	0.0264187	12	57210169	57210306	LRP1/ENSG00000123384/clean	0	+	10	0.0264187	0.973581	0.00831231	-	1	2.19608	262	262	0.0363636	NonUniformIntronCover	1	4	106	106	reps	0.00775194	0.00827166	0.0357143	0.0388836
SPATS2L	ENSG00000196141	-0.0143223	0.0264723	2	200473052	200477635	SPATS2L/ENSG00000196141/clean	0	+	90	0.0264723	0.973528	0.00953043	-	0.99043	5.27293	519	519	0.0238527	NonUniformIntronCover	0.995771	12.7065	483	480	reps	0.00970689	0.00920535	0.0228882	0.0233932
PLK1	ENSG00000166851	-0.0226825	0.0265819	16	23689392	23689493	PLK1/ENSG00000166851/clean	0	+	10	0.0265819	0.973418	0.00753951	-	1	2.81081	370	370	0.030222	NonUniformIntronCover	1	6.10811	196	196	reps	0.00543478	0.0112889	0.0197893	0.0423729
TNRC18	ENSG00000182095	-0.0882356	0.0266119	7	5313863	5314983	TNRC18/ENSG00000182095/clean	0	-	64	0.0266119	0.973388	0.0280064	-	0.967803	2.39151	83	82	0.116242	-	0.801136	1.70991	13	13	reps	0.0227273	0.0371842	0.110961	0.0773263
FNBP1L	ENSG00000137942	-0.155995	0.0266953	1	93551105	93552408	FNBP1L/ENSG00000137942/known-exon	0	+	30	0.0266953	0.973305	0.454108	-	1	79.8591	96	90	0.610103	-	1	90.7573	58	58	reps	0.491036	0.433275	0.634768	0.57451
VPS52	ENSG00000223501	-0.0518243	0.0267292	6	33267321	33267681	VPS52/ENSG00000223501/clean	0	-	10	0.0267292	0.973271	0.00665057	NonUniformIntronCover	0.448571	0.442857	66	66	0.0584749	-	1	3.66429	59	59	reps	0.0108337	0.0119783	0.0545104	0.0708628
SPON2	ENSG00000159674	-0.158316	0.0268235	4	1167656	1170401	SPON2/ENSG00000159674/clean	0	-	10	0.0268235	0.973176	0.212994	-	1	24.0868	89	89	0.37131	-	1	23.0338	39	38	reps	0.212665	0.210105	0.274965	0.457399
KIF5A	ENSG00000155980	-0.0964601	0.0268356	12	57577773	57578008	KIF5A/ENSG00000155980/clean	0	+	10	0.0268356	0.973164	0.0337969	-	1	2.48352	71	70	0.130257	NonUniformIntronCover	1	5.24176	35	35	reps	0.0477284	0.00398406	0.0831234	0.173913
SLC5A6	ENSG00000138074	-0.05403	0.0269465	2	27202880	27203232	SLC5A6/ENSG00000138074/clean	0	-	84	0.0269465	0.973054	0.152173	-	1	78.4352	437	437	0.206203	-	1	80.2685	309	309	reps	0.129335	0.168838	0.226151	0.192488
SRRM2	ENSG00000167978	-0.025231	0.0269663	16	2770465	2770603	SRRM2/ENSG00000167978/clean	0	+	10	0.0269663	0.973034	0.00925183	NonUniformIntronCover	1	4.21154	451	425	0.0344828	-	1	3	84	79	reps	0.00670685	0.0117726	0.0416667	0.031746
MARK3	ENSG00000075413	0.0276476	0.0270212	14	103466091	103466342	MARK3/ENSG00000075413/clean	0	+	10	0.972979	0.0270212	0.0311438	-	1	4.62887	142	142	0.00349615	-	0.431535	0.329897	123	123	reps	0.00823045	0.0406217	0.00579775	0
ZMYND19	ENSG00000165724	-0.219168	0.0270359	9	137587107	137587716	ZMYND19/ENSG00000165724/known-exon	0	-	10	0.0270359	0.972964	0.14906	-	1	6.48133	37	37	0.368228	NonUniformIntronCover	1	8.74274	15	15	reps	0.142806	0.154386	0.390131	0.365975
VARS1	ENSG00000204394	-0.142688	0.0271039	6	31782633	31782720	VARS1/ENSG00000204394/clean	0	-	10	0.0271039	0.972896	0.108391	-	1	14.7097	121	121	0.251079	NonUniformIntronCover	1	9.3871	28	28	reps	0.160714	0.0794543	0.25	0.256313
WRAP53	ENSG00000141499	-0.463173	0.0272	17	7702846	7702992	WRAP53/ENSG00000141499/clean	0	+	10	0.0272	0.9728	0.0368272	-	0.573529	0.678571	15	14	0.5	LowCover	1	2	2	1	reps	0	0.0872483	1	0.497758
TRMT1	ENSG00000104907	-0.149915	0.0272	19	13110306	13112704	TRMT1/ENSG00000104907/clean	0	-	120	0.0272	0.9728	0.0280933	NonUniformIntronCover	0.640913	1.35855	47	47	0.178008	-	0.741001	2.16557	10	9	reps	0.024948	0.0206687	0.111475	0.0968918
NPDC1	ENSG00000107281	-0.345391	0.0272585	9	137040984	137041061	NPDC1/ENSG00000107281/clean	0	-	10	0.0272585	0.972742	0.071875	-	1	2.55556	33	33	0.417266	LowCover	1	2.14815	3	3	reps	0.0588235	0.0838323	1	0.276786
RAB11FIP3	ENSG00000090565	-0.146013	0.0272701	16	489000	496823	RAB11FIP3/ENSG00000090565/clean	0	+	585	0.0272701	0.97273	0.158514	NonUniformIntronCover	0.957447	15.635	83	69	0.304527	-	0.958276	17.5148	40	33	reps	0.166566	0.147932	0.290114	0.309529
SLC39A5	ENSG00000139540	-0.213136	0.0272961	12	56237340	56237587	SLC39A5/ENSG00000139540/known-exon	0	+	10	0.0272961	0.972704	0.454821	-	1	45.8842	53	53	0.667957	NonUniformIntronCover	1	56.3263	23	23	reps	0.409938	0.495144	0.670939	0.666472
JAG1	ENSG00000101384	-0.0241654	0.027299	20	10650360	10651580	JAG1/ENSG00000101384/clean	0	-	10	0.027299	0.972701	0.00658256	NonUniformIntronCover	0.857851	1.31198	198	198	0.030748	-	1	4.56818	143	143	reps	0.004694	0.00577497	0.0178571	0.0396273
AP1G2	ENSG00000213983	-0.061945	0.0273639	14	23564660	23565118	AP1G2/ENSG00000213983/clean	0	-	10	0.0273639	0.972636	0.216084	-	1	91.2389	331	330	0.278029	-	1	145.567	373	373	reps	0.207787	0.222863	0.246503	0.308598
KMT2A	ENSG00000118058	-0.121818	0.0273802	11	118494398	118494693	KMT2A/ENSG00000118058/clean	0	+	10	0.0273802	0.97262	0	-	0	0	35	35	0.121818	-	0.912281	2.91304	21	21	reps	0	0	0.1	0.131529
SETD5	ENSG00000168137	-0.0277384	0.0274112	3	9445300	9445656	SETD5/ENSG00000168137/clean	0	+	47	0.0274112	0.972589	0.00930989	-	1	2.152	229	227	0.0370483	NonUniformIntronCover	1	5.848	152	152	reps	0.0047402	0.0131579	0.0587349	0.0197954
FBRS	ENSG00000156860	-0.118988	0.0275248	16	30667622	30668559	FBRS/ENSG00000156860/clean	0	+	10	0.0275248	0.972475	0.0450295	-	1	3.72507	79	79	0.164018	NonUniformIntronCover	0.950378	3.72776	19	19	reps	0.0569395	0.0434783	0.173949	0.139211
UNC45A	ENSG00000140553	-0.285896	0.0275488	15	90949720	90950153	UNC45A/ENSG00000140553/clean	0	+	10	0.0275488	0.972451	0.14347	-	1	4.69006	28	28	0.429366	NonUniformIntronCover	1	9.02924	11	11	reps	0.273885	0.0706522	0.471134	0.39182
LTBR	ENSG00000111321	-0.0408403	0.0276606	12	6386162	6386346	LTBR/ENSG00000111321/clean	0	+	10	0.0276606	0.972339	0.00985855	-	0.775862	1.64286	165	165	0.0506989	-	1	6.94286	130	130	reps	0	0.0169993	0.076845	0.0308839
FLII	ENSG00000177731	0.0479607	0.0277095	17	18245850	18245933	FLII/ENSG00000177731/clean	0	-	10	0.972291	0.0277095	0.106571	-	1	26.8387	224	224	0.0586103	NonUniformIntronCover	1	15.129	243	243	reps	0.112729	0.108087	0.0400302	0.0771521
LMF1	ENSG00000103227	-0.520059	0.0277749	16	854706	868943	LMF1/ENSG00000103227/clean	0	-	2119	0.0277749	0.972225	0.0694073	-	0.793283	1.79002	24	24	0.589466	LowCover	0.709193	1.43585	1	1	reps	0.0343261	0.0673798	0.330793	1
NAGS	ENSG00000161653	-0.875969	0.0277749	17	44006237	44006528	NAGS/ENSG00000161653/clean	0	+	10	0.0277749	0.972225	0.124031	-	0.953737	1.55752	11	11	1	LowCover	0.797153	1.24779	0	0	reps	0.0776805	0.177584	1	1
ILF3	ENSG00000129351	0.095664	0.0279395	19	10681329	10681992	ILF3/ENSG00000129351/clean	0	+	10	0.972061	0.0279395	0.47308	-	1	190.338	212	212	0.377416	NonUniformIntronCover	1	113.361	187	187	reps	0.495995	0.457058	0.425903	0.336538
ARFGAP2	ENSG00000149182	-0.0853628	0.0279617	11	47168043	47168122	ARFGAP2/ENSG00000149182/clean	0	-	10	0.0279617	0.972038	0.0223292	NonUniformIntronCover	1	1.75862	77	77	0.107692	-	1	7	58	58	reps	0.0120573	0.025	0.0835214	0.132602
MAP3K11	ENSG00000173327	-0.0759077	0.0280184	11	65607816	65607921	MAP3K11/ENSG00000173327/clean	0	-	10	0.0280184	0.971982	0.0133333	-	0.957895	1	74	74	0.089241	-	1	2.74359	28	28	reps	0.0285714	0.00236282	0.125	0.0766629
CAPZA1	ENSG00000116489	0.0464194	0.028124	1	112653661	112654464	CAPZA1/ENSG00000116489/clean	0	+	10	0.971876	0.028124	0.101567	-	1	21.5925	191	191	0.0551476	-	1	16.6928	285	285	reps	0.093454	0.10956	0.0534966	0.0578293
MINK1	ENSG00000141503	-0.0783788	0.028162	17	4892234	4892401	MINK1/ENSG00000141503/clean	0	+	10	0.028162	0.971838	0.0330462	-	1	3.34921	98	98	0.111425	NonUniformIntronCover	0.89172	3.7619	30	30	reps	0.02	0.0486903	0.142857	0.103203
PPRC1	ENSG00000148840	-0.0464066	0.0282774	10	102138765	102138878	PPRC1/ENSG00000148840/clean	0	+	10	0.0282774	0.971723	0	-	0	0	82	82	0.0464066	-	1	2.62791	54	54	reps	0	0	0.037037	0.0601093
SRSF7	ENSG00000115875	0.0413023	0.028355	2	38746179	38746693	SRSF7/ENSG00000115875/clean	0	-	10	0.971645	0.028355	0.0993791	NonUniformIntronCover	1	35.4208	301	301	0.0580768	-	1	18.4356	279	279	reps	0.100236	0.106642	0.0537599	0.0650497
PTPRF	ENSG00000142949	-0.0416623	0.0283921	1	43605443	43605528	PTPRF/ENSG00000142949/clean	0	+	10	0.0283921	0.971608	0.0196157	NonUniformIntronCover	1	4.74194	237	237	0.061278	-	1	8.29032	127	127	reps	0.027414	0.0147059	0.0733221	0.0594506
NFRKB	ENSG00000170322	-0.101056	0.0285862	11	129883206	129884069	NFRKB/ENSG00000170322/clean	0	-	10	0.0285862	0.971414	0.0876917	NonUniformIntronCover	1	9.41983	98	98	0.188748	-	1	15.3557	66	64	reps	0.0754717	0.0933033	0.135458	0.216798
HSPG2	ENSG00000142798	-0.0814237	0.0286196	1	21823719	21824120	HSPG2/ENSG00000142798/clean	0	-	10	0.0286196	0.97138	0	-	0	0	59	59	0.0814237	NonUniformIntronCover	0.828645	2.12739	24	24	reps	0	0	0.225965	0.0230428
GNA11	ENSG00000088256	0.048377	0.0286215	19	3119053	3119205	GNA11/ENSG00000088256/clean	0	+	10	0.971378	0.0286215	0.0508357	-	1	5.03448	94	94	0.00245873	-	0.197183	0	80	80	reps	0.0780643	0.0257113	0.00593975	0
LRP1	ENSG00000123384	-0.0207805	0.0286666	12	57177245	57177426	LRP1/ENSG00000123384/clean	0	+	10	0.0286666	0.971333	0	-	0	0	195	195	0.0207805	-	0.847953	1.78261	84	84	reps	0	0	0.0177395	0.0196078
MAU2	ENSG00000129933	0.0994524	0.0286975	19	19348938	19349154	MAU2/ENSG00000129933/clean	0	+	10	0.971302	0.0286975	0.130408	-	1	10.0476	67	67	0.0309556	-	1	1.91667	60	60	reps	0.137577	0.13459	0.047619	0.0277778
NRBP2	ENSG00000185189	-0.105957	0.0287733	8	143838938	143839016	NRBP2/ENSG00000185189/clean	0	-	10	0.0287733	0.971227	0.0204082	-	0.720588	1	48	46	0.126365	-	1	5.78571	40	40	reps	0.0144928	0.0151724	0.11976	0.136364
FAM207A	ENSG00000160256	-0.0310819	0.029194	21	44973265	44976679	FAM207A/ENSG00000160256/clean	0	+	240	0.029194	0.970806	0.00813008	-	0.689351	1	110	110	0.039212	-	0.530561	0.576378	13	13	reps	0.00768967	0.0064706	0.0397338	0.049538
EXOC7	ENSG00000182473	0.0482809	0.0291999	17	76083750	76084005	EXOC7/ENSG00000182473/clean	0	-	10	0.9708	0.0291999	0.0651131	NonUniformIntronCover	1	8.63636	124	124	0.0168322	-	1	2.0202	118	118	reps	0.0563258	0.0669307	0.0166815	0.0243902
TIMM17B	ENSG00000126768	-0.0306122	0.0292355	X	48893817	48893899	TIMM17B/ENSG00000126768/clean	0	-	10	0.0292355	0.970764	0	NonUniformIntronCover	0	0	138	138	0.0306122	-	1	3	94	94	reps	0	0	0.0769231	0.00234852
FOXK2	ENSG00000141568	-0.0343931	0.0293363	17	82584188	82585903	FOXK2/ENSG00000141568/clean	0	+	70	0.0293363	0.970664	0.0125224	NonUniformIntronCover	0.965957	3.76631	296	294	0.0469155	-	0.975076	5.26707	106	106	reps	0.01048	0.0145184	0.0979223	0.0274244
KIF1C	ENSG00000129250	-0.0783542	0.0294004	17	4998156	4999849	KIF1C/ENSG00000129250/clean	0	+	54	0.0294004	0.9706	0.00521159	NonUniformIntronCover	0.544844	0.611872	104	103	0.0835658	-	0.622941	1.00304	10	10	reps	0.00500835	0.00694753	0.161637	0.045567
PHF1	ENSG00000112511	0.0628623	0.0294353	6	33413831	33414040	PHF1/ENSG00000112511/clean	0	+	10	0.970565	0.0294353	0.126883	NonUniformIntronCover	1	24.1235	166	166	0.0640207	-	1	11.0123	159	159	reps	0.158937	0.0972443	0.0523399	0.076087
PHIP	ENSG00000146247	-0.112074	0.0294961	6	78969917	78970048	PHIP/ENSG00000146247/clean	0	-	10	0.0294961	0.970504	0.0492326	NonUniformIntronCover	0.933884	3.46939	67	66	0.161307	-	1	6.34694	33	31	reps	0.104265	0.00677201	0.142857	0.205405
ARRB2	ENSG00000141480	-0.0570786	0.0295632	17	4717276	4717684	ARRB2/ENSG00000141480/clean	0	+	10	0.0295632	0.970437	0.0339682	-	1	4.325	122	122	0.0910468	NonUniformIntronCover	1	7.5125	75	74	reps	0.0433191	0.0276751	0.0751445	0.101225
AMN	ENSG00000166126	-0.133846	0.0297062	14	102923829	102923934	AMN/ENSG00000166126/clean	0	+	10	0.0297062	0.970294	0.02	-	0.863158	1	49	49	0.153846	-	1	2	11	11	reps	0.00496141	0.0322581	0.0952381	0.179907
TRMT61B	ENSG00000171103	0.0990712	0.0298506	2	28850242	28850327	TRMT61B/ENSG00000171103/clean	0	-	10	0.970149	0.0298506	0.183942	-	1	18.0323	80	80	0.0848708	-	1	7.41935	79	79	reps	0.201405	0.171688	0.0985163	0.0606061
NAALADL1	ENSG00000168060	0.303483	0.0300339	11	65048215	65048299	NAALADL1/ENSG00000168060/known-exon	0	-	10	0.969966	0.0300339	0.303483	-	1	6.1	14	13	0	-	0	0	13	12	reps	0.307692	0.333333	0	0
RARA	ENSG00000131759	-0.187301	0.0302915	17	40354506	40355262	RARA/ENSG00000131759/clean	0	+	10	0.0302915	0.969708	0.0126989	-	0.540214	0.6	42	42	0.2	LowCover	0.743968	1	4	4	reps	0.0347624	0	0.26647	0.169265
VIRMA	ENSG00000164944	-0.0769813	0.0303055	8	94509940	94510416	VIRMA/ENSG00000164944/clean	0	-	10	0.0303055	0.969695	0.0162954	-	0.72103	1.15957	70	70	0.0932767	NonUniformIntronCover	1	5.14362	50	50	reps	0.0142922	0.00780696	0.0789732	0.103738
SPNS1	ENSG00000169682	-0.0617535	0.030345	16	28982056	28982355	SPNS1/ENSG00000169682/clean	0	+	10	0.030345	0.969655	0.0145623	-	0.647059	1.5812	102	102	0.0763158	NonUniformIntronCover	1	4.7094	54	54	reps	0	0.0284484	0.072561	0.0723785
ITPR3	ENSG00000096433	-0.0381818	0.0303713	6	33685533	33685642	ITPR3/ENSG00000096433/clean	0	+	10	0.0303713	0.969629	0.00351124	NonUniformIntronCover	0.30303	0.0243902	86	84	0.041693	-	1	1.60976	37	37	reps	0.00244275	0.00568505	0.0519836	0.0322581
SS18L1	ENSG00000184402	-0.390137	0.0303733	20	62161580	62162751	SS18L1/ENSG00000184402/clean	0	+	214	0.0303733	0.969627	0.134382	-	0.878788	3.72585	23	23	0.524519	LowCover	0.852665	4.41253	3	3	reps	0.0914234	0.183685	1	0.383749
EPS8L2	ENSG00000177106	-0.045954	0.0307045	11	709608	710421	EPS8L2/ENSG00000177106/known-exon	0	+	10	0.0307045	0.969295	0.124841	-	1	71.3251	500	494	0.170795	NonUniformIntronCover	1	62.6161	304	295	reps	0.12837	0.119386	0.154576	0.182141
TCERG1	ENSG00000113649	-0.113899	0.0307057	5	146480094	146482591	TCERG1/ENSG00000113649/clean	0	+	71	0.0307057	0.969294	0.182618	-	1	31.7253	136	124	0.296517	-	1	29.0833	69	60	reps	0.199718	0.164385	0.328802	0.268162
TMEM131	ENSG00000075568	-0.152649	0.0307069	2	97792984	97793394	TMEM131/ENSG00000075568/clean	0	-	10	0.0307069	0.969293	0.270106	-	1	29.975	79	79	0.422755	-	1	41.0125	55	55	reps	0.260462	0.275422	0.403918	0.443826
RIOK3	ENSG00000101782	-0.084904	0.0307926	18	23477086	23477178	RIOK3/ENSG00000101782/clean	0	+	10	0.0307926	0.969207	0.107192	NonUniformIntronCover	1	16.0882	134	134	0.192096	-	1	22.5882	95	94	reps	0.111326	0.101717	0.2	0.184384
GOLGA2	ENSG00000167110	-0.0302434	0.030793	9	128267997	128268116	GOLGA2/ENSG00000167110/clean	0	-	10	0.030793	0.969207	0.0116348	NonUniformIntronCover	0.862385	2.17778	185	185	0.0418782	-	1	6.6	149	149	reps	0.0257295	0.00378191	0.048102	0.037037
TCF3	ENSG00000071564	-0.0571424	0.0308313	19	1615821	1619110	TCF3/ENSG00000071564/clean	0	-	284	0.0308313	0.969169	0.015261	-	0.849584	1.78221	115	115	0.0724034	-	0.809983	1.5611	20	20	reps	0.0076222	0.0241069	0.0783151	0.0419912
GALT	ENSG00000213930	-0.211092	0.0308849	9	34647705	34647831	GALT/ENSG00000213930/clean	0	+	10	0.0308849	0.969115	0.214058	-	1	11.1667	41	41	0.42515	NonUniformIntronCover	1	17.75	24	24	reps	0.294766	0.171271	0.318296	0.58209
ARFGEF2	ENSG00000124198	-0.0647023	0.0309221	20	48984840	48985407	ARFGEF2/ENSG00000124198/clean	0	+	10	0.0309221	0.969078	0.0453767	NonUniformIntronCover	0.933573	6.41704	134	134	0.110079	-	0.937163	12.4933	101	101	reps	0.0408275	0.0565838	0.103668	0.117853
RINL	ENSG00000187994	0.237817	0.0309553	19	38876490	38876692	RINL/ENSG00000187994/clean	0	-	10	0.969045	0.0309553	0.323308	MinorIsoform	1	7.16667	11	11	0.085491	-	0.989583	2.24359	21	21	reps	0.385827	0.303571	0.0429448	0.128934
RNPEPL1	ENSG00000142327	-0.137083	0.0310338	2	240575610	240576534	RNPEPL1/ENSG00000142327/clean	0	+	10	0.0310338	0.968966	0.0349798	-	0.968271	2.71858	75	66	0.172063	-	1	3.32514	16	15	reps	0.0440194	0.0247612	0.107317	0.235452
CDH16	ENSG00000166589	-0.309005	0.03125	16	66913281	66913490	CDH16/ENSG00000166589/clean	0	-	10	0.03125	0.96875	0	-	0	0	13	13	0.309005	NonUniformIntronCover	1	4.02469	9	8	reps	0	0	0.366197	0.244755
RNF213	ENSG00000173821	-0.0311223	0.03125	17	80383070	80383676	RNF213/ENSG00000173821/clean	0	+	10	0.03125	0.96875	0.00334448	-	0.362416	0.158333	108	108	0.0344668	NonUniformIntronCover	1	3.7125	104	104	reps	0.00855513	0.00101585	0.0305617	0.0416536
DCAF15	ENSG00000132017	0.115783	0.03125	19	13960391	13960464	DCAF15/ENSG00000132017/clean	0	+	10	0.96875	0.03125	0.117647	-	1	4	30	29	0.00186393	-	0.0634921	0	34	34	reps	0.1	0.142857	0	0.00333056
ATP6V1B1	ENSG00000116039	0.336283	0.03125	2	70964542	70964735	ATP6V1B1/ENSG00000116039/clean	0	+	10	0.96875	0.03125	0.336283	NonUniformIntronCover	0.989071	3.54667	7	7	0	-	0	0	11	11	reps	0.260355	0.471831	0	0
GLT8D1	ENSG00000016864	-0.0214571	0.03125	3	52696318	52696541	GLT8D1/ENSG00000016864/clean	0	-	10	0.03125	0.96875	0.0025485	-	0.375587	0.195402	147	147	0.0240056	NonUniformIntronCover	1	3.51724	143	143	reps	0.00058651	0.00375206	0.0391919	0.00490159
PYGL	ENSG00000100504	-0.0128604	0.0314301	14	50915499	50915824	PYGL/ENSG00000100504/clean	0	-	10	0.0314301	0.96857	0.00156266	-	0.447619	0.370079	286	285	0.0144231	-	0.946032	3	205	205	reps	0.00147438	0.00284297	0.0194175	0.00576631
NCKAP1	ENSG00000061676	-0.0234549	0.0315088	2	182956593	182957456	NCKAP1/ENSG00000061676/clean	0	-	10	0.0315088	0.968491	0.017192	NonUniformIntronCover	1	6.15743	352	352	0.0406469	-	1	11.6939	276	276	reps	0.0198181	0.0143249	0.0362506	0.0442052
PARP2	ENSG00000129484	-0.138836	0.031703	14	20357520	20357637	PARP2/ENSG00000129484/known-exon	0	+	10	0.031703	0.968297	0.307197	-	1	39.907	83	83	0.446033	-	1	66.0233	80	80	reps	0.297889	0.322508	0.441357	0.448872
ATXN2L	ENSG00000168488	-0.0585232	0.0319433	16	28835758	28835932	ATXN2L/ENSG00000168488/clean	0	+	10	0.0319433	0.968057	0.0492798	-	1	9.84848	190	190	0.107803	-	1	9.54545	79	79	reps	0.0581395	0.0410557	0.232062	0.0652426
MAN1B1	ENSG00000177239	0.039642	0.0320384	9	137107447	137107530	MAN1B1/ENSG00000177239/clean	0	+	10	0.967962	0.0320384	0.0444738	NonUniformIntronCover	1	6.51613	140	140	0.00483175	-	0.383562	0.225806	79	77	reps	0.0472009	0.0426471	0.0135135	0
BICRA	ENSG00000063169	0.218655	0.0320389	19	47699059	47699302	BICRA/ENSG00000063169/clean	0	+	10	0.967961	0.0320389	0.240759	NonUniformIntronCover	0.849785	2.53684	8	8	0.0221041	-	0.339056	0.105263	15	15	reps	0.679054	0.0706553	0.0042735	0.0336406
GPR137	ENSG00000173264	-0.276421	0.0321042	11	64287014	64287720	GPR137/ENSG00000173264/clean	0	+	10	0.0321042	0.967896	0.0225268	-	0.576149	0.942857	25	25	0.298948	LowCover	0.893678	2.13214	5	5	reps	0.0259896	0.0305179	0.103093	0.606742
PRPF8	ENSG00000174231	-0.048028	0.0321343	17	1659548	1659840	PRPF8/ENSG00000174231/clean	0	-	10	0.0321343	0.967866	0.058638	NonUniformIntronCover	1	16.6316	266	266	0.106666	-	1	26.1491	216	216	reps	0.0470864	0.0767479	0.0872563	0.12332
ITIH3	ENSG00000162267	-0.007986	0.0322111	3	52797267	52797816	ITIH3/ENSG00000162267/clean	0	+	10	0.0322111	0.967789	0.0113482	-	1	20.0415	1729	1729	0.0193342	-	1	31.2488	1557	1557	reps	0.0126964	0.0101228	0.0203252	0.017137
KRT18	ENSG00000111057	-0.0100854	0.0322703	12	52950410	52950749	KRT18/ENSG00000111057/clean	0	+	10	0.0322703	0.96773	0.018306	-	1	30.4511	1633	1633	0.0283914	-	1	40.3835	1382	1381	reps	0.0140247	0.0223848	0.0237092	0.0323142
MBD6	ENSG00000166987	-0.129926	0.032298	12	57526388	57526565	MBD6/ENSG00000166987/clean	0	+	10	0.032298	0.967702	0.037037	-	1	2	52	51	0.166963	NonUniformIntronCover	1	2.80597	14	13	reps	0.0314408	0.0294118	0.4	0.0833333
GOLGA2	ENSG00000167110	-0.074213	0.032385	9	128266020	128266286	GOLGA2/ENSG00000167110/clean	0	-	10	0.032385	0.967615	0.127119	-	1	28.9808	199	199	0.201332	-	1	36.0481	143	143	reps	0.142386	0.125848	0.189767	0.206665
CCT5	ENSG00000150753	-0.0124048	0.0323964	5	10262618	10263133	CCT5/ENSG00000150753/clean	0	+	10	0.0323964	0.967604	0.00713208	NonUniformIntronCover	1	4.98522	694	694	0.0195369	-	1	10.1823	511	511	reps	0.00842743	0.00579764	0.0198371	0.0186904
FIBP	ENSG00000172500	0.0767574	0.0324206	11	65884656	65884934	FIBP/ENSG00000172500/clean	0	-	10	0.967579	0.0324206	0.108437	-	1	7.17593	57	57	0.0316796	-	1	2.4537	75	75	reps	0.0967742	0.117089	0.000219443	0.0564671
GPATCH3	ENSG00000198746	-0.19321	0.0324543	1	26892538	26892669	GPATCH3/ENSG00000198746/clean	0	-	10	0.0324543	0.967546	0.03125	-	0.818182	1	31	31	0.22446	NonUniformIntronCover	1	3.18367	11	11	reps	0	0.0454545	0.255319	0.222222
KAT2A	ENSG00000108773	-0.0128885	0.0324642	17	42114394	42114489	KAT2A/ENSG00000108773/clean	0	-	10	0.0324642	0.967536	0.000624976	-	0.188235	0	300	300	0.0135135	-	1	3	219	219	reps	0.0013721	0	0.0186916	0.00869565
CENPX	ENSG00000169689	0.131079	0.0326399	17	82019219	82019292	CENPX/ENSG00000169689/known-exon	0	-	10	0.96736	0.0326399	0.268132	-	1	27.1111	74	66	0.137053	NonUniformIntronCover	1	9.37037	59	54	reps	0.278626	0.265089	0.122237	0.15
NACA	ENSG00000196531	-0.0084255	0.03265	12	56712552	56712785	NACA/ENSG00000196531/known-exon	0	-	10	0.03265	0.96735	0.0129585	-	1	26.2967	2003	2003	0.021384	NonUniformIntronCover	1	28.4066	1300	1300	reps	0.00851209	0.0163516	0.0190317	0.0241034
ROBO1	ENSG00000169855	-0.040434	0.0327913	3	78659807	78661029	ROBO1/ENSG00000169855/clean	0	-	14	0.0327913	0.967209	0.0334616	NonUniformIntronCover	1	7.09711	205	205	0.0738956	-	1	15.719	197	197	reps	0.0271254	0.0429108	0.0779461	0.0698205
C20orf204	ENSG00000196421	-0.705128	0.0327935	20	64038202	64038295	C20orf204/ENSG00000196421/clean	0	+	10	0.0327935	0.967207	0.294872	-	1	4.6	11	11	1	LowCover	1	3.65714	0	0	reps	0.210526	0.375	1	1
EIF3B	ENSG00000106263	0.0293676	0.0328561	7	2366591	2366998	EIF3B/ENSG00000106263/clean	0	+	10	0.967144	0.0328561	0.0655083	-	1	32.1761	459	453	0.0361407	-	1	14.7358	392	392	reps	0.0683865	0.0617323	0.0334218	0.038531
RBM6	ENSG00000004534	0.0117092	0.0328605	3	50061221	50061461	RBM6/ENSG00000004534/clean	0	+	10	0.96714	0.0328605	0.0133333	-	1	4	296	296	0.0016241	-	0.478261	0.445652	291	291	reps	0.0116317	0.0110789	0	0.00326506
SLC12A4	ENSG00000124067	-0.036338	0.0329359	16	67950711	67950961	SLC12A4/ENSG00000124067/clean	0	-	10	0.0329359	0.967064	0.022984	-	1	4.91667	207	207	0.059322	NonUniformIntronCover	1	11.6667	185	184	reps	0.025204	0.0229777	0.0550202	0.0582147
PHF3	ENSG00000118482	0.0406365	0.0330052	6	63706224	63706728	PHF3/ENSG00000118482/clean	0	+	10	0.966995	0.0330052	0.0457831	NonUniformIntronCover	1	4.22222	88	88	0.00514657	-	0.465587	0.414141	90	89	reps	0.0646802	0.0373275	0.0107116	0
LYPLA2	ENSG00000011009	0.115964	0.0331882	1	23794600	23794681	LYPLA2/ENSG00000011009/known-exon	0	+	10	0.966812	0.0331882	0.246399	-	1	27.1379	83	83	0.130435	-	1	12	80	80	reps	0.27549	0.222157	0.129032	0.131148
BCAR1	ENSG00000050820	-0.0861163	0.0332002	16	75237344	75242469	BCAR1/ENSG00000050820/clean	0	-	710	0.0332002	0.9668	0.0481847	-	0.992525	6.93548	135	135	0.134301	NonUniformIntronCover	0.91778	4.96435	30	30	reps	0.0415323	0.0512064	0.144912	0.122496
ATP13A1	ENSG00000105726	0.307306	0.033584	19	19656766	19656846	ATP13A1/ENSG00000105726/clean	0	-	10	0.966416	0.033584	0.496403	-	1	24.6429	25	25	0.189097	-	1	3.96429	17	17	reps	0.544379	0.456311	0.176471	0.2
PSMA1	ENSG00000129084	-0.0131772	0.0336396	11	14510951	14513569	PSMA1/ENSG00000129084/clean	0	-	160	0.0336396	0.96636	0.00848225	-	0.931652	5.05589	591	584	0.0216595	NonUniformIntronCover	1	13.062	590	578	reps	0.00853277	0.00805561	0.0233444	0.0190053
F2	ENSG00000180210	-0.0119704	0.0336429	11	46719862	46720522	F2/ENSG00000180210/clean	0	+	10	0.0336429	0.966357	0.0175519	NonUniformIntronCover	1	30.55	1710	1709	0.0295223	-	1	25.4923	838	837	reps	0.0174311	0.0178253	0.0294768	0.0287713
PKP4	ENSG00000144283	-0.054115	0.0336585	2	158666563	158669719	PKP4/ENSG00000144283/clean	0	+	176	0.0336585	0.966341	0.122631	-	1	44.8666	317	285	0.176746	NonUniformIntronCover	1	53.6728	250	224	reps	0.119556	0.122599	0.180269	0.172473
SET	ENSG00000119335	-0.00958935	0.0337202	9	128692765	128692867	SET/ENSG00000119335/clean	0	+	10	0.0337202	0.96628	0.00289855	-	1	2	687	687	0.0124879	-	1	7.47368	591	591	reps	7.25e-05	0.00512821	0.00792111	0.018315
SNAPC2	ENSG00000104976	-0.209611	0.0337656	19	7921773	7922034	SNAPC2/ENSG00000104976/clean	0	+	10	0.0337656	0.966234	0.0422414	-	0.916335	1.94059	44	44	0.251852	LowCover	0.932271	2.35644	7	7	reps	0.0507519	0.0244534	0.23124	0.242879
SETD1B	ENSG00000139718	-0.173905	0.0338754	12	121823749	121825199	SETD1B/ENSG00000139718/clean	0	+	10	0.0338754	0.966125	0.0505122	-	0.8625	1.48958	28	27	0.224417	LowCover	0.840278	1.73611	6	6	reps	0.0362736	0.0714286	0.404467	0.102356
SLC25A11	ENSG00000108528	0.0637448	0.0339424	17	4938975	4939059	SLC25A11/ENSG00000108528/clean	0	-	10	0.966058	0.0339424	0.0655738	-	1	4	57	57	0.00182899	-	0.108108	0	59	59	reps	0.0606061	0.0714286	0	0.00430571
MAP3K11	ENSG00000173327	-0.0610633	0.0339981	11	65606081	65606690	MAP3K11/ENSG00000173327/clean	0	-	10	0.0339981	0.966002	0.014073	-	0.692821	1.07054	75	75	0.0751363	-	0.721202	1.54357	19	19	reps	0.0118156	0.0151863	0.126359	0.0337411
NOP58	ENSG00000055044	-0.01953	0.0340177	2	202300367	202302920	NOP58/ENSG00000055044/clean	0	+	10	0.0340177	0.965982	0.00889832	NonUniformIntronCover	0.940621	4.10304	454	454	0.0284283	-	0.98781	5.09127	174	173	reps	0.00849536	0.00869305	0.028758	0.0269152
SAFB	ENSG00000160633	-0.0775247	0.0340481	19	5667450	5667819	SAFB/ENSG00000160633/clean	0	+	10	0.0340481	0.965952	0.0255683	-	1	3.35862	128	128	0.103093	NonUniformIntronCover	1	3.44828	28	28	reps	0.0291796	0.0164572	0.0999379	0.104662
SLC3A2	ENSG00000168003	-0.01222	0.0340608	11	62882999	62884456	SLC3A2/ENSG00000168003/clean	0	+	144	0.0340608	0.965939	0.00857469	NonUniformIntronCover	0.987053	5.22391	602	602	0.0207947	-	1	9.5351	449	449	reps	0.00715636	0.0088297	0.0192776	0.0204122
RFNG	ENSG00000169733	0.050614	0.0341168	17	82050555	82050661	RFNG/ENSG00000169733/clean	0	-	10	0.965883	0.0341168	0.0878558	-	1	24.85	258	257	0.0372418	NonUniformIntronCover	1	5.725	147	147	reps	0.13085	0.0633763	0.0432099	0.028523
ITGA2	ENSG00000164171	-0.0202932	0.034169	5	53090062	53090518	ITGA2/ENSG00000164171/clean	0	+	10	0.034169	0.965831	0.0092614	-	0.878924	3.12222	334	334	0.0295546	NonUniformIntronCover	1	9.22778	303	303	reps	0.0145086	0.00299343	0.026212	0.0310613
SERINC2	ENSG00000168528	-0.0395314	0.034186	1	31424873	31425329	SERINC2/ENSG00000168528/clean	0	+	10	0.034186	0.965814	0.0561178	-	1	23.7222	399	380	0.0956492	NonUniformIntronCover	1	25.1722	238	231	reps	0.0503957	0.063037	0.107759	0.0907833
CCL20	ENSG00000115009	-0.0106545	0.0342568	2	227816384	227817061	CCL20/ENSG00000115009/clean	0	+	10	0.0342568	0.965743	0.0244851	-	1	78.9888	3145	3145	0.0351396	-	1	37.0749	1015	1015	reps	0.0283315	0.020628	0.0328768	0.0374727
HPN	ENSG00000105707	0.053953	0.0343122	19	35049391	35049474	HPN/ENSG00000105707/clean	0	+	10	0.965688	0.0343122	0.159644	-	1	82.2581	432	432	0.105691	-	1	26	220	220	reps	0.183689	0.13614	0.113924	0.100754
CLCN6	ENSG00000011021	-0.136118	0.0343358	1	11829322	11833514	CLCN6/ENSG00000011021/clean	0	+	692	0.0343358	0.965664	0.125541	-	0.972571	13.0643	85	84	0.261659	NonUniformIntronCover	0.993143	12.4036	33	32	reps	0.111423	0.140877	0.312433	0.228354
PIAS3	ENSG00000131788	-0.289153	0.0343437	1	145856431	145856588	PIAS3/ENSG00000131788/clean	0	-	10	0.0343437	0.965656	0.104553	-	1	2.10169	18	18	0.393706	NonUniformIntronCover	1	10.3898	16	16	reps	0.2	0.113734	0.549045	0.269802
AP1G2	ENSG00000213983	-0.087962	0.0343455	14	23561635	23561961	AP1G2/ENSG00000213983/clean	0	-	10	0.0343455	0.965654	0.372383	-	1	121.039	204	185	0.460345	-	1	194.492	228	207	reps	0.373932	0.366003	0.38761	0.520032
ZMIZ2	ENSG00000122515	-0.254619	0.0344268	7	44756539	44756946	ZMIZ2/ENSG00000122515/clean	0	+	10	0.0344268	0.965573	0.0676765	-	0.823678	1.74214	24	24	0.322295	NonUniformIntronCover	1	6.18239	13	13	reps	0.0353672	0.0914286	0.370546	0.289782
ABCB6	ENSG00000115657	-0.0473576	0.0344313	2	219217807	219218124	ABCB6/ENSG00000115657/clean	0	-	10	0.0344313	0.965569	0.017094	-	1	2	109	109	0.0644516	NonUniformIntronCover	1	6.54472	86	86	reps	0.0323619	0.00859638	0.0707418	0.0509834
WDR43	ENSG00000163811	-0.0254319	0.0344839	2	28894923	28901986	WDR43/ENSG00000163811/clean	0	+	466	0.0344839	0.965516	0.0079014	-	0.762468	1.33801	168	168	0.0333333	-	0.751705	1.55172	45	45	reps	0.00729378	0.00509892	0.0275171	0.0184442
PPP3CB	ENSG00000107758	0.0462754	0.0344996	10	73470781	73470886	PPP3CB/ENSG00000107758/clean	0	-	10	0.9655	0.0344996	0.0462754	NonUniformIntronCover	1	6.30769	123	123	0	-	0	0	81	81	reps	0.0786006	0.025	0	0
TAOK2	ENSG00000149930	-0.187277	0.0345092	16	29989805	29990783	TAOK2/ENSG00000149930/clean	0	+	10	0.0345092	0.965491	0.250798	-	0.983471	17.4072	52	41	0.438075	NonUniformIntronCover	1	24.1675	31	24	reps	0.179231	0.331323	0.358306	0.48158
REXO2	ENSG00000076043	-0.063987	0.0345885	11	114443933	114444540	REXO2/ENSG00000076043/clean	0	+	81	0.0345885	0.965412	0.123907	NonUniformIntronCover	1	33.9434	240	235	0.187894	-	1	41.8774	181	180	reps	0.130325	0.116423	0.171843	0.191699
ESRRA	ENSG00000173153	-0.139611	0.0347448	11	64307504	64313950	ESRRA/ENSG00000173153/clean	0	+	874	0.0347448	0.965255	0.0694686	NonUniformIntronCover	0.920675	5.5991	75	66	0.20908	-	0.883345	3.7009	14	12	reps	0.066494	0.0671998	0.316894	0.146999
PTGES3	ENSG00000110958	0.007528	0.0347631	12	56664498	56664775	PTGES3/ENSG00000110958/clean	0	-	10	0.965237	0.0347631	0.0102891	-	1	10.9159	1050	1049	0.0027611	-	1	2.51402	905	905	reps	0.0103926	0.0104745	0.00295814	0.00251517
CAD	ENSG00000084774	-0.053006	0.0348361	2	27225926	27226130	CAD/ENSG00000084774/clean	0	+	10	0.0348361	0.965164	0.0166667	NonUniformIntronCover	1	2	118	118	0.0696727	-	1	6.14103	82	82	reps	0.0222841	0.00893997	0.0586207	0.0895827
RBPJ	ENSG00000168214	-0.111149	0.03492	4	26430053	26430418	RBPJ/ENSG00000168214/clean	0	+	10	0.03492	0.96508	0.103247	-	1	9.67133	83	83	0.214396	NonUniformIntronCover	1	21.2867	75	75	reps	0.133169	0.0822019	0.183362	0.242898
DCAF11	ENSG00000100897	0.031048	0.034952	14	24123077	24123174	DCAF11/ENSG00000100897/known-exon	0	+	10	0.965048	0.034952	0.0699052	-	1	23.6	314	313	0.0388572	NonUniformIntronCover	1	14.0286	344	344	reps	0.0760657	0.0703368	0.0492894	0.0344828
VWCE	ENSG00000167992	0.0375716	0.0349671	11	61265038	61265121	VWCE/ENSG00000167992/clean	0	-	10	0.965033	0.0349671	0.0672666	-	1	23.871	331	330	0.029695	NonUniformIntronCover	1	5.96774	195	194	reps	0.0457624	0.0819699	0.0345216	0.026087
TMEM106A	ENSG00000184988	-0.042982	0.0349682	17	43216740	43217258	TMEM106A/ENSG00000184988/clean	0	+	10	0.0349682	0.965032	0.00505957	-	0.427165	0.318627	84	81	0.0480416	NonUniformIntronCover	0.779528	3.07843	61	61	reps	0.000289402	0.00827737	0.0801455	0.0130173
RFC4	ENSG00000163918	-0.041291	0.0351125	3	186792610	186792803	RFC4/ENSG00000163918/clean	0	-	10	0.0351125	0.964887	0.011713	NonUniformIntronCover	0.939891	1.38667	117	117	0.053004	-	1	5.09333	91	91	reps	0.0280778	0	0.0449303	0.0698433
SCRN2	ENSG00000141295	-0.193868	0.0351833	17	47839006	47839443	SCRN2/ENSG00000141295/clean	0	-	10	0.0351833	0.964817	0.0204175	-	0.625293	0.883041	30	29	0.214286	NonUniformIntronCover	0.983607	3	11	11	reps	0.0367386	0.00567603	0.348158	0.139081
AGXT	ENSG00000172482	-0.172475	0.0352871	2	240876004	240877536	AGXT/ENSG00000172482/clean	0	+	10	0.0352871	0.964713	0.435661	-	1	43.2311	55	53	0.608136	NonUniformIntronCover	1	86.9066	56	53	reps	0.443061	0.415445	0.612366	0.60724
MCF2L	ENSG00000126217	-0.0448855	0.0353983	13	113087456	113087706	MCF2L/ENSG00000126217/clean	0	+	10	0.0353983	0.964602	0.00877193	-	0.720833	1	112	112	0.0536574	NonUniformIntronCover	1	4.98958	88	88	reps	0.0192308	0.0045491	0.030303	0.0631458
DEF8	ENSG00000140995	-0.0279436	0.0354325	16	89954376	89955168	DEF8/ENSG00000140995/clean	0	+	10	0.0354325	0.964567	0.00330643	-	0.457801	0.394904	137	137	0.03125	-	0.762148	1	28	28	reps	0.00487805	0.00443951	0.104067	0.0094244
PLXNA3	ENSG00000130827	0.22018	0.035515	X	154468001	154468081	PLXNA3/ENSG00000130827/clean	0	+	10	0.964485	0.035515	0.277419	NonUniformIntronCover	1	9.21429	24	24	0.0572391	-	1	1.21429	20	20	reps	0.2	0.338583	0.111111	0.0311419
PC	ENSG00000173599	0.110532	0.0355234	11	66850464	66850673	PC/ENSG00000173599/clean	0	-	10	0.964477	0.0355234	0.185759	-	1	10.9506	48	48	0.0752268	-	1	5.93827	73	73	reps	0.176271	0.192356	0.0448663	0.114754
SMG1	ENSG00000157106	-0.022397	0.0357346	16	18834438	18834891	SMG1/ENSG00000157106/clean	0	-	10	0.0357346	0.964265	0.00269086	NonUniformIntronCover	0.455982	0.391061	169	169	0.0250879	-	0.970655	3.26816	127	127	reps	0.00369068	0.0031651	0.031944	0.0188679
PDHB	ENSG00000168291	0.0230367	0.0357731	3	58433684	58433767	PDHB/ENSG00000168291/clean	0	-	10	0.964227	0.0357731	0.0230367	-	1	8.67742	367	366	0	-	0	0	144	144	reps	0.0269058	0.020202	0	0
CAND1	ENSG00000111530	-0.0206901	0.035821	12	67304746	67305103	CAND1/ENSG00000111530/clean	0	+	10	0.035821	0.964179	0.00229097	-	0.429395	0.323741	187	187	0.0229811	-	0.965418	3.31655	141	141	reps	0.00520924	0	0.030303	0.0166299
EWSR1	ENSG00000182944	-0.0442016	0.0358225	22	29299331	29299598	EWSR1/ENSG00000182944/clean	0	+	10	0.0358225	0.964178	0.0419834	NonUniformIntronCover	1	12.7087	286	286	0.086185	-	1	11.8835	122	122	reps	0.0316383	0.0481094	0.121876	0.0650874
WDR27	ENSG00000184465	-0.066407	0.0358304	6	169660766	169662303	WDR27/ENSG00000184465/clean	0	-	10	0.0358304	0.96417	0.055665	-	0.952194	7.30933	123	123	0.122072	-	0.918795	12.9313	93	91	reps	0.0347551	0.0734726	0.128247	0.118066
OXA1L	ENSG00000155463	-0.023355	0.0358815	14	22770278	22770460	OXA1L/ENSG00000155463/clean	0	+	10	0.0358815	0.964118	0.104431	NonUniformIntronCover	1	151.357	1298	1296	0.127786	-	1	159.986	1092	1090	reps	0.122561	0.0881196	0.126322	0.130717
ATF6B	ENSG00000213676	-0.0454564	0.0359657	6	32118038	32118774	ATF6B/ENSG00000213676/clean	0	-	130	0.0359657	0.964034	0.00331289	-	0.232673	0	70	70	0.0487693	-	0.818482	2.61475	50	50	reps	0.003861	0.00559135	0.0914592	0.0169633
SEMA4B	ENSG00000185033	-0.12378	0.0360176	15	90225827	90227556	SEMA4B/ENSG00000185033/clean	0	+	29	0.0360176	0.963982	0.0458039	-	0.87	3.21618	67	67	0.169584	NonUniformIntronCover	0.982353	3.06324	15	15	reps	0.0463279	0.0380792	0.2	0.166202
CPNE1	ENSG00000214078	-0.0347837	0.0360478	20	35626381	35626566	CPNE1/ENSG00000214078/clean	0	-	14	0.0360478	0.963952	0.0728993	NonUniformIntronCover	1	41.2029	524	515	0.107683	-	1	43.2029	358	350	reps	0.0568133	0.0878058	0.0962749	0.114327
ESRP2	ENSG00000103067	-0.0903782	0.036126	16	68232288	68232370	ESRP2/ENSG00000103067/clean	0	-	10	0.036126	0.963874	0.0196078	-	1	1.1	55	52	0.109986	-	1	5.06667	41	39	reps	0.0384615	0.010989	0.238579	0.0606061
LAMA5	ENSG00000130702	-0.0507589	0.0361314	20	62347028	62351703	LAMA5/ENSG00000130702/clean	0	-	480	0.0361314	0.963869	0.00262257	-	0.257688	0	98	98	0.0533815	-	0.723957	1.24062	21	21	reps	0.00170547	0.0040219	0.100249	0.0221445
SERPINF2	ENSG00000167711	-0.031356	0.0361815	17	1752790	1754121	SERPINF2/ENSG00000167711/clean	0	+	80	0.0361815	0.963819	0.142935	-	1	208.299	1158	1144	0.174291	NonUniformIntronCover	1	137.413	596	589	reps	0.132473	0.151918	0.191325	0.162204
KMT2B	ENSG00000272333	-0.237913	0.0362025	19	35723502	35723731	KMT2B/ENSG00000272333/clean	0	+	10	0.0362025	0.963798	0.19457	-	1	7.24719	30	30	0.432483	NonUniformIntronCover	1	12.9551	17	17	reps	0.198198	0.188943	0.36168	0.456986
CTC1	ENSG00000178971	0.304988	0.0362258	17	8229206	8229301	CTC1/ENSG00000178971/clean	0	-	10	0.963774	0.0362258	0.702012	-	1	25.9143	9	9	0.397024	-	1	14.4857	19	19	reps	0.761905	0.655415	0.363636	0.43038
CYHR1	ENSG00000187954	0.127342	0.0362926	8	144450770	144452358	CYHR1/ENSG00000187954/clean	0	-	10	0.963707	0.0362926	0.188527	NonUniformIntronCover	0.835868	15.1013	65	65	0.0611852	-	0.747148	2.41139	37	37	reps	0.236567	0.133772	0.0739405	0.0493858
NEK3	ENSG00000136098	-0.0286847	0.0363338	13	52151232	52151324	NEK3/ENSG00000136098/clean	0	-	10	0.0363338	0.963666	0.0133077	-	1	2.44118	181	181	0.0419924	NonUniformIntronCover	1	6.79412	155	155	reps	0.0222762	0.00595107	0.0519481	0.0322805
SERINC2	ENSG00000168528	-0.020029	0.0363889	1	31425409	31425775	SERINC2/ENSG00000168528/clean	0	+	10	0.0363889	0.963611	0.0308575	-	0.985955	19.4861	593	591	0.0508865	-	1	24.5556	451	451	reps	0.0275286	0.030415	0.0497044	0.049538
GCKR	ENSG00000084734	-0.113965	0.0364497	2	27506579	27506787	GCKR/ENSG00000084734/clean	0	+	10	0.0364497	0.96355	0.397692	MinorIsoform	1	111.588	169	122	0.511657	-	1	98.4875	94	77	reps	0.392609	0.388825	0.563514	0.465436
ALKBH6	ENSG00000239382	0.118589	0.0366908	19	36013089	36013343	ALKBH6/ENSG00000239382/clean	0	-	44	0.963309	0.0366908	0.156062	-	1	8.32143	45	43	0.0374729	NonUniformIntronCover	0.671429	1.44048	37	36	reps	0.0643564	0.205882	0.0503597	0.0106784
AL669918.1	ENSG00000250264	-0.328442	0.0368685	6	32838237	32838652	AL669918.1/ENSG00000250264/clean	0	-	10	0.0368685	0.963132	0.0470369	-	0.659259	1.08589	22	22	0.375479	LowCover	0.82963	1.20245	2	2	reps	0.0339893	0.0561641	0.251386	0.5
NR0B2	ENSG00000131910	-0.0398631	0.0368695	1	26912086	26913408	NR0B2/ENSG00000131910/clean	0	-	30	0.0368695	0.96313	0.0719429	NonUniformIntronCover	1	40.9305	443	435	0.111806	-	1	29.3301	183	178	reps	0.070113	0.0740032	0.147628	0.094037
KRT10	ENSG00000186395	-0.0397669	0.0369132	17	40818482	40818786	KRT10/ENSG00000186395/clean	0	-	30	0.0369132	0.963087	0.0197406	NonUniformIntronCover	1	3.18182	158	153	0.0595075	-	1	7.90909	125	120	reps	0.0177179	0.0206186	0.0685859	0.0548579
HM13	ENSG00000101294	-0.0293834	0.0369703	20	31549332	31550063	HM13/ENSG00000101294/clean	0	+	10	0.0369703	0.96303	0.038931	NonUniformIntronCover	1	15.474	376	376	0.0683144	-	1	23.0969	311	311	reps	0.0356479	0.0463311	0.0489305	0.0806776
KMT2D	ENSG00000167548	-0.0917692	0.037037	12	49054140	49054306	KMT2D/ENSG00000167548/clean	0	-	10	0.037037	0.962963	0	-	0	0	34	34	0.0917692	-	1	1.51562	15	15	reps	0	0	0.125	0.0734967
LRIG3	ENSG00000139263	-0.106335	0.037037	12	58879105	58880580	LRIG3/ENSG00000139263/clean	0	-	140	0.037037	0.962963	0.00508371	-	0.143071	0	28	28	0.111419	-	0.805243	1.50467	12	12	reps	0.0117821	0	0.0518466	0.183985
ILKAP	ENSG00000132323	-0.0222363	0.037037	2	238183740	238184019	ILKAP/ENSG00000132323/clean	0	-	10	0.037037	0.962963	0	-	0	0	146	146	0.0222363	-	0.992565	1.61468	71	71	reps	0	0	0.0230189	0.0142508
NOL11	ENSG00000130935	-0.0207406	0.0370518	17	67739010	67739515	NOL11/ENSG00000130935/clean	0	+	10	0.0370518	0.962948	0.0024835	-	0.353535	0.135678	142	142	0.0232241	-	0.983838	2.56784	108	108	reps	0.00488622	0	0.0285691	0.0117242
CSK	ENSG00000103653	0.0396229	0.0372451	15	74798312	74798614	CSK/ENSG00000103653/clean	0	+	10	0.962755	0.0372451	0.0404376	-	1	4.63559	109	109	0.00081473	-	0.0684932	0	84	84	reps	0.0348765	0.0437873	0	0.00155424
FBXW5	ENSG00000159069	0.0557748	0.0373691	9	136942695	136942768	FBXW5/ENSG00000159069/clean	0	-	10	0.962631	0.0373691	0.0676796	-	1	9.07407	123	123	0.0119048	-	1	1	82	82	reps	0.0769231	0.063658	0	0.016129
BPIFB2	ENSG00000078898	-0.00746778	0.0374797	20	33008683	33011023	BPIFB2/ENSG00000078898/clean	0	+	10	0.0374797	0.96252	0.00577022	-	1	7.17918	1237	1232	0.013238	NonUniformIntronCover	1	9.96781	742	741	reps	0.00555334	0.00642843	0.0149405	0.0110575
PABPC4	ENSG00000090621	-0.0271861	0.0374992	1	39567846	39568801	PABPC4/ENSG00000090621/clean	0	-	160	0.0374992	0.962501	0.0411777	-	1	23.3197	543	542	0.0683638	-	1	26.4169	360	360	reps	0.0459083	0.0366596	0.0612413	0.0717508
HMGCR	ENSG00000113161	-0.00986166	0.0375047	5	75358827	75359169	HMGCR/ENSG00000113161/clean	0	+	10	0.0375047	0.962495	0.00183824	NonUniformIntronCover	0.713855	1	543	542	0.0116999	-	1	2.94776	249	248	reps	0.0011621	0.00166841	0.00936843	0.0126316
PSME1	ENSG00000092010	0.00893843	0.0375367	14	24137205	24137320	PSME1/ENSG00000092010/clean	0	+	10	0.962463	0.0375367	0.0165466	-	1	25.3721	1501	1501	0.00760817	-	1	7.65116	994	994	reps	0.0158555	0.0173025	0.00773543	0.00638298
TM4SF1	ENSG00000169908	0.0053147	0.0375391	3	149371867	149375442	TM4SF1/ENSG00000169908/clean	0	-	10	0.962461	0.0375391	0.0165764	-	1	44.2971	2628	2619	0.0112617	-	1	46.5851	4090	4072	reps	0.0164692	0.0172433	0.0120537	0.0104396
USP21	ENSG00000143258	-0.196542	0.037544	1	161164250	161164533	USP21/ENSG00000143258/clean	0	+	10	0.037544	0.962456	0.327991	-	1	24.8919	51	51	0.524533	-	1	36.4054	33	33	reps	0.278659	0.379088	0.512781	0.53738
CIC	ENSG00000079432	-0.0721214	0.0376127	19	42294735	42294823	CIC/ENSG00000079432/clean	0	+	10	0.0376127	0.962387	0.0144928	-	1	1	68	67	0.0866142	-	1	2.75	29	29	reps	0	0.0243902	0.111111	0.0731034
NPEPPS	ENSG00000141279	-0.064222	0.037761	17	47619164	47619736	NPEPPS/ENSG00000141279/clean	0	+	65	0.037761	0.962239	0.141762	NonUniformIntronCover	1	39.8079	241	222	0.205984	-	1	58.3695	225	199	reps	0.153602	0.126522	0.183795	0.235117
STK40	ENSG00000196182	-0.0405387	0.0378033	1	36343979	36344119	STK40/ENSG00000196182/clean	0	-	10	0.0378033	0.962197	0.00102987	-	0.1	0	97	97	0.0415686	NonUniformIntronCover	0.992308	2.03846	47	47	reps	0.00191939	0	0.0245936	0.0425397
ITIH3	ENSG00000162267	-0.030291	0.0378243	3	52804009	52804725	ITIH3/ENSG00000162267/clean	0	+	20	0.0378243	0.962176	0.219853	-	1	413.979	1469	1422	0.250144	-	1	354.271	1062	1018	reps	0.215783	0.224489	0.240835	0.261584
MIEF1	ENSG00000100335	-0.0947836	0.0378738	22	39511438	39511848	MIEF1/ENSG00000100335/clean	0	+	10	0.0378738	0.962126	0.0163274	-	0.81	1.0125	61	61	0.111111	-	0.885	2	16	16	reps	0.00990099	0.0228897	0.111111	0.111111
KAZN	ENSG00000189337	-0.272646	0.0378923	1	15056280	15060171	KAZN/ENSG00000189337/clean	0	+	10	0.0378923	0.962108	0.051784	-	0.851585	1.74759	32	29	0.32443	LowCover	0.834063	2.40116	5	3	reps	0.0295748	0.0668269	0.234441	0.298555
DIP2A	ENSG00000160305	-0.210561	0.0381569	21	46560783	46561747	DIP2A/ENSG00000160305/clean	0	+	10	0.0381569	0.961843	0.336216	-	1	21.7801	43	34	0.546777	MinorIsoform	1	32.5733	27	15	reps	0.303382	0.385664	0.629589	0.498194
HERPUD1	ENSG00000051108	-0.0198838	0.0382517	16	56935475	56936686	HERPUD1/ENSG00000051108/clean	0	+	10	0.0382517	0.961748	0.0202082	NonUniformIntronCover	1	12.9938	623	622	0.040092	-	1	15.3701	366	366	reps	0.0203883	0.0201524	0.0397334	0.0372654
MTA1	ENSG00000182979	-0.237084	0.0382658	14	105464863	105465093	MTA1/ENSG00000182979/clean	0	+	10	0.0382658	0.961734	0.0234196	-	0.695455	0.988636	29	29	0.260504	LowCover	0.754545	1.05682	3	3	reps	0.0203173	0.0272109	1	0.116466
SYDE1	ENSG00000105137	-0.417502	0.0383492	19	15107521	15109055	SYDE1/ENSG00000105137/clean	0	+	233	0.0383492	0.961651	0.148693	-	0.645657	2.79463	16	16	0.566195	LowCover	0.684089	2.61036	2	2	reps	0.178665	0.0680516	0.501912	0.509878
WASHC4	ENSG00000136051	-0.0988231	0.038614	12	105126127	105126234	WASHC4/ENSG00000136051/clean	0	+	10	0.038614	0.961386	0.0411009	-	1	2.87179	66	66	0.139924	NonUniformIntronCover	1	4.71795	29	28	reps	0.0686567	0.025	0.084507	0.241901
TNNT2	ENSG00000118194	-0.414978	0.0386935	1	201369845	201372026	TNNT2/ENSG00000118194/clean	0	-	10	0.0386935	0.961307	0.174244	-	0.993551	4.00921	16	16	0.589222	LowCover	0.953938	2.86881	1	1	reps	0.133913	0.220191	0.5	0.671952
CCDC14	ENSG00000175455	-0.0795527	0.0387846	3	123931234	123931307	CCDC14/ENSG00000175455/clean	0	-	10	0.0387846	0.961215	0.0576923	-	1	6	98	98	0.137245	-	1	9.7037	61	60	reps	0.0186916	0.0760456	0.129032	0.157225
DDX3X	ENSG00000215301	-0.0149256	0.0388389	X	41341616	41342494	DDX3X/ENSG00000215301/clean	0	+	118	0.0388389	0.961161	0.0109213	NonUniformIntronCover	1	7.55263	682	682	0.0258469	-	1	14.4868	545	545	reps	0.0119111	0.0107952	0.0247172	0.025739
HEMK1	ENSG00000114735	-0.104393	0.0390731	3	50571332	50571709	HEMK1/ENSG00000114735/clean	0	+	10	0.0390731	0.960927	0.00975148	-	0.561308	0.734694	52	52	0.114144	-	1	4.38095	31	31	reps	0.0136618	0.0151256	0.130783	0.10398
UTP15	ENSG00000164338	-0.0925804	0.0391678	5	73578852	73579016	UTP15/ENSG00000164338/clean	0	+	10	0.0391678	0.960832	0.0277976	NonUniformIntronCover	0.928571	1.25806	44	44	0.120378	-	1	4.51613	33	33	reps	0.0188107	0.0416667	0.151266	0.0714286
ACSS2	ENSG00000131069	-0.0573768	0.0392026	20	34913496	34913752	ACSS2/ENSG00000131069/clean	0	+	17	0.0392026	0.960797	0.0456132	-	0.916318	10.3711	216	215	0.10299	-	1	8.38144	72	72	reps	0.0327782	0.0520177	0.124401	0.0679634
EDC4	ENSG00000038358	-0.2264	0.0392353	16	67881845	67881953	EDC4/ENSG00000038358/clean	0	+	10	0.0392353	0.960765	0.393939	-	1	36.4	56	56	0.620339	NonUniformIntronCover	1	22.875	14	14	reps	0.392097	0.39572	1	0.474672
TP53I13	ENSG00000167543	-0.0941899	0.039236	17	29572057	29572141	TP53I13/ENSG00000167543/clean	0	+	10	0.039236	0.960764	0.0102881	-	0.540541	0.6	52	52	0.104478	-	1	2.56667	22	22	reps	0.0220264	0	0.213974	0.0588235
LPIN3	ENSG00000132793	-0.0760864	0.0394759	20	41352220	41352605	LPIN3/ENSG00000132793/clean	0	+	10	0.0394759	0.960524	0.0286876	-	0.893333	2.56954	87	71	0.104774	NonUniformIntronCover	0.896	6.78808	58	49	reps	0.0486447	0.0100792	0.105898	0.099851
ARFIP2	ENSG00000132254	0.131669	0.0395337	11	6477268	6477717	ARFIP2/ENSG00000132254/clean	0	-	10	0.960466	0.0395337	0.304351	-	1	24.9379	56	56	0.172682	-	1	15.0282	71	71	reps	0.340291	0.283244	0.195576	0.161232
GADD45B	ENSG00000099860	-0.0794304	0.0395799	19	2476630	2477028	GADD45B/ENSG00000099860/clean	0	+	10	0.0395799	0.96042	0.0452716	NonUniformIntronCover	1	3.46154	73	73	0.124702	-	1	5.69872	40	40	reps	0.0231791	0.0611407	0.136076	0.110526
PYGL	ENSG00000100504	0.00922931	0.0395871	14	50914815	50915335	PYGL/ENSG00000100504/clean	0	-	10	0.960413	0.0395871	0.0100388	-	0.941176	3.69118	364	364	0.000809489	-	0.270588	0	333	333	reps	0.00713133	0.0125523	0.00167785	0
ACD	ENSG00000102977	-0.0610261	0.0396201	16	67658362	67658554	ACD/ENSG00000102977/clean	0	-	10	0.0396201	0.96038	0.000568074	NonUniformIntronCover	0.032967	0	58	58	0.0615942	-	0.642857	1.83784	28	28	reps	0.00109769	0	0.047536	0.0640316
FLII	ENSG00000177731	0.051414	0.0396264	17	18246222	18246307	FLII/ENSG00000177731/clean	0	-	10	0.960374	0.0396264	0.0918902	-	1	19.2258	190	190	0.0404762	NonUniformIntronCover	1	6.03226	143	143	reps	0.124532	0.0724273	0.042471	0.043956
CALCOCO1	ENSG00000012822	-0.160708	0.0396269	12	53716047	53716259	CALCOCO1/ENSG00000012822/clean	0	-	10	0.0396269	0.960373	0.0390625	-	0.846535	1.70732	42	42	0.19977	NonUniformIntronCover	0.841584	4.2439	17	16	reps	0.04	0.0345194	0.162197	0.227225
SCRIB	ENSG00000180900	-0.131549	0.0396546	8	143791308	143791388	SCRIB/ENSG00000180900/clean	0	-	10	0.0396546	0.960345	0.0767841	NonUniformIntronCover	1	6.07143	73	73	0.208333	-	1	5	19	19	reps	0.0810811	0.0815812	0.153846	0.272727
HEXD	ENSG00000169660	0.111198	0.0396598	17	82441075	82441164	HEXD/ENSG00000169660/known-exon	0	+	22	0.96034	0.0396598	0.213592	-	1	22	81	80	0.102394	-	1	8.55556	75	74	reps	0.158442	0.243933	0.0726202	0.129734
RAP1GAP	ENSG00000076864	0.10689	0.0397119	1	21609646	21610119	RAP1GAP/ENSG00000076864/clean	0	-	10	0.960288	0.0397119	0.131041	NonUniformIntronCover	1	3.77005	24	23	0.0241505	-	0.926566	1.06417	42	42	reps	0.123095	0.132251	0.0182169	0.0274082
EHMT1	ENSG00000181090	-0.115997	0.0399772	9	137778055	137779634	EHMT1/ENSG00000181090/clean	0	+	10	0.0399772	0.960023	0.0544361	-	0.964308	2.99364	52	52	0.170433	-	0.985341	4.51987	22	22	reps	0.0617669	0.0495139	0.168722	0.173592
TNFSF14	ENSG00000125735	-0.195132	0.04	19	6667154	6667412	TNFSF14/ENSG00000125735/clean	0	-	10	0.04	0.96	0.00272871	-	0.0766129	0	28	28	0.197861	LowCover	0.850806	1.48	6	6	reps	0	0.00508157	0.403846	0.117438
ZC3H7B	ENSG00000100403	-0.0349794	0.04	22	41342628	41343414	ZC3H7B/ENSG00000100403/clean	0	+	10	0.04	0.96	0.00348208	-	0.363402	0.160256	104	103	0.0384615	-	0.768041	1	25	25	reps	0	0.00644748	0.130289	0.00797468
ZNF692	ENSG00000171163	0.163781	0.040028	1	248855635	248855724	ZNF692/ENSG00000171163/known-exon	0	-	10	0.959972	0.040028	0.336082	-	1	30.8788	61	61	0.172301	-	1	9.57576	45	45	reps	0.320055	0.352532	0.120902	0.186706
LARP1B	ENSG00000138709	-0.165927	0.0400386	4	128206537	128207255	LARP1B/ENSG00000138709/clean	0	+	10	0.0400386	0.959961	0.0181939	-	0.463277	0.408451	25	25	0.184121	-	0.950565	2.48239	11	11	reps	0	0.02814	0.0889706	0.329794
CD276	ENSG00000103855	-0.10905	0.0401688	15	73703086	73703658	CD276/ENSG00000103855/clean	0	+	10	0.0401688	0.959831	0.0310572	-	0.758007	1.31416	41	41	0.140107	-	0.925267	2.76991	17	17	reps	0.0170734	0.0329519	0.101088	0.146902
SORBS3	ENSG00000120896	0.0571248	0.0401755	8	22566713	22566821	SORBS3/ENSG00000120896/clean	0	+	10	0.959825	0.0401755	0.0972507	-	1	11.85	110	110	0.0401259	-	1	5.1	122	122	reps	0.100684	0.0918766	0.0272053	0.0519187
NOP58	ENSG00000055044	-0.0187469	0.0401833	2	202297513	202297844	NOP58/ENSG00000055044/clean	0	+	10	0.0401833	0.959817	0.00621095	-	1	2.6124	418	418	0.0249579	NonUniformIntronCover	1	5.17054	202	202	reps	0.00212857	0.00843731	0.0131442	0.038717
ASPSCR1	ENSG00000169696	-0.0485398	0.0402893	17	82016527	82016799	ASPSCR1/ENSG00000169696/clean	0	+	10	0.0402893	0.959711	0.0650232	NonUniformIntronCover	1	32.5472	466	465	0.113563	-	1	15.2453	118	118	reps	0.0653632	0.0668393	0.0778879	0.139592
MAMDC4	ENSG00000177943	-0.17885	0.0403032	9	136854076	136854210	MAMDC4/ENSG00000177943/clean	0	+	10	0.0403032	0.959697	0.0185822	-	0.435484	0.34	23	23	0.197432	-	1	2.46	10	10	reps	0.0516252	0	0.283154	0.102533
TAF1C	ENSG00000103168	-0.189245	0.0403226	16	84181863	84181941	TAF1C/ENSG00000103168/known-exon	0	-	10	0.0403226	0.959677	0.224806	-	1	14.5	50	49	0.414051	NonUniformIntronCover	1	19.7857	28	28	reps	0.235294	0.200951	0.32965	0.470366
ORC2	ENSG00000115942	-0.14342	0.0404293	2	200913413	200913930	ORC2/ENSG00000115942/clean	0	-	10	0.0404293	0.959571	0.435285	-	1	71.6847	93	90	0.578705	NonUniformIntronCover	1	81.0443	58	58	reps	0.423016	0.449897	0.587477	0.570522
CTTN	ENSG00000085733	-0.0355147	0.0405499	11	70415717	70417012	CTTN/ENSG00000085733/clean	0	+	60	0.0405499	0.95945	0.0531869	-	1	19.1556	341	341	0.0887016	-	1	22.5818	232	232	reps	0.0526842	0.0475057	0.0745055	0.104057
TFR2	ENSG00000106327	-0.030479	0.0406439	7	100633556	100640685	TFR2/ENSG00000106327/clean	0	-	430	0.0406439	0.959356	0.00917163	NonUniformIntronCover	0.761457	1.768	191	191	0.0396506	-	0.701597	1.61022	39	39	reps	0.00541829	0.00648453	0.0396092	0.019272
PIK3CD	ENSG00000171608	-0.489926	0.0406498	1	9716078	9716439	PIK3CD/ENSG00000171608/clean	0	+	10	0.0406498	0.95935	0.124828	-	0.689459	1.28369	9	9	0.614754	LowCover	0.675214	1.59574	1	1	reps	0.0900843	0.168632	1	0.271784
DHODH	ENSG00000102967	-0.159708	0.0406498	16	72021311	72022361	DHODH/ENSG00000102967/clean	0	+	10	0.0406498	0.95935	0.0463995	-	0.726923	1.41106	27	27	0.206107	LowCover	0.870192	1.81731	7	7	reps	0.0461841	0.0205312	0.25	0.128796
DPH1	ENSG00000108963	-0.102224	0.0406833	17	2040374	2040504	DPH1/ENSG00000108963/clean	0	+	10	0.0406833	0.959317	0.0614115	NonUniformIntronCover	1	4.1875	61	61	0.163636	-	1	9	42	42	reps	0.076331	0.0599078	0.187692	0.136432
ERGIC3	ENSG00000125991	0.0100025	0.040791	20	35556129	35556206	ERGIC3/ENSG00000125991/clean	0	+	10	0.959209	0.040791	0.0202066	-	1	19.7778	959	959	0.0102041	-	1	9	873	873	reps	0.0159705	0.0246679	0.00714535	0.0131291
C2CD2	ENSG00000157617	-0.251476	0.04096	21	41907166	41907659	C2CD2/ENSG00000157617/clean	0	-	10	0.04096	0.95904	0.028169	-	0.57971	0.928205	20	19	0.279645	NonUniformIntronCover	0.942029	3.88205	10	9	reps	0.0605144	0	0.305226	0.266129
ACAP3	ENSG00000131584	-0.096679	0.0410088	1	1300202	1300508	ACAP3/ENSG00000131584/clean	0	-	10	0.0410088	0.958991	0.121296	-	1	14.9083	107	106	0.217975	NonUniformIntronCover	1	18.675	66	66	reps	0.134467	0.0940171	0.166221	0.248051
KDM7A	ENSG00000006459	-0.0812702	0.0410266	7	140094138	140096554	KDM7A/ENSG00000006459/clean	0	-	280	0.0410266	0.958973	0.0850948	NonUniformIntronCover	0.996255	10.4171	109	106	0.166365	-	1	13.9696	70	63	reps	0.0791028	0.0844256	0.1694	0.159136
NFATC2IP	ENSG00000176953	0.115493	0.0410454	16	28956058	28956150	NFATC2IP/ENSG00000176953/clean	0	+	10	0.958955	0.0410454	0.186531	-	1	12.3824	53	53	0.0710383	-	1	4.20588	54	54	reps	0.238522	0.151871	0.0664305	0.0769231
AC073896.1	ENSG00000144785	-0.041262	0.0410552	12	56286023	56286594	AC073896.1/ENSG00000144785/clean	0	-	108	0.0410552	0.958945	0.111106	-	1	55.4973	444	435	0.152368	NonUniformIntronCover	1	61.1176	340	329	reps	0.0984295	0.121606	0.169916	0.134772
SH3TC1	ENSG00000125089	-0.520371	0.0410961	4	8235555	8236277	SH3TC1/ENSG00000125089/clean	0	+	10	0.0410961	0.958904	0.220101	-	0.95927	3.95105	14	12	0.740472	LowCover	0.869382	2.85315	1	1	reps	0.204819	0.222826	1	0.592593
TRPC4AP	ENSG00000100991	0.0247333	0.0412305	20	35003283	35003409	TRPC4AP/ENSG00000100991/clean	0	-	10	0.958769	0.0412305	0.0339576	-	1	9.10417	258	258	0.00922426	NonUniformIntronCover	0.810345	2.54167	273	273	reps	0.0417292	0.027027	0.000151217	0.0157338
U2SURP	ENSG00000163714	-0.011153	0.041274	3	143020036	143020598	U2SURP/ENSG00000163714/clean	0	+	10	0.041274	0.958726	0.0017069	-	0.456522	0.391892	266	266	0.0128599	NonUniformIntronCover	0.916667	1.81081	138	138	reps	0.00259103	0.00112395	0.015873	0.00628901
CRTC1	ENSG00000105662	-0.550651	0.0414359	19	18765528	18768484	CRTC1/ENSG00000105662/clean	0	+	80	0.0414359	0.958564	0.11231	-	0.684284	1.51823	12	10	0.662961	LowCover	0.856745	1.96701	1	1	reps	0.0822643	0.0768525	1	0.34755
VGLL4	ENSG00000144560	-0.529306	0.0414359	3	11559455	11564796	VGLL4/ENSG00000144560/clean	0	-	41	0.0414359	0.958564	0.115407	-	0.830377	1.56557	11	11	0.644713	LowCover	0.749811	1.81462	1	1	reps	0.0674122	0.145896	1	0.379246
DVL2	ENSG00000004975	-0.0514318	0.0414535	17	7230155	7230284	DVL2/ENSG00000004975/clean	0	-	10	0.0414535	0.958546	0.00917431	-	0.823529	1	108	108	0.0606061	-	1	2	31	30	reps	0.0212766	0	0.0625	0.0555556
SH2B1	ENSG00000178188	-0.0193039	0.0415576	16	28869097	28869207	SH2B1/ENSG00000178188/clean	0	+	10	0.0415576	0.958442	0.00291829	-	0.48	0.45	164	164	0.0222222	-	1	3	132	132	reps	0.00596421	0	0.0196078	0.0238095
MICAL1	ENSG00000135596	0.0768577	0.0415949	6	109449481	109449656	MICAL1/ENSG00000135596/clean	0	-	10	0.958405	0.0415949	0.114078	NonUniformIntronCover	1	6.56716	46	46	0.0372203	-	0.933333	2.35821	60	60	reps	0.0903188	0.132686	0.0128205	0.0543199
SIK3	ENSG00000160584	-0.0658158	0.0416141	11	116875451	116875865	SIK3/ENSG00000160584/clean	0	-	10	0.0416141	0.958386	0.00395966	-	0.262376	0	66	59	0.0697755	NonUniformIntronCover	0.985149	2.47531	33	26	reps	0	0.00651666	0.0379521	0.0804674
FGFR3	ENSG00000068078	-0.0334156	0.0416238	4	1799812	1801366	FGFR3/ENSG00000068078/clean	0	+	10	0.0416238	0.958376	0.00806612	NonUniformIntronCover	0.860751	2.56149	314	314	0.0414817	-	0.791451	2.20712	51	51	reps	0.00409796	0.00896079	0.016994	0.0529026
CEP76	ENSG00000101624	-0.062465	0.0416616	18	12695351	12697222	CEP76/ENSG00000101624/clean	0	-	100	0.0416616	0.958338	0.00947391	NonUniformIntronCover	0.468662	0.421721	49	48	0.0719389	-	0.846979	1.86037	24	23	reps	0.0177482	0.00932314	0.093707	0.0419966
PRODH2	ENSG00000250799	0.198429	0.0416814	19	35806596	35806674	PRODH2/ENSG00000250799/clean	0	-	10	0.958319	0.0416814	0.492721	-	1	54.3929	56	55	0.294292	NonUniformIntronCover	1	14.1786	34	34	reps	0.447005	0.533931	0.329341	0.273585
BRIX1	ENSG00000113460	-0.0407356	0.0417206	5	34923051	34923132	BRIX1/ENSG00000113460/clean	0	+	10	0.0417206	0.958279	0.00444831	-	0.647887	0.862069	145	145	0.0451839	-	1	4.44828	94	94	reps	0.00688616	0.00245873	0.0657718	0.0212766
ARFGAP2	ENSG00000149182	-0.133011	0.0418541	11	47173482	47173758	ARFGAP2/ENSG00000149182/clean	0	-	10	0.0418541	0.958146	0.0765697	-	1	5.55556	66	65	0.209581	-	1	5.83333	22	21	reps	0.0889796	0.0629067	0.212158	0.198813
SYVN1	ENSG00000162298	-0.248602	0.0419071	11	65130379	65130659	SYVN1/ENSG00000162298/clean	0	-	10	0.0419071	0.958093	0.111588	-	1	2.88889	23	23	0.36019	NonUniformIntronCover	1	5.62963	10	10	reps	0.176097	0.011976	0.38706	0.307692
NBEAL2	ENSG00000160796	-0.191046	0.0419222	3	47008668	47008988	NBEAL2/ENSG00000160796/clean	0	+	10	0.0419222	0.958078	0.062865	-	0.725806	1.47581	22	22	0.253911	LowCover	0.751613	1.70161	5	5	reps	0.0408416	0.0769231	0.120318	1
GGA3	ENSG00000125447	-0.0554601	0.042057	17	75239571	75239788	GGA3/ENSG00000125447/clean	0	-	10	0.042057	0.957943	0.00990099	-	0.777778	1	100	100	0.0653611	-	1	3.21687	46	46	reps	0.00865401	0.00647394	0.0958606	0.0592322
ATN1	ENSG00000111676	-0.0782781	0.0423206	12	6938067	6938480	ATN1/ENSG00000111676/clean	0	+	10	0.0423206	0.957679	0.00892193	-	0.387097	0.220859	43	42	0.0872	NonUniformIntronCover	0.739454	2.00613	18	18	reps	0.015873	0.0142508	0.342577	0.066972
SLC17A2	ENSG00000112337	0.092859	0.0423534	6	25915868	25916684	SLC17A2/ENSG00000112337/clean	0	-	80	0.957647	0.0423534	0.256554	NonUniformIntronCover	1	33.1284	90	90	0.163695	-	1	25.25	125	125	reps	0.30238	0.218371	0.179198	0.151541
SLC38A10	ENSG00000157637	-0.0607305	0.0423898	17	81253240	81260237	SLC38A10/ENSG00000157637/clean	0	-	10	0.0423898	0.95761	0.0178036	-	0.860026	1.722	95	91	0.0785341	-	0.739802	1.61932	19	19	reps	0.0154995	0.0185808	0.157143	0.0325813
CDK5RAP3	ENSG00000108465	-0.116897	0.0425537	17	47975653	47975868	CDK5RAP3/ENSG00000108465/clean	0	+	10	0.0425537	0.957446	0.670508	-	1	209.602	99	99	0.787405	-	1	259.265	69	67	reps	0.70744	0.645827	0.770172	0.805057
LSS	ENSG00000160285	-0.0225842	0.042559	21	46221975	46222629	LSS/ENSG00000160285/clean	0	-	10	0.042559	0.957441	0.0018271	-	0.276398	0	151	136	0.0244113	-	0.813665	1.97674	79	72	reps	0.00377199	0	0.0177764	0.0247959
HSD17B10	ENSG00000072506	-0.0341895	0.042584	X	53432411	53433721	HSD17B10/ENSG00000072506/clean	0	-	248	0.042584	0.957416	0.00485664	NonUniformIntronCover	0.400188	0.251174	82	81	0.0390461	-	0.808851	1.70657	42	42	reps	0.00895357	0.00625897	0.0168646	0.0564234
SS18L1	ENSG00000184402	-0.24925	0.0426147	20	62159961	62161435	SS18L1/ENSG00000184402/clean	0	+	28	0.0426147	0.957385	0.293179	-	0.849239	13.6879	33	32	0.542429	NonUniformIntronCover	0.853389	18.9672	16	15	reps	0.203354	0.367995	0.521734	0.560421
MORC4	ENSG00000133131	-0.235492	0.0426883	X	106976684	106978079	MORC4/ENSG00000133131/clean	0	-	10	0.0426883	0.957312	0.0338333	-	0.420217	0.300901	12	12	0.269325	LowCover	0.992058	2.58018	7	6	reps	0.0495253	0.0251056	0.351888	0.2
DALRD3	ENSG00000178149	-0.165356	0.0428041	3	49017356	49017433	DALRD3/ENSG00000178149/clean	0	-	10	0.0428041	0.957196	0.0221439	-	0.656716	0.888889	29	29	0.1875	-	1	6	25	25	reps	0	0.0394265	0.204082	0.154217
SHANK3	ENSG00000251322	-0.0416667	0.0428062	22	50704862	50704963	SHANK3/ENSG00000251322/clean	0	+	10	0.0428062	0.957194	0	NonUniformIntronCover	0	0	92	92	0.0416667	-	0.714286	1	23	23	reps	0	0	0.00847458	0.0666667
TRIB3	ENSG00000101255	-0.0197649	0.0428338	20	391579	396197	TRIB3/ENSG00000101255/clean	0	+	140	0.0428338	0.957166	0.00928489	NonUniformIntronCover	0.952211	4.74219	506	505	0.0290498	-	0.904645	4.03906	135	133	reps	0.00933538	0.00881569	0.0369972	0.0212553
MED24	ENSG00000008838	-0.0289197	0.0428424	17	40035349	40035721	MED24/ENSG00000008838/clean	0	-	10	0.0428424	0.957158	0.0038661	-	0.469613	0.424658	121	121	0.0327858	NonUniformIntronCover	0.864641	3.32192	98	97	reps	0.00635654	0.00163751	0.0261798	0.0333333
ATG4B	ENSG00000168397	-0.0239806	0.0428562	2	241654647	241655270	ATG4B/ENSG00000168397/clean	0	+	10	0.0428562	0.957144	0.0431359	-	1	23.3968	519	512	0.0671165	-	1	36.0445	501	492	reps	0.0470679	0.0404093	0.0564552	0.0755988
PAPOLA	ENSG00000090060	-0.0416058	0.0428655	14	96534563	96535878	PAPOLA/ENSG00000090060/clean	0	+	336	0.0428655	0.957134	0.0483814	NonUniformIntronCover	1	10.4733	206	206	0.0899872	-	1	20.0738	203	203	reps	0.0311499	0.0566628	0.0796253	0.0962978
SPTAN1	ENSG00000197694	-0.0270781	0.0430748	9	128627498	128627924	SPTAN1/ENSG00000197694/clean	0	+	10	0.0430748	0.956925	0.00854349	-	0.802885	1.48214	172	168	0.0356216	NonUniformIntronCover	1	5.39286	146	139	reps	0.00843418	0.00483534	0.0318332	0.0405945
GPKOW	ENSG00000068394	-0.0554938	0.0431141	X	49117162	49117596	GPKOW/ENSG00000068394/clean	0	-	10	0.0431141	0.956886	0.0092069	-	0.464623	0.411765	50	49	0.0647007	-	0.865566	1.72941	24	24	reps	0.00835282	0.0177951	0.035766	0.106942
EIF2B4	ENSG00000115211	-0.0465154	0.0432211	2	27368139	27368371	EIF2B4/ENSG00000115211/clean	0	-	10	0.0432211	0.956779	0.0710106	-	1	17.1222	212	211	0.117526	NonUniformIntronCover	1	28.6333	195	194	reps	0.0483819	0.087147	0.0877797	0.146288
MON1B	ENSG00000103111	-0.0851369	0.0432569	16	77191633	77193450	MON1B/ENSG00000103111/clean	0	+	24	0.0432569	0.956743	0.0364471	-	0.918572	2.30737	61	61	0.121584	NonUniformIntronCover	0.989403	3.73713	27	27	reps	0.0250952	0.0336764	0.133735	0.11262
ERI2	ENSG00000196678	-0.118563	0.0432906	16	20803516	20803602	ERI2/ENSG00000196678/clean	0	-	10	0.0432906	0.956709	0	-	0	0	25	25	0.118563	-	1	3.09375	22	22	reps	0	0	0.135135	0.0997442
MAMSTR	ENSG00000176909	-0.129331	0.0433735	19	48719052	48719678	MAMSTR/ENSG00000176909/clean	0	-	10	0.0433735	0.956626	0.0194986	-	0.477273	0.443548	24	24	0.14883	-	0.878247	1.92339	11	11	reps	0.0226101	0.0163673	0.0947832	0.195551
VPS28	ENSG00000160948	0.220803	0.0433859	8	144423922	144424040	VPS28/ENSG00000160948/known-exon	0	-	10	0.956614	0.0433859	0.283525	NonUniformIntronCover	1	13.4545	34	34	0.0627219	-	0.527778	1.20455	18	18	reps	0.318236	0.256039	0.147368	0.0240964
TESC	ENSG00000088992	-0.055694	0.0434654	12	117039210	117041946	TESC/ENSG00000088992/clean	0	-	10	0.0434654	0.956535	0.11492	-	1	32.9799	254	237	0.170614	NonUniformIntronCover	0.995231	42.9936	209	196	reps	0.10072	0.126724	0.171479	0.173317
CRAT	ENSG00000095321	-0.0464831	0.0435592	9	129095612	129095997	CRAT/ENSG00000095321/clean	0	-	10	0.0435592	0.956441	0	-	0	0	70	70	0.0464831	-	0.68	1.75497	36	36	reps	0	0	0.0822814	0.0226629
CEP95	ENSG00000258890	-0.0538439	0.043579	17	64536748	64537040	CEP95/ENSG00000258890/clean	0	+	10	0.043579	0.956421	0.0691151	-	1	15.5175	209	209	0.122959	-	1	23.9737	171	171	reps	0.0962122	0.0609434	0.139159	0.115096
MDM2	ENSG00000135679	-0.0105712	0.0435887	12	68824430	68824554	MDM2/ENSG00000135679/clean	0	+	10	0.0435887	0.956411	0.00162394	NonUniformIntronCover	0.491228	0.478261	302	301	0.0121951	-	1	2	162	162	reps	0.004111	0.00138816	0.0116279	0.0128205
GIT1	ENSG00000108262	-0.0316736	0.0437157	17	29575142	29575287	GIT1/ENSG00000108262/clean	0	-	10	0.0437157	0.956284	0.000584454	-	0.0666667	0	114	114	0.0322581	-	1	2	60	60	reps	0	0.00130548	0.0555556	0.0227273
TCERG1	ENSG00000113649	-0.017323	0.04391	5	146503539	146503823	TCERG1/ENSG00000113649/clean	0	+	10	0.04391	0.95609	0.00414938	-	0.737226	1	240	239	0.0214724	-	0.948905	2.54545	116	115	reps	0.00209145	0.00714286	0.0409004	0.00854194
GOLGA3	ENSG00000090615	0.177949	0.0439627	12	132827713	132827807	GOLGA3/ENSG00000090615/clean	0	-	10	0.956037	0.0439627	0.325581	-	1	14	29	27	0.147632	-	1	6.23529	36	34	reps	0.338736	0.311085	0.142857	0.136364
LRRC45	ENSG00000169683	-0.214205	0.0439948	17	82028683	82029092	LRRC45/ENSG00000169683/clean	0	+	84	0.0439948	0.956005	0.237773	NonUniformIntronCover	1	11.542	37	35	0.451978	-	1	19.7939	24	23	reps	0.217651	0.230841	0.438772	0.459422
CEP95	ENSG00000258890	-0.0945697	0.0440176	17	64527264	64529287	CEP95/ENSG00000258890/clean	0	+	10	0.0440176	0.955982	0.0965373	-	1	10.6853	100	100	0.191107	-	1	12.5217	52	52	reps	0.124282	0.0827334	0.196541	0.19769
COL4A5	ENSG00000188153	-0.07512	0.0441348	X	108597568	108598701	COL4A5/ENSG00000188153/clean	0	+	200	0.0441348	0.955865	0.125364	-	1	21.2133	148	147	0.200484	-	1	29.84	119	118	reps	0.0983581	0.150195	0.204165	0.198438
NELFE	ENSG00000204356	-0.0282158	0.0442111	6	31954442	31954554	NELFE/ENSG00000204356/clean	0	-	10	0.0442111	0.955789	0.00272576	-	0.45098	0.595238	165	165	0.0309416	NonUniformIntronCover	1	5.52381	173	173	reps	0.00540414	0	0.0256272	0.0302548
SMC3	ENSG00000108055	0.0199894	0.0442113	10	110601884	110601965	SMC3/ENSG00000108055/clean	0	+	10	0.955789	0.0442113	0.0223464	NonUniformIntronCover	1	4	175	175	0.00235699	-	0.366197	0.172414	155	155	reps	0.0108696	0.0344828	0	0.00527919
HNRNPA2B1	ENSG00000122566	-0.0130062	0.0442874	7	26197732	26200571	HNRNPA2B1/ENSG00000122566/clean	0	-	56	0.0442874	0.955713	0.0272502	-	1	39.5552	1412	1155	0.0402564	-	1	44.4197	1059	905	reps	0.0250453	0.0276419	0.0411752	0.037733
IZUMO4	ENSG00000099840	-0.30625	0.0443213	19	2098334	2098435	IZUMO4/ENSG00000099840/clean	0	+	10	0.0443213	0.955679	0	-	0	0	15	15	0.30625	LowCover	1	1.32432	3	3	reps	0	0	0.3	0.333333
PDGFRB	ENSG00000113721	-0.265825	0.0443488	5	150126614	150129756	PDGFRB/ENSG00000113721/clean	0	-	50	0.0443488	0.955651	0.070012	-	0.704722	1.12924	15	15	0.335837	LowCover	0.77652	1.51696	3	3	reps	0.0508868	0.0667539	0.23786	0.347128
LRCH3	ENSG00000186001	-0.0574929	0.0444246	3	197829673	197830769	LRCH3/ENSG00000186001/clean	0	+	10	0.0444246	0.955575	0.00316821	-	0.197053	0	62	50	0.0606611	-	0.941068	2.06651	29	26	reps	0.00405044	0.00514411	0.0203379	0.119933
ACTG1	ENSG00000184009	0.026737	0.0444629	17	81510329	81510479	ACTG1/ENSG00000184009/known-exon	0	-	11	0.955537	0.0444629	0.849476	-	1	7122.07	1262	1261	0.822739	-	1	4692.44	1011	1007	reps	0.854519	0.845234	0.822593	0.824654
ANO8	ENSG00000074855	-0.309451	0.04448	19	17330504	17330827	ANO8/ENSG00000074855/clean	0	-	10	0.04448	0.95552	0.0349435	-	0.543131	0.606299	15	15	0.344395	NonUniformIntronCover	0.996805	3.67717	7	7	reps	0.0222145	0.0830078	0.523452	0.193139
HSPG2	ENSG00000142798	-0.0471956	0.0445672	1	21839085	21839370	HSPG2/ENSG00000142798/clean	0	-	10	0.0445672	0.955433	0.00539962	-	0.385455	0.216216	71	71	0.0525952	-	0.901818	2.05405	37	37	reps	0.00568182	0.00521578	0.111111	0.0484777
TNFRSF10D	ENSG00000173530	-0.0139907	0.0445871	8	23154979	23163785	TNFRSF10D/ENSG00000173530/clean	0	-	240	0.0445871	0.955413	0.00191975	NonUniformIntronCover	0.605884	0.764586	315	315	0.0159104	-	0.765235	1.56826	97	97	reps	0.00241804	0.00223812	0.0192202	0.00868126
POLG	ENSG00000140521	-0.030748	0.0446175	15	89319099	89319227	POLG/ENSG00000140521/clean	0	-	10	0.0446175	0.955383	0	-	0	0	107	107	0.030748	-	1	2.79167	88	88	reps	0	0	0.0420712	0.0223642
HSPE1	ENSG00000115541	0.0227209	0.0446542	2	197503128	197503208	HSPE1/ENSG00000115541/known-exon	0	+	10	0.955346	0.0446542	0.0910633	-	1	84.3571	842	840	0.0683424	-	1	63.8929	871	868	reps	0.110439	0.0753025	0.063456	0.0742693
STX7	ENSG00000079950	-0.0527414	0.044661	6	132471600	132472281	STX7/ENSG00000079950/clean	0	-	10	0.044661	0.955339	0.0645036	-	1	12.9628	188	188	0.117245	-	1	20.9851	158	158	reps	0.0458712	0.0826702	0.108596	0.128359
KIF5A	ENSG00000155980	0.145335	0.0446779	12	57576151	57576268	KIF5A/ENSG00000155980/clean	0	+	10	0.955322	0.0446779	0.160521	-	0.682243	1.72093	9	9	0.0151864	-	0.308411	0.0232558	20	20	reps	0.120066	0.131846	0.0287443	0.00925926
HGFAC	ENSG00000109758	-0.0353279	0.04473	4	3448276	3449236	HGFAC/ENSG00000109758/clean	0	+	10	0.04473	0.95527	0.0134615	NonUniformIntronCover	0.713684	1.10526	81	80	0.0487894	-	0.564211	0.660526	11	11	reps	0.0122308	0.00818219	0.123077	0.0175801
MFSD10	ENSG00000109736	-0.110551	0.045055	4	2932153	2932350	MFSD10/ENSG00000109736/clean	0	-	10	0.045055	0.954945	0.0506329	-	1	4.42667	83	82	0.161184	NonUniformIntronCover	0.994652	3.26667	17	17	reps	0.04	0.0572932	0.456522	0.0956592
GTF2H3	ENSG00000111358	-0.0248802	0.0450922	12	123659930	123660045	GTF2H3/ENSG00000111358/clean	0	+	10	0.0450922	0.954908	0.000751315	-	0.0857143	0	114	114	0.0256315	NonUniformIntronCover	0.647619	1.60465	61	59	reps	0	0.0015015	0.023424	0.017341
TSPAN4	ENSG00000214063	0.0474147	0.0451017	11	865614	865693	TSPAN4/ENSG00000214063/clean	0	+	10	0.954898	0.0451017	0.0576188	NonUniformIntronCover	1	7.27586	119	118	0.0102041	-	0.985507	1	97	96	reps	0.0687406	0.0356711	0	0.0178571
ARHGEF1	ENSG00000076928	-0.0886076	0.0451805	19	41892849	41893273	ARHGEF1/ENSG00000076928/clean	0	+	94	0.0451805	0.954819	0	-	0	0	47	47	0.0886076	NonUniformIntronCover	0.984848	2.33333	24	24	reps	0	0	0.0541401	0.117647
ATG9A	ENSG00000198925	0.0225203	0.0451909	2	219220892	219221079	ATG9A/ENSG00000198925/clean	0	-	10	0.954809	0.0451909	0.0235836	-	1	5.84507	240	240	0.00106331	-	0.146893	0	138	138	reps	0.00813008	0.0398918	0	0.00170514
NOL11	ENSG00000130935	-0.0268337	0.0452222	17	67736754	67737070	NOL11/ENSG00000130935/clean	0	+	10	0.0452222	0.954778	0.00970874	-	1	2	204	203	0.0365424	-	1	4.85484	128	126	reps	0.0187633	0.00154083	0.0277778	0.0451407
NDUFS7	ENSG00000115286	-0.0316245	0.045253	19	1388938	1390870	NDUFS7/ENSG00000115286/clean	0	+	110	0.045253	0.954747	0.0112107	-	0.644347	1.06575	94	94	0.0428352	-	0.581778	0.821918	13	13	reps	0.00734019	0.012013	0.175006	0.0326286
ELOA	ENSG00000011007	-0.112154	0.0452675	1	23743578	23749020	ELOA/ENSG00000011007/clean	0	+	367	0.0452675	0.954733	0.0311963	-	0.715271	1.61004	47	47	0.14335	NonUniformIntronCover	0.850049	3.68144	19	19	reps	0.0181458	0.0229183	0.133643	0.124915
CELSR2	ENSG00000143126	0.160621	0.0452677	1	109270133	109270425	CELSR2/ENSG00000143126/known-exon	0	+	10	0.954732	0.0452677	0.23072	-	1	6.29825	21	19	0.0700994	NonUniformIntronCover	1	2.41228	32	32	reps	0.162996	0.238616	0.0187891	0.123077
BMP4	ENSG00000125378	-0.0411558	0.0453069	14	53952229	53953275	BMP4/ENSG00000125378/clean	0	-	10	0.0453069	0.954693	0.0842282	-	1	35.5024	383	379	0.125384	-	1	35.5529	243	240	reps	0.076236	0.0858969	0.124288	0.124796
SP110	ENSG00000135899	0.347204	0.0453102	2	230172174	230172843	SP110/ENSG00000135899/clean	0	-	10	0.95469	0.0453102	0.424663	LowCover	1	3.69057	5	5	0.0774587	-	0.584219	1.00755	12	12	reps	0.413284	0.460285	0.0319501	0.0535009
CES3	ENSG00000172828	-0.234767	0.0453582	16	66963629	66963801	CES3/ENSG00000172828/clean	0	+	10	0.0453582	0.954642	0.0555556	-	0.987654	1	16	16	0.290323	-	1	4.5	11	11	reps	0.10989	0.0423645	0.125	0.446541
GFM2	ENSG00000164347	0.0648794	0.0453766	5	74725755	74725940	GFM2/ENSG00000164347/clean	0	-	10	0.954623	0.0453766	0.069869	-	1	2.92958	39	39	0.00498956	-	0.245714	0	49	49	reps	0.017199	0.110566	0.00973291	0
ZNF207	ENSG00000010244	-0.0451555	0.0453782	17	32368014	32369294	ZNF207/ENSG00000010244/clean	0	+	10	0.0453782	0.954622	0.0808845	-	1	25.0807	283	283	0.12604	-	1	29.7087	205	205	reps	0.0815958	0.0749733	0.145226	0.10946
EPHB4	ENSG00000196411	-0.0272525	0.0453943	7	100818644	100819556	EPHB4/ENSG00000196411/clean	0	-	10	0.0453943	0.954606	0.00373524	NonUniformIntronCover	0.412417	0.281768	110	109	0.0309877	-	0.735033	1.88674	59	59	reps	0	0.00802174	0.0166258	0.030024
SELENOP	ENSG00000250722	-0.003848	0.0455151	5	42804773	42806895	SELENOP/ENSG00000250722/clean	0	-	10	0.0455151	0.954485	0.0163292	-	1	127.208	7663	7646	0.0201772	-	1	132.473	6433	6415	reps	0.0151697	0.0173443	0.0200021	0.0199242
HSD17B8	ENSG00000204228	-0.696188	0.0455233	6	33204720	33204901	HSD17B8/ENSG00000204228/known-exon	0	+	10	0.0455233	0.954477	0.303812	-	1	3.92754	8	8	1	LowCover	1	2.50725	0	0	reps	0.2	0.383929	1	1
FHOD1	ENSG00000135723	0.105577	0.0455539	16	67231349	67231429	FHOD1/ENSG00000135723/clean	0	-	10	0.954446	0.0455539	0.115789	-	1	2.35714	15	15	0.0102121	-	0.371429	0.178571	32	32	reps	0.136986	0.134021	0.0202177	0
HMBS	ENSG00000256269	0.0609796	0.0458413	11	119089131	119089216	HMBS/ENSG00000256269/clean	0	+	10	0.954159	0.0458413	0.0655738	-	1	4	57	57	0.00459418	-	0.24	0	52	52	reps	0.0122295	0.108135	0	0.00820793
PKDCC	ENSG00000162878	-0.134623	0.0459181	2	42054307	42054940	PKDCC/ENSG00000162878/clean	0	+	10	0.0459181	0.954082	0.191913	-	1	23.749	96	96	0.326536	-	1	19.3944	40	40	reps	0.172062	0.209471	0.370314	0.285825
RAVER1	ENSG00000161847	-0.0801498	0.0459184	19	10317773	10318228	RAVER1/ENSG00000161847/clean	0	-	10	0.0459184	0.954082	0.00890869	-	0.494382	0.486034	55	54	0.0890585	-	0.642697	1.36872	14	14	reps	0.0167619	0.0110266	0.0751188	0.0468176
LRP1	ENSG00000123384	-0.0331357	0.046012	12	57205485	57205557	LRP1/ENSG00000123384/clean	0	+	10	0.046012	0.953988	0.0119394	NonUniformIntronCover	1	3.15385	261	261	0.0450751	-	1	2.07692	44	44	reps	0.0146425	0.00915805	0.0563166	0.0555556
RBM3	ENSG00000102317	-0.0304833	0.0460417	X	48575283	48575560	RBM3/ENSG00000102317/known-exon	0	+	10	0.0460417	0.953958	0.0328745	-	1	11.8972	350	348	0.0633578	NonUniformIntronCover	1	13.9346	206	205	reps	0.0261449	0.0391308	0.0655807	0.0608381
EFNA1	ENSG00000169242	0.0201486	0.0461111	1	155131634	155133502	EFNA1/ENSG00000169242/clean	0	+	240	0.953889	0.0461111	0.0723359	-	1	80.2377	1029	987	0.0521873	-	0.983415	42.7822	777	759	reps	0.0729612	0.0715158	0.0498265	0.051925
COL9A2	ENSG00000049089	-0.142834	0.0462705	1	40312112	40312455	COL9A2/ENSG00000049089/clean	0	-	10	0.0462705	0.95373	0.283457	NonUniformIntronCover	1	35.2074	89	89	0.426291	-	1	33.437	45	45	reps	0.325	0.248173	0.493154	0.361379
DNAJC2	ENSG00000105821	-0.0691662	0.0464463	7	103319678	103319755	DNAJC2/ENSG00000105821/clean	0	-	10	0.0464463	0.953554	0.0503988	NonUniformIntronCover	1	5.14815	97	97	0.119565	-	1	6.51852	48	48	reps	0.0523056	0.0555133	0.120397	0.137931
ALDH4A1	ENSG00000159423	-0.106235	0.0465095	1	18890105	18902461	ALDH4A1/ENSG00000159423/clean	0	-	676	0.0465095	0.95349	0.0247975	NonUniformIntronCover	0.76661	1.52568	59	58	0.131033	-	0.819949	1.8095	12	11	reps	0.0149305	0.0204571	0.237125	0.0597327
LDB1	ENSG00000198728	-0.0191251	0.046656	10	102109177	102109383	LDB1/ENSG00000198728/clean	0	-	10	0.046656	0.953344	0.00241761	NonUniformIntronCover	0.387755	0.225	160	160	0.0215427	-	0.872449	1.9375	88	88	reps	0.00507614	0.00218182	0.0105419	0.0339893
PELP1	ENSG00000141456	-0.0740844	0.0467653	17	4690993	4691377	PELP1/ENSG00000141456/clean	0	-	10	0.0467653	0.953235	0.0421286	-	0.911765	3.16667	72	72	0.116213	NonUniformIntronCover	1	7.62667	58	58	reps	0.020686	0.0403656	0.133306	0.0868506
OBSL1	ENSG00000124006	-0.465314	0.0467687	2	219550842	219551528	OBSL1/ENSG00000124006/clean	0	-	10	0.0467687	0.953231	0.253307	-	0.954142	3.73162	9	9	0.718621	LowCover	0.859467	7.66176	1	1	reps	0.274021	0.211137	1	0.513996
CPSF6	ENSG00000111605	-0.0304289	0.0469228	12	69259543	69260043	CPSF6/ENSG00000111605/clean	0	+	10	0.0469228	0.953077	0.0284629	-	1	8.40816	287	287	0.0588918	-	1	13.4541	215	215	reps	0.0379872	0.0218922	0.050625	0.0715736
IK	ENSG00000113141	-0.0204434	0.0470634	5	140660195	140660757	IK/ENSG00000113141/clean	0	+	10	0.0470634	0.952937	0.00853638	NonUniformIntronCover	0.961957	2.72072	315	315	0.0289798	-	1	7.01351	234	234	reps	0.00632911	0.0113436	0.0210345	0.0330075
ADCY6	ENSG00000174233	0.131003	0.0470843	12	48774518	48774690	ADCY6/ENSG00000174233/clean	0	-	10	0.952916	0.0470843	0.183635	-	1	2.92424	13	13	0.0526316	-	1	2.33333	42	42	reps	0.169065	0.2	0.0655738	0.0416667
PNN	ENSG00000100941	-0.00901256	0.0470973	14	39179246	39179323	PNN/ENSG00000100941/clean	0	+	10	0.0470973	0.952903	0.00758294	NonUniformIntronCover	1	8	1047	1044	0.0165955	-	1	11.2222	665	663	reps	0.00428266	0.0102041	0.0190736	0.0143627
NOL4L	ENSG00000197183	0.0284231	0.047186	20	32453006	32453303	NOL4L/ENSG00000197183/clean	0	-	10	0.952814	0.047186	0.0323894	NonUniformIntronCover	1	6.22609	185	185	0.00396629	-	0.418118	0.417391	105	105	reps	0.0267983	0.0351337	0	0.00577367
CDC123	ENSG00000151465	-0.023167	0.0472142	10	12215835	12217360	CDC123/ENSG00000151465/clean	0	+	10	0.0472142	0.952786	0.00963623	-	0.860726	2.07249	206	206	0.0328032	-	1	5.66392	152	152	reps	0.00479822	0.012132	0.0278086	0.0353192
PSMB6	ENSG00000142507	-0.0152964	0.0473667	17	4798153	4798279	PSMB6/ENSG00000142507/clean	0	+	30	0.0473667	0.952633	0	-	0	0	239	238	0.0152964	NonUniformIntronCover	1	3.2	206	206	reps	0	0	0.0111111	0.0184564
ACADVL	ENSG00000072778	-0.0210396	0.0473857	17	7221682	7221951	ACADVL/ENSG00000072778/clean	0	+	25	0.0473857	0.952614	0.0217044	NonUniformIntronCover	1	9.29592	419	419	0.042744	-	1	17.4592	391	391	reps	0.0234536	0.0205761	0.0473431	0.038082
TMBIM1	ENSG00000135926	-0.00612215	0.0474569	2	218277670	218277934	TMBIM1/ENSG00000135926/clean	0	-	10	0.0474569	0.952543	0.00584795	NonUniformIntronCover	1	8.26471	1405	1403	0.0119701	-	1	14.2353	1175	1171	reps	0.00372963	0.00757037	0.0104345	0.0126974
FLCN	ENSG00000154803	0.0689655	0.0476348	17	17215090	17215184	FLCN/ENSG00000154803/clean	0	-	10	0.952365	0.0476348	0.0689655	-	1	2	27	27	0	-	0	0	51	51	reps	0.0833333	0.0588235	0	0
U2SURP	ENSG00000163714	-0.0161722	0.0476636	3	143016371	143016841	U2SURP/ENSG00000163714/clean	0	+	10	0.0476636	0.952336	0	-	0	0	218	211	0.0161722	-	0.873913	2.00543	122	118	reps	0	0	0.00982995	0.0197628
EMILIN1	ENSG00000138080	-0.0953785	0.047726	2	27084531	27084990	EMILIN1/ENSG00000138080/clean	0	+	10	0.047726	0.952274	0.0388365	-	0.893096	2.70718	67	67	0.134215	-	0.993318	2.63536	17	17	reps	0.0594471	0.0245092	0.278884	0.0883379
IRF9	ENSG00000213928	-0.127292	0.0477539	14	24165962	24166121	IRF9/ENSG00000213928/clean	0	+	10	0.0477539	0.952246	0.122506	NonUniformIntronCover	1	8.65574	62	62	0.249798	-	1	20.3115	61	61	reps	0.100295	0.144752	0.212441	0.29683
ANAPC4	ENSG00000053900	-0.0704896	0.0477801	4	25394374	25394670	ANAPC4/ENSG00000053900/clean	0	+	10	0.0477801	0.95222	0.0119649	-	0.496503	0.491379	41	41	0.0824545	NonUniformIntronCover	0.835664	2.96552	33	33	reps	0.0202683	0.00287121	0.133867	0.0258157
NCBP2	ENSG00000114503	-0.02006	0.0478001	3	196937648	196939250	NCBP2/ENSG00000114503/clean	0	-	52	0.0478001	0.9522	0.0441268	-	1	43.671	938	938	0.0641868	-	1	39.1645	569	569	reps	0.0487798	0.0438963	0.0633756	0.0612567
ABCC2	ENSG00000023839	-0.0242371	0.0478258	10	99804273	99805381	ABCC2/ENSG00000023839/clean	0	+	10	0.0478258	0.952174	0.0516039	-	1	39.775	711	711	0.075841	NonUniformIntronCover	1	39.3091	469	469	reps	0.0656757	0.0441345	0.0700439	0.0818408
DQX1	ENSG00000144045	-0.179973	0.0478599	2	74519230	74519555	DQX1/ENSG00000144045/clean	0	-	10	0.0478599	0.95214	0.278716	-	1	15.4567	40	39	0.458689	-	1	33.0472	39	39	reps	0.303068	0.243574	0.505066	0.427713
PDHA1	ENSG00000131828	-0.0443101	0.047952	X	19354583	19355348	PDHA1/ENSG00000131828/clean	0	+	41	0.047952	0.952048	0.0630649	-	1	15.2793	223	223	0.107375	-	1	21.8931	181	181	reps	0.0604922	0.0637611	0.111111	0.102105
GARS1	ENSG00000106105	-0.0161605	0.0479905	7	30628669	30631447	GARS1/ENSG00000106105/clean	0	+	10	0.0479905	0.952009	0.0243041	-	1	19.2301	772	770	0.0404646	-	1	17.6697	419	418	reps	0.0269025	0.0229422	0.0394125	0.0400137
PPP1R10	ENSG00000204569	-0.139294	0.0480299	6	30601658	30601935	PPP1R10/ENSG00000204569/clean	0	-	10	0.0480299	0.95197	0.0414095	NonUniformIntronCover	0.996255	1.94393	45	45	0.180704	-	1	4.41121	20	20	reps	0.0239987	0.0523349	0.327044	0.079287
PINK1	ENSG00000158828	-0.0412769	0.0480841	1	20648632	20648994	PINK1/ENSG00000158828/known-exon	0	+	10	0.0480841	0.951916	0.00283286	-	0.198864	0	70	70	0.0441098	-	0.8125	1.75352	38	38	reps	0.00705219	0	0.166667	0.0199123
PHGDH	ENSG00000092621	-0.0364846	0.0481926	1	119741897	119742806	PHGDH/ENSG00000092621/clean	0	+	32	0.0481926	0.951807	0.0534994	-	1	23.6268	417	417	0.089984	-	1	14.5356	146	146	reps	0.0483372	0.0596282	0.100745	0.0786812
PTPRA	ENSG00000132670	0.0724089	0.0482203	20	2865055	2865147	PTPRA/ENSG00000132670/clean	0	+	10	0.95178	0.0482203	0.107703	-	1	9.29412	77	77	0.0352941	-	1	3	82	82	reps	0.0775194	0.125	0.0434783	0.0170347
CNKSR1	ENSG00000142675	0.20271	0.0482828	1	26182402	26182479	CNKSR1/ENSG00000142675/clean	0	+	10	0.951717	0.0482828	0.222222	-	1	4	14	14	0.0195122	NonUniformIntronCover	0.298507	0	15	15	reps	0.428571	0.0909091	0.0289855	0.0321027
FIP1L1	ENSG00000145216	-0.0196264	0.0484054	4	53458790	53459301	FIP1L1/ENSG00000145216/clean	0	+	11	0.0484054	0.951595	0.00309528	-	0.444	0.36	143	143	0.0227217	-	0.828	1.86	80	80	reps	0.00519639	0	0.0368775	0.00817078
PPP1R10	ENSG00000204569	-0.111594	0.0485073	6	30602691	30602845	PPP1R10/ENSG00000204569/clean	0	-	10	0.0485073	0.951493	0.0217391	NonUniformIntronCover	1	1	45	45	0.133333	-	1	2	13	13	reps	0.05	0.000533903	0.2	0.1
NIPSNAP1	ENSG00000184117	-0.0157969	0.0485311	22	29560828	29561170	NIPSNAP1/ENSG00000184117/clean	0	-	11	0.0485311	0.951469	0.0137054	-	1	7.50376	538	537	0.0295023	-	1	16.9323	557	554	reps	0.010428	0.0156711	0.030024	0.0280188
E2F1	ENSG00000101412	-0.442102	0.0485926	20	33680416	33686003	E2F1/ENSG00000101412/clean	0	-	10	0.0485926	0.951407	0.0836214	-	0.657522	1.09502	12	12	0.525723	LowCover	0.674018	1.10847	1	1	reps	0.0464018	0.112367	1	0.308665
RABL6	ENSG00000196642	-0.00981577	0.0487444	9	136840212	136840321	RABL6/ENSG00000196642/clean	0	+	10	0.0487444	0.951256	0.00194553	NonUniformIntronCover	1	1	512	512	0.0117613	-	1	1.97561	166	166	reps	0.00409836	0	0.0119048	0.0119048
INPPL1	ENSG00000165458	-0.550652	0.048769	11	72237796	72238041	INPPL1/ENSG00000165458/clean	0	+	10	0.048769	0.951231	0.157937	-	0.974468	2.06316	11	11	0.708589	LowCover	0.974468	2.43158	1	1	reps	0.218107	0.125	1	0.538835
ZDHHC16	ENSG00000171307	0.0610774	0.0488681	10	97455783	97455973	ZDHHC16/ENSG00000171307/clean	0	+	10	0.951132	0.0488681	0.0697221	-	1	3.97222	52	52	0.00864473	NonUniformIntronCover	0.688889	0.972222	78	78	reps	0.0240964	0.104306	0	0.0193026
NXF1	ENSG00000162231	-0.0346952	0.0488866	11	62794440	62794934	NXF1/ENSG00000162231/clean	0	-	10	0.0488866	0.951113	0.0206657	NonUniformIntronCover	1	4.05155	184	184	0.0553609	-	1	9.20103	151	151	reps	0.0115952	0.0279634	0.0462144	0.0675988
AL441992.3	ENSG00000286112	-0.141911	0.0489779	9	128826152	128826383	AL441992.3/ENSG00000286112/clean	0	-	10	0.0489779	0.951022	0.158838	-	1	12.6517	67	66	0.300749	-	1	18.4944	43	42	reps	0.142369	0.17804	0.309232	0.304688
TSR1	ENSG00000167721	-0.039981	0.0490109	17	2334896	2335259	TSR1/ENSG00000167721/clean	0	-	10	0.0490109	0.950989	0.0037566	-	0.558074	0.643357	148	140	0.0437376	-	1	3.38462	74	72	reps	0.00257329	0.00602944	0.0371202	0.0441176
DCTN1	ENSG00000204843	-0.0327171	0.0490199	2	74371728	74377431	DCTN1/ENSG00000204843/clean	0	-	691	0.0490199	0.95098	0.0112943	-	0.78751	1.34796	118	117	0.0440114	-	0.857342	1.70339	37	36	reps	0.00942922	0.00860293	0.0258159	0.0371907
CCL15	ENSG00000275718	-0.0438978	0.049028	17	35997860	35998279	CCL15/ENSG00000275718/clean	0	-	10	0.049028	0.950972	0.011236	-	0.870416	1	88	88	0.0551338	-	0.855746	2.50909	43	43	reps	0	0.0217391	0.0484429	0.0633869
GATD1	ENSG00000177225	-0.0346231	0.049063	11	773629	774007	GATD1/ENSG00000177225/clean	0	-	10	0.049063	0.950937	0.00433791	-	0.527174	0.567568	120	120	0.038961	-	0.980978	1.54054	38	38	reps	0.0074174	0.00200448	0.0981109	0.0125539
AC007040.2	ENSG00000258881	-0.0559743	0.0490879	2	70989017	70989748	AC007040.2/ENSG00000258881/clean	0	-	10	0.0490879	0.950912	0.0465717	-	1	8.79239	175	174	0.102546	-	1	10.2837	84	84	reps	0.0358982	0.0569214	0.0700442	0.110886
UBQLN4	ENSG00000160803	-0.16493	0.0491158	1	156050553	156051109	UBQLN4/ENSG00000160803/clean	0	-	10	0.0491158	0.950884	0.0182379	-	0.520147	0.818182	27	27	0.183168	NonUniformIntronCover	0.754579	2.69091	10	10	reps	0.045151	0.0205761	0.0993814	0.218819
METTL23	ENSG00000181038	-0.0556575	0.0491724	17	76733215	76733292	METTL23/ENSG00000181038/clean	0	+	10	0.0491724	0.950828	0.0808145	-	1	18.8148	214	214	0.136472	NonUniformIntronCover	1	25.4444	161	161	reps	0.123693	0.046697	0.125975	0.147368
ARHGEF1	ENSG00000076928	-0.0808709	0.049216	19	41895486	41896376	ARHGEF1/ENSG00000076928/clean	0	+	10	0.049216	0.950784	0.0193331	NonUniformIntronCover	0.65	1.30114	66	66	0.100204	-	0.765909	2.22727	20	20	reps	0.0193425	0.0118203	0.128713	0.037766
PLXNB1	ENSG00000164050	-0.111147	0.0492739	3	48418062	48418190	PLXNB1/ENSG00000164050/clean	0	-	12	0.0492739	0.950726	0.0899628	-	1	10.0833	102	102	0.20111	-	1	6.04167	24	24	reps	0.0700447	0.107143	0.168317	0.216138
TPRKB	ENSG00000144034	-0.0432914	0.0493276	2	73730736	73732162	TPRKB/ENSG00000144034/clean	0	-	423	0.0493276	0.950672	0.0446131	-	1	9.01241	193	193	0.0879045	NonUniformIntronCover	1	12.6253	131	131	reps	0.0427059	0.0438123	0.0800643	0.0908681
CYC1	ENSG00000179091	0.0158999	0.0493288	8	144096029	144096123	CYC1/ENSG00000179091/clean	0	+	10	0.950671	0.0493288	0.0166885	-	1	5.61765	331	329	0.000788644	-	0.142857	0	181	181	reps	0.01875	0.0133422	0.00180505	0
ZCCHC14	ENSG00000140948	0.1	0.0493953	16	87412976	87413054	ZCCHC14/ENSG00000140948/clean	0	-	10	0.950605	0.0493953	0.1	-	1	4	36	36	0	-	0	0	33	33	reps	0.0952381	0.105263	0	0
CHERP	ENSG00000085872	-0.0621404	0.0494587	19	16519352	16519620	CHERP/ENSG00000085872/clean	0	-	10	0.0494587	0.950541	0.030718	NonUniformIntronCover	1	3.10577	97	97	0.0928584	-	1	4.91346	48	48	reps	0.0113613	0.0580959	0.101296	0.0935503
RCE1	ENSG00000173653	-0.0830756	0.0497433	11	66844364	66844868	RCE1/ENSG00000173653/clean	0	+	83	0.0497433	0.950257	0.0243874	-	0.731591	1.22485	48	48	0.107463	-	1	2.76923	23	23	reps	0.0283965	0.0149388	0.207193	0.0638645
WDR27	ENSG00000184465	-0.0881673	0.0499924	6	169662424	169663562	WDR27/ENSG00000184465/clean	0	-	210	0.0499924	0.950008	0.0731707	NonUniformIntronCover	1	6	74	73	0.161338	-	1	10.5806	55	52	reps	0.0709779	0.0804658	0.14031	0.179412
SART1	ENSG00000175467	-0.104653	0.0500073	11	65962093	65964073	SART1/ENSG00000175467/clean	0	+	158	0.0500073	0.949993	0.0175912	-	0.429748	0.324658	24	21	0.122244	-	0.840285	1.67123	12	12	reps	0.0152682	0.0291728	0.0766669	0.107563
TNPO2	ENSG00000105576	0.0678799	0.0500341	19	12705599	12705681	TNPO2/ENSG00000105576/clean	0	-	10	0.949966	0.0500341	0.100138	-	1	7.23333	65	65	0.0322581	-	1	2.4	72	72	reps	0.134078	0.0810811	0.0136986	0.0487805
GHDC	ENSG00000167925	-0.138598	0.0500574	17	42192742	42192905	GHDC/ENSG00000167925/clean	0	-	10	0.0500574	0.949943	0.0392157	-	1	2	49	49	0.177814	-	1	3.46032	16	16	reps	0.0561798	0.0172148	0.136812	0.2
RYK	ENSG00000163785	-0.014357	0.0501454	3	134175768	134175929	RYK/ENSG00000163785/clean	0	-	10	0.0501454	0.949855	0.00268667	-	0.476821	0.442623	177	177	0.0170437	-	1	2.70492	156	155	reps	0.00532899	0	0.0262679	0.00657895
FAHD2B	ENSG00000144199	-0.180168	0.0502182	2	97084035	97084168	FAHD2B/ENSG00000144199/clean	0	-	10	0.0502182	0.949782	0.0570108	-	0.739837	1.45098	24	24	0.237179	-	1	4.35294	14	14	reps	0.0666667	0.0457719	0.153527	0.371663
REEP4	ENSG00000168476	-0.133192	0.0502828	8	22138793	22138925	REEP4/ENSG00000168476/clean	0	-	10	0.0502828	0.949717	0.0486258	NonUniformIntronCover	0.901639	2.3	45	45	0.181818	-	1	2	9	9	reps	0.0638298	0.0416667	0.189369	0.222222
SUN1	ENSG00000164828	-0.154136	0.0502944	7	849603	849922	SUN1/ENSG00000164828/clean	0	+	10	0.0502944	0.949706	0.294284	-	1	30.024	70	69	0.44842	NonUniformIntronCover	1	30.08	37	34	reps	0.284753	0.297247	0.460934	0.424594
NELFCD	ENSG00000101158	-0.132841	0.0503603	20	58989988	58990909	NELFCD/ENSG00000101158/clean	0	+	24	0.0503603	0.94964	0.352582	-	1	52.2813	86	86	0.485423	-	1	49.9972	50	48	reps	0.298746	0.398813	0.543732	0.428109
SEC11C	ENSG00000166562	-0.0110488	0.0504533	18	59152685	59155687	SEC11C/ENSG00000166562/clean	0	+	190	0.0504533	0.949547	0.00890409	NonUniformIntronCover	0.992532	7.42984	825	824	0.0199529	-	0.934922	8.34725	410	409	reps	0.00821659	0.00893186	0.0228033	0.0160661
CCNL1	ENSG00000163660	-0.054603	0.0504911	3	157152241	157153035	CCNL1/ENSG00000163660/clean	0	-	10	0.0504911	0.949509	0.124624	NonUniformIntronCover	1	34.0255	239	239	0.179227	-	1	47.8217	219	219	reps	0.11253	0.133766	0.197776	0.160754
GSE1	ENSG00000131149	-0.128158	0.0505875	16	85656665	85657276	GSE1/ENSG00000131149/clean	0	+	10	0.0505875	0.949413	0.0521141	-	1	2.85892	52	52	0.180272	LowCover	0.97005	1.75934	8	8	reps	0.0652013	0.0346298	0.410784	0.125
LRRC45	ENSG00000169683	-0.200093	0.0505875	17	82029635	82030064	LRRC45/ENSG00000169683/clean	0	+	10	0.0505875	0.949413	0.0815217	-	0.966587	2.66272	28	28	0.281615	LowCover	0.713604	1.56805	4	4	reps	0.10865	0.0422127	0.144898	0.201144
FBXL8	ENSG00000135722	-0.490921	0.0506219	16	67163852	67164018	FBXL8/ENSG00000135722/known-exon	0	+	10	0.0506219	0.949378	0.241856	-	1	3.82812	12	12	0.732777	LowCover	1	5.48438	2	2	reps	0.201426	0.356137	0.561644	0.807808
RIC8A	ENSG00000177963	0.0782595	0.0506622	11	212759	212836	RIC8A/ENSG00000177963/clean	0	+	10	0.949338	0.0506622	0.131765	-	1	12.4444	82	82	0.0535055	NonUniformIntronCover	1	4.2963	76	76	reps	0.113636	0.151316	0.0285714	0.0682005
CCDC28B	ENSG00000160050	-0.492962	0.0507813	1	32204620	32205193	CCDC28B/ENSG00000160050/known-exon	0	+	10	0.0507813	0.949219	0.04044	-	0.463588	0.577093	11	11	0.533402	LowCover	0.719361	2.28634	2	2	reps	0.170839	0.0396133	0.390693	0.549603
SLC16A13	ENSG00000174327	-0.413266	0.0507813	17	7036870	7038151	SLC16A13/ENSG00000174327/clean	0	+	370	0.0507813	0.949219	0.117582	-	0.773875	1.46575	11	11	0.530848	LowCover	0.851811	2.26301	2	2	reps	0.0838082	0.0551753	1	0.180755
DHRS13	ENSG00000167536	-0.190555	0.0507813	17	28898892	28900989	DHRS13/ENSG00000167536/clean	0	-	487	0.0507813	0.949219	0.047766	-	0.690683	1.15373	23	23	0.238321	LowCover	0.812422	1.87733	6	6	reps	0.0368893	0.0399114	0.179269	0.170103
PSD4	ENSG00000125637	-0.345621	0.0507813	2	113197913	113198739	PSD4/ENSG00000125637/clean	0	+	10	0.0507813	0.949219	0.0936951	-	0.707108	1.1372	11	10	0.439316	LowCover	0.859069	1.56707	2	1	reps	0.0436566	0.188329	1	0.25
PCNT	ENSG00000160299	-0.215652	0.0507813	21	46425971	46427621	PCNT/ENSG00000160299/clean	0	+	70	0.0507813	0.949219	0.071231	-	0.789873	1.3038	17	17	0.286883	LowCover	0.798101	1.60918	4	4	reps	0.0780004	0.0494421	0.163579	0.347107
SCAP	ENSG00000114650	-0.0452033	0.0507813	3	47419704	47420553	SCAP/ENSG00000114650/clean	0	-	10	0.0507813	0.949219	0.006169	NonUniformIntronCover	0.626937	0.890208	101	101	0.0513723	-	0.864124	1.73294	32	32	reps	0.0112762	0.00639507	0.0999785	0.0357143
COL7A1	ENSG00000114270	-0.0817307	0.0507813	3	48571160	48571242	COL7A1/ENSG00000114270/clean	0	-	10	0.0507813	0.949219	0.0208333	NonUniformIntronCover	1	1	47	47	0.102564	-	0.847222	1.6	14	14	reps	0	0.0322581	0.0977444	0.1
COL2A1	ENSG00000139219	-0.0620286	0.0507836	12	47975605	47975962	COL2A1/ENSG00000139219/clean	0	-	10	0.0507836	0.949216	0.000471352	-	0.0259366	0	55	55	0.0625	-	0.795389	1	15	15	reps	0.000740497	0	0.0826173	0.0380544
AASS	ENSG00000008311	-0.129114	0.0508094	7	122098576	122098744	AASS/ENSG00000008311/clean	0	-	10	0.0508094	0.949191	0	-	0	0	26	26	0.129114	NonUniformIntronCover	1	6.375	43	43	reps	0	0	0.13942	0.0980622
GAK	ENSG00000178950	-0.065267	0.050889	4	851974	859605	GAK/ENSG00000178950/clean	0	-	582	0.050889	0.949111	0.0342821	NonUniformIntronCover	0.822244	2.48493	67	64	0.0995491	-	0.790609	2.65331	23	21	reps	0.0311526	0.0383784	0.131466	0.0698019
UBA5	ENSG00000081307	-0.153534	0.0510378	3	132665868	132665983	UBA5/ENSG00000081307/clean	0	+	10	0.0510378	0.948962	0.090564	-	1	3.88372	39	39	0.244098	NonUniformIntronCover	1	11.3023	35	35	reps	0.067602	0.0912584	0.229851	0.258621
OS9	ENSG00000135506	-0.0138565	0.0510951	12	57696038	57696274	OS9/ENSG00000135506/clean	0	+	50	0.0510951	0.948905	0.0127697	NonUniformIntronCover	1	6.86842	530	530	0.0266262	-	1	13.5132	493	492	reps	0.0125	0.0125945	0.0279468	0.0255474
MARCHF7	ENSG00000136536	0.06628	0.0511343	2	159764674	159767283	MARCHF7/ENSG00000136536/clean	0	+	10	0.948866	0.0511343	0.24944	-	1	64.806	177	177	0.18316	-	1	47.0884	197	196	reps	0.238911	0.263313	0.180362	0.186177
ARL2	ENSG00000213465	-0.0399289	0.0513306	11	65020499	65021720	ARL2/ENSG00000213465/clean	0	+	80	0.0513306	0.948669	0.00500322	-	0.497809	0.49453	92	92	0.0449321	-	0.68624	1.31729	27	27	reps	0.00510011	0.00945515	0.0822705	0.0195188
NUP160	ENSG00000030066	-0.0286338	0.0514189	11	47812224	47812301	NUP160/ENSG00000030066/known-exon	0	-	10	0.0514189	0.948581	0.00270636	-	0.268657	0	99	99	0.0313402	NonUniformIntronCover	1	2.81481	87	87	reps	0	0.00568361	0.0208333	0.0434012
E2F4	ENSG00000205250	0.0287958	0.0514469	16	67194459	67194685	E2F4/ENSG00000205250/clean	0	+	10	0.948553	0.0514469	0.0359466	-	1	4.77273	124	124	0.0071508	NonUniformIntronCover	0.925926	1.02273	142	142	reps	0.0574665	0.0206472	0.00638896	0.0140845
SRPK1	ENSG00000096063	0.082679	0.0515434	6	35835488	35838336	SRPK1/ENSG00000096063/clean	0	-	10	0.948457	0.0515434	0.237406	-	1	37.669	121	116	0.154727	NonUniformIntronCover	1	22.8812	125	120	reps	0.255214	0.226129	0.173657	0.137063
COL4A5	ENSG00000188153	-0.068754	0.0516945	X	108598870	108601392	COL4A5/ENSG00000188153/clean	0	+	10	0.0516945	0.948306	0.116268	-	1	20.7873	158	158	0.185022	-	1	30.8757	133	133	reps	0.117021	0.112269	0.175879	0.190597
A1BG	ENSG00000121410	-0.0131998	0.0517331	19	58353197	58353291	A1BG/ENSG00000121410/clean	0	-	10	0.0517331	0.948267	0.000422833	-	0.0833333	0	197	196	0.0136226	-	1	1.58824	115	114	reps	0.000904977	0	0.0245175	0.00138696
SLC38A2	ENSG00000134294	0.00571	0.0517919	12	46362638	46363020	SLC38A2/ENSG00000134294/clean	0	-	10	0.948208	0.0517919	0.0419843	-	1	252.647	5765	5718	0.0362743	-	1	230.167	6115	6081	reps	0.042331	0.0417905	0.0364414	0.036
GCA	ENSG00000115271	-0.0290452	0.0521111	2	162359552	162360216	GCA/ENSG00000115271/clean	0	+	10	0.0521111	0.947889	0.0188306	-	1	4.0687	212	207	0.0478758	-	1	7.79389	155	152	reps	0.0180511	0.0186944	0.0522215	0.043569
XYLB	ENSG00000093217	-0.0796444	0.0523346	3	38372736	38374461	XYLB/ENSG00000093217/clean	0	+	185	0.0523346	0.947665	0.0156749	-	0.712987	1.00325	63	61	0.0953193	NonUniformIntronCover	1	3.26623	31	29	reps	0.00669664	0.0199263	0.0584071	0.154717
GAA	ENSG00000171298	0.0454996	0.0524434	17	80111025	80111982	GAA/ENSG00000171298/clean	0	+	10	0.947557	0.0524434	0.127568	NonUniformIntronCover	1	38.1636	261	261	0.0820684	-	0.951426	19.4011	217	217	reps	0.116078	0.137219	0.100768	0.0695062
CPNE1	ENSG00000214078	0.0128251	0.0524839	20	35631173	35631267	CPNE1/ENSG00000214078/clean	0	-	10	0.947516	0.0524839	0.0273541	-	1	22.4706	796	796	0.014529	NonUniformIntronCover	1	11.6176	779	779	reps	0.028895	0.0266809	0.0118142	0.0167389
CSE1L	ENSG00000124207	-0.0316376	0.0525384	20	49094963	49096348	CSE1L/ENSG00000124207/clean	0	+	183	0.0525384	0.947462	0.0345354	NonUniformIntronCover	1	8.44191	236	227	0.066173	-	1	12.7552	180	171	reps	0.035463	0.0356115	0.0651915	0.0639196
FAM216A	ENSG00000204856	-0.0350877	0.0527344	12	110486454	110486533	FAM216A/ENSG00000204856/clean	0	+	10	0.0527344	0.947266	0	-	0	0	95	95	0.0350877	-	1	2	55	55	reps	0	0	0.0333333	0.037037
SLC7A1	ENSG00000139514	-0.0171015	0.0527344	13	29522456	29523265	SLC7A1/ENSG00000139514/clean	0	-	10	0.0527344	0.947266	0.00104307	NonUniformIntronCover	0.182728	0	175	175	0.0181446	-	0.829787	1.90343	103	103	reps	0.0023372	0	0.0119972	0.0119466
IPO4	ENSG00000196497	-0.037037	0.0527344	14	24182163	24182277	IPO4/ENSG00000196497/clean	0	-	10	0.0527344	0.947266	0	-	0	0	90	90	0.037037	-	1	2	52	52	reps	0	0	0.0344828	0.04
UNC13D	ENSG00000092929	-0.0606061	0.0527344	17	75834531	75834617	UNC13D/ENSG00000092929/clean	0	-	10	0.0527344	0.947266	0	-	0	0	55	55	0.0606061	-	1	2	31	31	reps	0	0	0.015544	0.111111
RINT1	ENSG00000135249	-0.0934049	0.0527344	7	105565457	105565529	RINT1/ENSG00000135249/known-exon	0	+	10	0.0527344	0.947266	0.0171211	-	0.435484	0.346154	25	25	0.110526	-	0.645161	1.61538	13	13	reps	0.0189873	0.0166534	0.2	0.0461538
SUCO	ENSG00000094975	-0.0533164	0.0528201	1	172553370	172555868	SUCO/ENSG00000094975/clean	0	+	140	0.0528201	0.94718	0.0181179	-	0.818066	1.36547	64	64	0.0714343	-	0.917303	2.8464	34	34	reps	0.03125	0.0100562	0.094451	0.0469861
SFXN4	ENSG00000183605	0.0293443	0.0529221	10	119157927	119158008	SFXN4/ENSG00000183605/clean	0	-	12	0.947078	0.0529221	0.0293443	-	1	4.41379	146	146	0	-	0	0	120	120	reps	0.031746	0.0276134	0	0
DHX37	ENSG00000150990	-0.174626	0.0529765	12	124954211	124956690	DHX37/ENSG00000150990/clean	0	-	10	0.0529765	0.947024	0.0301016	-	0.716484	1.11729	36	36	0.204728	LowCover	0.814095	1.28716	5	5	reps	0.0244795	0.0293637	0.376673	0.1201
APOB	ENSG00000084674	-0.00269015	0.053043	2	21004452	21004560	APOB/ENSG00000084674/clean	0	-	10	0.053043	0.946957	0.00794045	-	1	71.9	8983	8982	0.0106306	-	1	54.1	5035	5030	reps	0.00723349	0.00848995	0.0105908	0.0113051
WWP1	ENSG00000123124	-0.0176455	0.0532481	8	86448281	86448372	WWP1/ENSG00000123124/clean	0	+	10	0.0532481	0.946752	0.0176506	-	1	9.66667	537	537	0.0352961	-	1	12.8788	352	352	reps	0.0207469	0.0162866	0.0394178	0.0317257
TNFSF14	ENSG00000125735	-0.214532	0.0532544	19	6665350	6667112	TNFSF14/ENSG00000125735/clean	0	-	60	0.0532544	0.946746	0.0102925	-	0.207991	0	20	20	0.224824	LowCover	0.858402	1.45015	5	5	reps	0.00533275	0.0135716	0.377469	0.094199
RAB11FIP3	ENSG00000090565	-0.133937	0.0532619	16	496859	503003	RAB11FIP3/ENSG00000090565/clean	0	+	307	0.0532619	0.946738	0.290986	-	1	36.1161	70	70	0.424923	NonUniformIntronCover	1	36.206	40	40	reps	0.286811	0.297229	0.451656	0.400116
JAK1	ENSG00000162434	-0.0413057	0.0533184	1	64845640	64846648	JAK1/ENSG00000162434/clean	0	-	254	0.0533184	0.946682	0.00536622	-	0.555703	0.639073	103	103	0.0466719	NonUniformIntronCover	1	4.55298	93	93	reps	0.00232363	0.00781051	0.0410213	0.0504502
ZMYM3	ENSG00000147130	-0.103814	0.0534285	X	71249679	71250025	ZMYM3/ENSG00000147130/clean	0	-	10	0.0534285	0.946572	0.109619	NonUniformIntronCover	1	9.60294	78	78	0.213433	-	0.988095	16.8235	62	61	reps	0.10683	0.10661	0.197728	0.2198
AGO4	ENSG00000134698	0.11554	0.0535088	1	35825815	35825925	AGO4/ENSG00000134698/clean	0	+	10	0.946491	0.0535088	0.149502	NonUniformIntronCover	1	5.625	31	31	0.0339623	-	0.56	1.125	32	32	reps	0.178744	0.117647	0.0743802	0.00881057
SEC31B	ENSG00000075826	-0.255337	0.0537901	10	100490322	100490705	SEC31B/ENSG00000075826/clean	0	-	10	0.0537901	0.94621	0.11908	NonUniformIntronCover	0.975871	2.29801	17	17	0.374417	-	1	4.78808	8	7	reps	0.275779	0.0714286	0.422562	0.32514
HARS1	ENSG00000170445	0.099008	0.0539067	5	140678015	140679001	HARS1/ENSG00000170445/clean	0	-	30	0.946093	0.0539067	0.224037	-	1	17.612	61	56	0.125029	-	1	11.1458	78	71	reps	0.176453	0.232863	0.099462	0.166224
SNRPB2	ENSG00000125870	-0.00694735	0.0539478	20	16738902	16740324	SNRPB2/ENSG00000125870/clean	0	+	10	0.0539478	0.946052	0.00457355	NonUniformIntronCover	1	3.49647	761	761	0.0115209	-	1	5.83922	501	501	reps	0.0032361	0.00572587	0.010453	0.0120178
TULP4	ENSG00000130338	-0.134047	0.0540225	6	158489732	158493572	TULP4/ENSG00000130338/clean	0	+	170	0.0540225	0.945978	0.051508	-	0.70218	1.35763	25	20	0.185555	NonUniformIntronCover	0.843324	2.50613	11	10	reps	0.0484093	0.0358344	0.241931	0.131361
LAMA5	ENSG00000130702	0.0842827	0.0540307	20	62313010	62313087	LAMA5/ENSG00000130702/clean	0	-	10	0.945969	0.0540307	0.175832	-	1	25.8148	121	121	0.0915493	-	1	8.66667	86	86	reps	0.185283	0.164814	0.043038	0.11325
CEP95	ENSG00000258890	-0.070403	0.0540534	17	64526200	64527110	CEP95/ENSG00000258890/clean	0	+	10	0.0540534	0.945947	0.110473	NonUniformIntronCover	1	18.3806	148	145	0.180876	-	1	18.7694	85	84	reps	0.131309	0.0921335	0.185617	0.179318
IGSF1	ENSG00000147255	-0.050593	0.054219	X	131286048	131286436	IGSF1/ENSG00000147255/clean	0	-	10	0.054219	0.945781	0.129527	-	1	50.5921	340	336	0.18012	NonUniformIntronCover	1	50.3092	229	228	reps	0.0835059	0.170155	0.189937	0.170283
CHD6	ENSG00000124177	-0.0445937	0.0542262	20	41452025	41452739	CHD6/ENSG00000124177/clean	0	-	10	0.0542262	0.945774	0.0158239	-	0.732955	1.41489	88	88	0.0604176	NonUniformIntronCover	0.973011	2.89362	45	45	reps	0.012082	0.0128584	0.0209168	0.102054
FADS1	ENSG00000149485	-0.0212506	0.0543519	11	61803459	61803669	FADS1/ENSG00000149485/clean	0	-	10	0.0543519	0.945648	0.0103567	NonUniformIntronCover	1	2.25	215	215	0.0316073	-	1	4.7	144	144	reps	0.0106383	0.00994116	0.0309939	0.0359918
NADSYN1	ENSG00000172890	-0.0866715	0.0543647	11	71498528	71501301	NADSYN1/ENSG00000172890/clean	0	+	10	0.0543647	0.945635	0.0917425	-	1	11.6161	115	107	0.178414	NonUniformIntronCover	1	15.4182	71	65	reps	0.0778647	0.105597	0.187033	0.174253
TCIRG1	ENSG00000110719	-0.0843096	0.0543853	11	68049788	68049961	TCIRG1/ENSG00000110719/clean	0	+	10	0.0543853	0.945615	0.010285	-	0.509202	0.522388	49	49	0.0945946	NonUniformIntronCover	0.656442	2.50746	24	24	reps	0.020776	0	0.132979	0.0796703
EIF2B4	ENSG00000115211	-0.0439946	0.0546772	2	27367559	27367745	EIF2B4/ENSG00000115211/clean	0	-	10	0.0546772	0.945323	0.0339893	NonUniformIntronCover	1	5.80556	165	165	0.0779839	-	1	13.1944	156	153	reps	0.0340557	0.0339297	0.124831	0.0488636
WBP1	ENSG00000239779	0.0320789	0.0547225	2	74460049	74460220	WBP1/ENSG00000239779/clean	0	+	10	0.945277	0.0547225	0.0521794	-	1	10.1846	185	185	0.0201005	-	1	4	195	195	reps	0.0360634	0.0686854	0.0252487	0.0102041
RAB15	ENSG00000139998	-0.359825	0.0547243	14	64951151	64951602	RAB15/ENSG00000139998/clean	0	-	10	0.0547243	0.945276	0.0591544	-	0.69161	0.977401	11	11	0.418979	NonUniformIntronCover	1	7.9322	11	11	reps	0	0.0899175	0.530753	0.287248
POMT1	ENSG00000130714	-0.110944	0.0548951	9	131518957	131519388	POMT1/ENSG00000130714/clean	0	+	10	0.0548951	0.945105	0.0114186	-	0.589074	0.721893	51	51	0.122363	-	1	2.23077	16	14	reps	0.0202368	0.00632218	0.170716	0.106184
NDUFS2	ENSG00000158864	-0.0369634	0.0550078	1	161213921	161214155	NDUFS2/ENSG00000158864/known-exon	0	+	68	0.0550078	0.944992	0.0851406	NonUniformIntronCover	1	31.1765	335	335	0.122104	-	1	44.6471	321	321	reps	0.0866911	0.083203	0.0997258	0.147546
EPHA2	ENSG00000142627	-0.0323936	0.0551506	1	16138430	16148377	EPHA2/ENSG00000142627/clean	0	-	118	0.0551506	0.944849	0.0149169	-	0.788483	1.46885	97	97	0.0473105	-	0.78248	1.58912	32	32	reps	0.0107456	0.0115707	0.051804	0.0255591
BUD23	ENSG00000071462	-0.0330124	0.0552244	7	73692646	73693328	BUD23/ENSG00000071462/clean	0	+	10	0.0552244	0.944776	0.0192948	-	0.933036	3.08889	157	157	0.0523072	NonUniformIntronCover	1	4.52593	82	82	reps	0.0211106	0.0196444	0.0468345	0.059322
SRPRA	ENSG00000182934	-0.0200377	0.0552644	11	126264289	126264375	SRPRA/ENSG00000182934/clean	0	-	10	0.0552644	0.944736	0.0102653	-	1	2.40625	232	232	0.030303	NonUniformIntronCover	1	6	192	191	reps	0.0169492	0.00395436	0.0454545	0.0181818
EIF4G1	ENSG00000114867	-0.0136297	0.0552856	3	184320993	184321281	EIF4G1/ENSG00000114867/clean	0	+	10	0.0552856	0.944714	0	-	0	0	208	208	0.0136297	-	0.78777	1.74107	126	126	reps	0	0	0.0337584	0.00438714
CCDC88A	ENSG00000115355	-0.0316808	0.0552994	2	55299919	55301205	CCDC88A/ENSG00000115355/clean	0	-	327	0.0552994	0.944701	0.0108903	-	0.887383	1.24416	111	111	0.0425711	NonUniformIntronCover	0.807091	2.62338	58	58	reps	0.0106177	0.0151515	0.0271802	0.053314
PANK4	ENSG00000157881	-0.299565	0.0553936	1	2509060	2509861	PANK4/ENSG00000157881/clean	0	-	79	0.0553936	0.944606	0.076779	-	0.833795	1.41379	17	17	0.376344	LowCover	0.698061	1.2069	2	2	reps	0.0415929	0.111111	1	0.231506
SMARCA1	ENSG00000102038	-0.00750595	0.0554574	X	129515994	129516330	SMARCA1/ENSG00000102038/clean	0	-	10	0.0554574	0.944543	0.00287715	-	1	1.90152	659	656	0.0103831	-	1	4.74242	452	449	reps	0.00118328	0.00476083	0.0104203	0.00682235
DDX42	ENSG00000198231	-0.08375	0.0557691	17	63799625	63800467	DDX42/ENSG00000198231/clean	0	+	10	0.0557691	0.944231	0.299291	MinorIsoform	1	85.4251	151	150	0.383041	-	1	78.2275	98	98	reps	0.343829	0.266928	0.351049	0.412899
PLSCR4	ENSG00000114698	-0.0383118	0.0558981	3	146200039	146201034	PLSCR4/ENSG00000114698/clean	0	-	10	0.0558981	0.944102	0.0620452	-	1	20.5063	287	287	0.100357	NonUniformIntronCover	1	24.7646	202	202	reps	0.058879	0.0657289	0.0987222	0.0923285
THBS1	ENSG00000137801	-0.02166	0.0560003	15	39590623	39591190	THBS1/ENSG00000137801/clean	0	+	10	0.0560003	0.944	0.001915	-	0.251346	0	131	131	0.023575	-	1	3.95964	164	164	reps	0	0.00329629	0.0302099	0.0189323
RB1CC1	ENSG00000023287	-0.0161983	0.0560221	8	52661007	52661094	RB1CC1/ENSG00000023287/clean	0	-	10	0.0560221	0.943978	0.000608396	NonUniformIntronCover	0.116883	0	191	191	0.0168067	-	1	2	117	117	reps	0	0.00124189	0.00816401	0.0232877
RBM22	ENSG00000086589	0.0719687	0.0560711	5	150696705	150696790	RBM22/ENSG00000086589/clean	0	-	10	0.943929	0.0560711	0.135059	NonUniformIntronCover	1	10.7742	69	69	0.0630903	-	1	5.3871	80	80	reps	0.130841	0.136223	0.0371009	0.0833333
POMT1	ENSG00000130714	-0.151179	0.0560882	9	131506220	131506402	POMT1/ENSG00000130714/clean	0	+	10	0.0560882	0.943912	0.152409	-	1	8.27143	45	45	0.303588	-	1	14.3857	33	33	reps	0.113363	0.171598	0.298128	0.289741
ZNF316	ENSG00000205903	-0.346011	0.0562066	7	6641962	6642381	ZNF316/ENSG00000205903/clean	0	+	38	0.0562066	0.943793	0.310811	-	1	8.56863	17	17	0.656822	NonUniformIntronCover	1	11.4837	6	6	reps	0.380925	0.259379	0.607441	0.720803
SCN9A	ENSG00000169432	-0.0225343	0.0562734	2	166304329	166305791	SCN9A/ENSG00000169432/clean	0	-	10	0.0562734	0.943727	0.00648374	-	0.671488	1.42268	189	189	0.029018	NonUniformIntronCover	0.911157	3.49656	99	99	reps	0.00551252	0.00463763	0.0206359	0.0375393
RNF213	ENSG00000173821	-0.0988043	0.0563197	17	80360206	80361733	RNF213/ENSG00000173821/clean	0	+	130	0.0563197	0.94368	0.0689747	NonUniformIntronCover	1	5.55635	75	65	0.167779	-	1	11.2898	56	53	reps	0.0516494	0.0808634	0.141509	0.177898
SPTBN1	ENSG00000115306	-0.0086426	0.056332	2	54655998	54657849	SPTBN1/ENSG00000115306/clean	0	+	10	0.056332	0.943668	0.010532	NonUniformIntronCover	1	12.9539	1217	1216	0.0191746	-	1	17.3012	884	884	reps	0.00882028	0.011801	0.019888	0.0184999
PER1	ENSG00000179094	-0.145	0.0563791	17	8141955	8142268	PER1/ENSG00000179094/clean	0	-	10	0.0563791	0.943621	0.0322581	-	0.933993	1	30	30	0.177258	-	1	3.01626	14	14	reps	0.0625	0.0278075	0.4	0.110454
HMGN3	ENSG00000118418	-0.0230576	0.056435	6	79202389	79203579	HMGN3/ENSG00000118418/clean	0	-	10	0.056435	0.943565	0.041366	-	1	27.1419	629	618	0.0644236	NonUniformIntronCover	1	18.661	268	264	reps	0.0349884	0.0451051	0.0524439	0.0905416
AP003419.1	ENSG00000256514	-0.131316	0.0564365	11	67352802	67352987	AP003419.1/ENSG00000256514/clean	0	-	10	0.0564365	0.943563	0.0714286	-	1	3	38	38	0.202745	NonUniformIntronCover	0.845714	4.57746	18	18	reps	0.100127	0.0303295	0.490431	0.104289
ENTPD5	ENSG00000187097	-0.00924477	0.0565275	14	73973978	73974923	ENTPD5/ENSG00000187097/clean	0	-	10	0.0565275	0.943472	0.00194293	NonUniformIntronCover	0.44385	0.36	227	227	0.0111877	-	0.684492	1.584	140	140	reps	0.00420935	0.000868772	0.0077227	0.00741695
MYRF	ENSG00000124920	-0.0570272	0.0565429	11	61783925	61784279	MYRF/ENSG00000124920/clean	0	+	10	0.0565429	0.943457	0.0864288	-	1	15.3261	162	160	0.143456	NonUniformIntronCover	1	25.2899	151	149	reps	0.0907122	0.0803444	0.17903	0.114144
AC138894.1	ENSG00000261832	0.0523444	0.0565456	16	28482198	28482326	AC138894.1/ENSG00000261832/known-exon	0	-	10	0.943454	0.0565456	0.0526316	NonUniformIntronCover	1	4	72	72	0.000287191	-	0.0169492	0	58	58	reps	0.03125	0.0681818	0	0.000529381
VPS52	ENSG00000223501	-0.0592258	0.0565516	6	33269557	33269743	VPS52/ENSG00000223501/clean	0	-	10	0.0565516	0.943448	0.003342	NonUniformIntronCover	0.204545	0	59	59	0.0625678	-	1	2.40278	35	35	reps	0	0.00549786	0.0762264	0.05
CMAS	ENSG00000111726	0.0249643	0.0566219	12	22060926	22061280	CMAS/ENSG00000111726/clean	0	+	10	0.943378	0.0566219	0.0264019	NonUniformIntronCover	0.97093	2.63043	97	95	0.00143758	-	0.151163	0	105	104	reps	0.031658	0.0217905	0	0.00334793
ARHGEF2	ENSG00000116584	-0.0195899	0.0567163	1	155951533	155951740	ARHGEF2/ENSG00000116584/clean	0	-	10	0.0567163	0.943284	0.00238054	NonUniformIntronCover	0.279188	0	113	113	0.0219704	-	0.928934	1.59494	71	71	reps	0.000795624	0.0042123	0.0256295	0.02
ANKRA2	ENSG00000164331	-0.083561	0.0567476	5	73554986	73555487	ANKRA2/ENSG00000164331/clean	0	-	10	0.0567476	0.943252	0.175814	-	1	27.0914	127	122	0.259375	NonUniformIntronCover	1	40.9746	117	115	reps	0.172208	0.179557	0.211225	0.292808
NBEAL2	ENSG00000160796	-0.176898	0.0567656	3	47000404	47001000	NBEAL2/ENSG00000160796/clean	0	+	10	0.0567656	0.943234	0.0697095	-	0.851536	1.42373	19	19	0.246608	-	0.94198	2.61864	8	8	reps	0.0833333	0.0494728	0.118532	0.318576
CEMIP2	ENSG00000135048	-0.0232558	0.0568846	9	71746341	71750042	CEMIP2/ENSG00000135048/clean	0	-	150	0.0568846	0.943115	0.0240066	NonUniformIntronCover	0.997747	7.25616	295	295	0.0472624	-	1	11.608	234	233	reps	0.0223522	0.0247207	0.041554	0.0549326
MMS19	ENSG00000155229	-0.0250855	0.0568961	10	97468406	97468965	MMS19/ENSG00000155229/clean	0	-	120	0.0568961	0.943104	0.00645356	NonUniformIntronCover	0.958998	1.08475	167	164	0.0315391	-	1	4.00565	123	115	reps	0.0120482	0.00480064	0.033065	0.0290084
FCSK	ENSG00000157353	-0.229164	0.0571181	16	70466257	70466881	FCSK/ENSG00000157353/clean	0	+	10	0.0571181	0.942882	0.0588235	-	0.742671	1	16	16	0.287988	LowCover	0.724756	1.61789	4	4	reps	0.0258607	0.0943953	0.174361	0.339785
FAM3A	ENSG00000071889	-0.074002	0.0571181	X	154508597	154511847	FAM3A/ENSG00000071889/clean	0	-	224	0.0571181	0.942882	0.0241703	NonUniformIntronCover	0.692994	1.23845	49	48	0.0981723	-	0.895902	1.74175	16	15	reps	0.0170042	0.0188673	0.139771	0.0714286
HTT	ENSG00000197386	-0.0615894	0.0571244	4	3187886	3188950	HTT/ENSG00000197386/clean	0	+	10	0.0571244	0.942876	0.0203038	-	0.608159	1.22275	59	59	0.0818932	-	0.980076	4.72749	53	53	reps	0.0173067	0.016791	0.0744214	0.0895361
ARID2	ENSG00000189079	-0.0599005	0.0571269	12	45836991	45837320	ARID2/ENSG00000189079/clean	0	+	10	0.0571269	0.942873	0	-	0	0	43	43	0.0599005	NonUniformIntronCover	0.858934	2.6124	35	35	reps	0	0	0.0697115	0.0456739
PLK4	ENSG00000142731	-0.153742	0.0571799	4	127893418	127893512	PLK4/ENSG00000142731/clean	0	+	10	0.0571799	0.94282	0.0216306	-	0.619048	0.794118	28	28	0.175373	NonUniformIntronCover	1	2.76471	13	13	reps	0.0490566	0	0.0918919	0.222222
MAN2C1	ENSG00000140400	-0.0365998	0.0571825	15	75364188	75364487	MAN2C1/ENSG00000140400/clean	0	-	10	0.0571825	0.942818	0.0148751	-	0.750865	1.35897	85	85	0.0514749	-	1	4.50427	76	76	reps	0.0114777	0.00649351	0.0438138	0.0464713
RRBP1	ENSG00000125844	-0.0195673	0.057278	20	17629961	17633459	RRBP1/ENSG00000125844/clean	0	-	10	0.057278	0.942722	0.00453185	-	0.858372	1.72994	380	380	0.0240991	NonUniformIntronCover	0.923739	2.29656	93	93	reps	0.00335963	0.00316625	0.035293	0.0184222
MAGED2	ENSG00000102316	-0.0189888	0.0572788	X	54814775	54815247	MAGED2/ENSG00000102316/clean	0	+	10	0.0572788	0.942721	0.00698607	-	1	1.89247	269	268	0.0259749	NonUniformIntronCover	1	6.02688	226	225	reps	0.0100142	0.00325229	0.0173507	0.0320582
TTC37	ENSG00000198677	-0.150067	0.0574475	5	95516586	95516671	TTC37/ENSG00000198677/clean	0	-	10	0.0574475	0.942552	0.361037	-	1	35.0323	62	62	0.511104	NonUniformIntronCover	1	51.2258	49	48	reps	0.317358	0.407913	0.489796	0.531191
TLN1	ENSG00000137076	-0.0453113	0.0574945	9	35704498	35704668	TLN1/ENSG00000137076/clean	0	-	10	0.0574945	0.942505	0.0187556	NonUniformIntronCover	1	1.96875	103	103	0.0640669	-	1	5.75	84	84	reps	0.0273556	0.010661	0.0954064	0.0436782
AL136295.1	ENSG00000254692	0.070597	0.0576035	14	24190653	24192170	AL136295.1/ENSG00000254692/clean	0	-	230	0.942396	0.0576035	0.200223	-	1	28.5398	114	109	0.129626	-	1	19.3612	130	130	reps	0.186968	0.204216	0.177897	0.0942503
CLDN15	ENSG00000106404	0.218415	0.0576975	7	101232720	101232832	CLDN15/ENSG00000106404/clean	0	-	10	0.942303	0.0576975	0.219814	NonUniformIntronCover	1	5.07143	18	18	0.0013986	-	0.0196078	0	14	14	reps	0.283276	0.1875	0	0.00217391
PCYT2	ENSG00000185813	0.0158404	0.0577972	17	81907598	81907772	PCYT2/ENSG00000185813/clean	0	-	10	0.942203	0.0577972	0.0200245	-	1	6.68182	327	327	0.0041841	NonUniformIntronCover	0.841463	1	236	236	reps	0.0281732	0.0154235	0.000855949	0.00847458
TMEM201	ENSG00000188807	-0.461745	0.05792	1	9596010	9596858	TMEM201/ENSG00000188807/clean	0	+	10	0.05792	0.94208	0.155567	-	0.847255	1.84226	10	10	0.617312	LowCover	0.943914	1.6131	1	1	reps	0.122972	0.0911063	1	0.354888
PITPNM2	ENSG00000090975	-0.392273	0.05792	12	122986829	122987280	PITPNM2/ENSG00000090975/clean	0	-	10	0.05792	0.94208	0.118777	-	0.823129	1.88701	14	14	0.51105	LowCover	0.938776	2.0904	2	1	reps	0.155131	0.083795	0.271074	0.605791
SMARCC2	ENSG00000139613	-0.136145	0.0579794	12	56163765	56164302	SMARCC2/ENSG00000139613/clean	0	-	10	0.0579794	0.942021	0.0351042	-	0.833017	1.23697	34	34	0.171249	LowCover	0.629981	1.03318	5	5	reps	0.0216903	0.0305372	0.331218	0.0325838
DIS3L	ENSG00000166938	-0.0368339	0.0580041	15	66332020	66332735	DIS3L/ENSG00000166938/clean	0	+	190	0.0580041	0.941996	0.00548355	-	0.314286	0.0379147	57	57	0.0423174	NonUniformIntronCover	0.777143	1.50237	34	34	reps	0	0.00889968	0.0263754	0.0588235
GAA	ENSG00000171298	-0.0523158	0.0580655	17	80108828	80109944	GAA/ENSG00000171298/clean	0	+	10	0.0580655	0.941935	0.0481522	-	1	9.76351	193	193	0.100468	NonUniformIntronCover	0.994575	6.81306	61	61	reps	0.0499219	0.0495569	0.0982079	0.0963086
TPM2	ENSG00000198467	-0.0184794	0.0581083	9	35685139	35685268	TPM2/ENSG00000198467/clean	0	-	10	0.0581083	0.941892	0.00409836	-	1	1	241	241	0.0225778	NonUniformIntronCover	1	4.20408	181	181	reps	0	0.0070922	0.0128205	0.0350713
HIP1R	ENSG00000130787	-0.05322	0.0581855	12	122861514	122861705	HIP1R/ENSG00000130787/clean	0	+	10	0.0581855	0.941814	0	-	0	0	49	49	0.05322	-	1	1.63014	29	29	reps	0	0	0.0909091	0.0282566
F5	ENSG00000198734	-0.0149804	0.0581977	1	169528094	169529607	F5/ENSG00000198734/clean	0	-	10	0.0581977	0.941802	0.0094502	NonUniformIntronCover	1	4.2073	441	435	0.0244306	-	1	8.46434	338	331	reps	0.00739154	0.00994907	0.0251493	0.0219245
RSRP1	ENSG00000117616	0.177249	0.0582837	1	25244498	25245149	RSRP1/ENSG00000117616/known-exon	0	-	10	0.941716	0.0582837	0.614383	-	1	44.6109	22	22	0.437134	-	1	38.0545	42	42	reps	0.588306	0.614042	0.398076	0.458947
PPRC1	ENSG00000148840	-0.0491936	0.0583546	10	102148521	102148627	PPRC1/ENSG00000148840/known-exon	0	+	10	0.0583546	0.941645	0.0417155	-	1	6.225	143	137	0.0909091	-	1	7.9	79	77	reps	0.0528233	0.0319578	0.0714286	0.114064
TMEM94	ENSG00000177728	-0.097863	0.0584286	17	75493102	75493490	TMEM94/ENSG00000177728/clean	0	+	10	0.0584286	0.941571	0.406777	NonUniformIntronCover	1	99.4276	117	117	0.50464	-	1	106.967	89	89	reps	0.408525	0.406221	0.46625	0.532308
OXA1L	ENSG00000155463	-0.0146528	0.0584513	14	22768171	22769790	OXA1L/ENSG00000155463/clean	0	+	10	0.0584513	0.941549	0.0333551	NonUniformIntronCover	1	33.7814	979	967	0.0480079	-	1	39.738	788	782	reps	0.0299784	0.0371113	0.0506601	0.0435236
DENND5A	ENSG00000184014	-0.06143	0.0585666	11	9145113	9145669	DENND5A/ENSG00000184014/clean	0	-	10	0.0585666	0.941433	0.120322	-	1	22.4318	164	162	0.181752	-	1	38.4273	173	166	reps	0.130435	0.115931	0.15855	0.19423
SSH3	ENSG00000172830	0.0783694	0.0586252	11	67308302	67308411	SSH3/ENSG00000172830/clean	0	+	10	0.941375	0.0586252	0.0874404	-	1	2.68293	28	28	0.009071	-	0.292929	0	32	32	reps	0.0939227	0.0769231	0	0.0169393
CDC42SE1	ENSG00000197622	-0.119832	0.0586376	1	151054321	151055015	CDC42SE1/ENSG00000197622/clean	0	-	10	0.0586376	0.941362	0.184922	NonUniformIntronCover	1	15.2007	67	66	0.304754	-	1	24.9854	57	56	reps	0.193844	0.177237	0.315245	0.299665
NAPA	ENSG00000105402	0.0419456	0.058641	19	47492119	47492960	NAPA/ENSG00000105402/clean	0	-	21	0.941359	0.058641	0.0584551	-	0.985366	4.78049	77	77	0.0165095	NonUniformIntronCover	0.893902	1.39329	82	82	reps	0.0416731	0.0731106	0.00634071	0.0277881
TCIRG1	ENSG00000110719	-0.0443337	0.0587114	11	68045102	68047432	TCIRG1/ENSG00000110719/clean	0	+	212	0.0587114	0.941289	0.0180781	-	0.801228	1.47288	80	80	0.0624118	-	0.970255	3.86085	56	56	reps	0.0135677	0.0114133	0.0552117	0.0637852
CES2	ENSG00000172831	-0.0242334	0.0587132	16	66942249	66942647	CES2/ENSG00000172831/clean	0	+	10	0.0587132	0.941287	0.000963107	-	0.126289	0	131	130	0.0251965	-	0.992268	3.20513	123	123	reps	0.00210039	0	0.0265957	0.0253868
NGDN	ENSG00000129460	-0.03173	0.0587194	14	23477356	23477502	NGDN/ENSG00000129460/clean	0	+	10	0.0587194	0.941281	0.0301128	-	1	8.91071	287	287	0.0618428	-	1	12.3929	188	188	reps	0.0415264	0.0174394	0.0630631	0.0586352
UCKL1	ENSG00000198276	-0.140969	0.0587808	20	63943669	63944396	UCKL1/ENSG00000198276/clean	0	-	10	0.0587808	0.941219	0.302372	-	1	45.0767	83	83	0.443341	NonUniformIntronCover	1	26.2822	29	29	reps	0.255156	0.34952	0.605769	0.358062
DDB2	ENSG00000134574	-0.0346894	0.0587871	11	47232959	47234572	DDB2/ENSG00000134574/clean	0	+	309	0.0587871	0.941213	0.0359668	NonUniformIntronCover	1	8.24521	221	218	0.0706562	-	0.997699	16.4981	217	211	reps	0.040868	0.0336856	0.0795571	0.0597576
DDX41	ENSG00000183258	0.0409878	0.0588334	5	177515821	177515928	DDX41/ENSG00000183258/clean	0	-	10	0.941167	0.0588334	0.0669465	-	1	8.17949	114	114	0.0259587	-	1	3.38462	126	126	reps	0.0686567	0.0704225	0.03125	0.0174419
AXIN1	ENSG00000103126	-0.0959321	0.0589199	16	304441	309972	AXIN1/ENSG00000103126/clean	0	-	420	0.0589199	0.94108	0.0559159	NonUniformIntronCover	0.992761	4.91589	83	79	0.151848	-	0.902172	2.86455	16	16	reps	0.0545763	0.0546704	0.400645	0.0975002
CLK1	ENSG00000013441	-0.0309975	0.0589316	2	200854695	200855003	CLK1/ENSG00000013441/clean	0	-	10	0.0589316	0.941068	0.0733665	NonUniformIntronCover	1	37.925	474	472	0.104364	-	1	41.0167	349	347	reps	0.0700545	0.0764738	0.110471	0.0975527
PABPC4	ENSG00000090621	-0.0232065	0.0589996	1	39561122	39561684	PABPC4/ENSG00000090621/clean	0	-	143	0.0589996	0.941	0.0336327	NonUniformIntronCover	1	16.7751	482	475	0.0568392	-	1	18.9231	314	309	reps	0.0359676	0.0301509	0.0547844	0.0555807
GCN1	ENSG00000089154	-0.0387722	0.0590445	12	120156604	120156911	GCN1/ENSG00000089154/clean	0	-	10	0.0590445	0.940956	0	-	0	0	80	80	0.0387722	-	0.589226	1.0084	25	25	reps	0	0	0.0880246	0.0206526
INPPL1	ENSG00000165458	0.013632	0.0590683	11	72234394	72234526	INPPL1/ENSG00000165458/clean	0	+	10	0.940932	0.0590683	0.0143114	-	1	3.02	208	208	0.00067945	-	0.147541	0	217	216	reps	0.0125332	0.0188679	0.00147324	0
CCDC12	ENSG00000160799	-0.019076	0.0593692	3	46922312	46923328	CCDC12/ENSG00000160799/clean	0	-	10	0.0593692	0.940631	0.00367601	NonUniformIntronCover	0.409543	0.274752	111	111	0.022752	-	0.736581	1.60644	69	69	reps	0.00893357	0.00186589	0.0105803	0.0175515
KIAA0100	ENSG00000007202	-0.0336033	0.0594051	17	28633401	28633548	KIAA0100/ENSG00000007202/clean	0	-	10	0.0594051	0.940595	0.0107229	-	0.883212	1.12727	104	104	0.0443262	NonUniformIntronCover	1	4.54545	98	98	reps	0.0212183	0	0.0649439	0.0396508
CEP131	ENSG00000141577	-0.28598	0.0594332	17	81198297	81198876	CEP131/ENSG00000141577/clean	0	-	10	0.0594332	0.940567	0.0671272	-	0.748682	1.65502	23	21	0.353107	LowCover	0.639719	1.0917	2	1	reps	0.0191534	0.0829519	1	0.196328
FAM102A	ENSG00000167106	-0.0429581	0.0595067	9	127945562	127945648	FAM102A/ENSG00000167106/clean	0	-	10	0.0595067	0.940493	0	-	0	0	89	89	0.0429581	-	1	2.46875	55	55	reps	0	0	0.0659898	0.0197501
BPTF	ENSG00000171634	-0.0706671	0.0595084	17	67909761	67910876	BPTF/ENSG00000171634/clean	0	+	70	0.0595084	0.940492	0.0869229	NonUniformIntronCover	0.999043	10.1862	106	106	0.15759	-	1	19.0811	100	99	reps	0.0815879	0.0891624	0.126477	0.180574
PTPRF	ENSG00000142949	-0.0165634	0.0596759	1	43605622	43606239	PTPRF/ENSG00000142949/clean	0	+	10	0.0596759	0.940324	0.00387597	-	0.766063	1	257	257	0.0204394	-	0.943987	2.96296	142	142	reps	0.00159219	0.0075188	0.0102663	0.0272926
MLLT6	ENSG00000275023	-0.0288323	0.0597487	17	38717613	38717844	MLLT6/ENSG00000275023/clean	0	+	10	0.0597487	0.940251	0.0164215	-	1	2.37079	142	142	0.0452538	NonUniformIntronCover	1	5.64045	119	119	reps	0.00896861	0.0201169	0.0377272	0.052071
TRPV2	ENSG00000187688	-0.0653081	0.0599162	17	16431850	16431965	TRPV2/ENSG00000187688/clean	0	+	10	0.0599162	0.940084	0.00876601	-	0.371429	0.186047	42	42	0.0740741	-	1	2	25	25	reps	0	0.019174	0.1	0.0588235
NOP56	ENSG00000101361	0.0291061	0.0599497	20	2654575	2654748	NOP56/ENSG00000101361/clean	0	+	10	0.94005	0.0599497	0.080656	NonUniformIntronCover	1	35.9701	410	410	0.0515499	-	1	18.0448	332	332	reps	0.0830603	0.0799208	0.0433077	0.059165
HIBCH	ENSG00000198130	0.0637126	0.0599825	2	190205232	190208879	HIBCH/ENSG00000198130/clean	0	-	234	0.940018	0.0599825	0.154046	NonUniformIntronCover	1	22.398	123	99	0.0903334	-	1	14.9949	151	133	reps	0.165792	0.143724	0.0909292	0.0879989
WDR73	ENSG00000177082	-0.275573	0.0599862	15	84647954	84648536	WDR73/ENSG00000177082/clean	0	-	10	0.0599862	0.940014	0.339239	-	1	12.3217	24	23	0.614812	-	1	14.3652	9	9	reps	0.422318	0.286236	0.626259	0.586331
NBEAL2	ENSG00000160796	0.108241	0.0600636	3	47006063	47006164	NBEAL2/ENSG00000160796/clean	0	+	10	0.939936	0.0600636	0.151719	-	1	6.08108	34	34	0.0434783	NonUniformIntronCover	1	2	44	44	reps	0.0952381	0.238683	0.0869565	0
AC005726.1	ENSG00000258472	-0.0527866	0.06013	17	28583649	28583852	AC005726.1/ENSG00000258472/clean	0	-	10	0.06013	0.93987	0.0319346	-	1	3.26582	99	97	0.0847212	NonUniformIntronCover	1	5.92405	64	62	reps	0.0363636	0.024953	0.0552683	0.131161
MERTK	ENSG00000153208	-0.0598545	0.0601638	2	112008475	112009947	MERTK/ENSG00000153208/clean	0	+	56	0.0601638	0.939836	0.0671025	NonUniformIntronCover	1	7.48063	104	104	0.126957	-	1	12.6514	87	87	reps	0.0482965	0.0872226	0.114128	0.141886
FAM32A	ENSG00000105058	0.0498483	0.0602878	19	16185516	16185623	FAM32A/ENSG00000105058/known-exon	0	+	10	0.939712	0.0602878	0.0967233	-	1	18.8462	176	176	0.046875	NonUniformIntronCover	1	6	122	122	reps	0.12069	0.0752996	0.0347248	0.0710264
DTNB	ENSG00000138101	-0.0905876	0.0603086	2	25432999	25433909	DTNB/ENSG00000138101/clean	0	-	10	0.0603086	0.939691	0.0138904	-	0.436667	0.341667	31	31	0.104478	-	0.902222	2.1	18	18	reps	0.0229942	0.0141848	0.187053	0.0480388
WDR59	ENSG00000103091	-0.0253404	0.0604924	16	74912362	74915869	WDR59/ENSG00000103091/clean	0	-	328	0.0604924	0.939508	0.0266386	NonUniformIntronCover	1	7.99136	285	284	0.051979	-	0.977037	15.9552	276	273	reps	0.0222676	0.0285036	0.0457374	0.0553642
BRPF1	ENSG00000156983	-0.192593	0.0605058	3	9745709	9745811	BRPF1/ENSG00000156983/known-exon	0	+	10	0.0605058	0.939494	0.0740741	-	1	2	25	25	0.266667	-	1	4	11	11	reps	0	0.133333	0.333333	0.25
NCLN	ENSG00000125912	-0.131444	0.0605565	19	3198897	3201522	NCLN/ENSG00000125912/clean	0	+	60	0.0605565	0.939444	0.036505	-	0.725926	1.70497	44	44	0.167949	NonUniformIntronCover	0.761404	2.0185	10	10	reps	0.0172715	0.0295486	0.32304	0.133089
CTDSP1	ENSG00000144579	0.0140161	0.0607192	2	218403127	218403231	CTDSP1/ENSG00000144579/clean	0	+	10	0.939281	0.0607192	0.0167866	-	1	3.5	205	203	0.00277046	-	0.43617	0.447368	157	157	reps	0.0131191	0.0181818	0.00666558	0
CROCCP3	ENSG00000080947	-0.338436	0.06075	1	16476062	16476398	CROCCP3/ENSG00000080947/clean	0	-	10	0.06075	0.93925	0.0588235	-	0.711656	1	16	16	0.39726	LowCover	0.610429	1.31818	2	2	reps	0.111111	0	0.136424	1
JAK3	ENSG00000105639	-0.296776	0.06075	19	17842610	17843026	JAK3/ENSG00000105639/clean	0	-	10	0.06075	0.93925	0.0588235	-	0.913793	1	16	16	0.355599	LowCover	0.551724	1.10366	2	2	reps	0.015866	0.166667	0.253676	0.355556
NECAP2	ENSG00000157191	-0.0287834	0.0608167	1	16449201	16451837	NECAP2/ENSG00000157191/clean	0	+	177	0.0608167	0.939183	0.00833333	-	0.796665	1	119	116	0.0371167	NonUniformIntronCover	0.865392	2.50558	65	63	reps	0.00655384	0.00918074	0.0565857	0.0121026
BMS1P1	ENSG00000204177	-0.146262	0.0608167	10	46795953	46796671	BMS1P1/ENSG00000204177/clean	0	+	170	0.0608167	0.939183	0.0365449	-	0.821168	1.1	29	28	0.182807	-	1	3.13182	14	14	reps	0.044656	0.0315882	0.11968	0.340659
COL6A1	ENSG00000142156	-0.037499	0.0608828	21	45987175	45987498	COL6A1/ENSG00000142156/clean	0	+	10	0.0608828	0.939117	0.015191	-	0.846645	1.88189	122	122	0.05269	-	1	2.61417	47	47	reps	0.00732721	0.0153846	0.0203443	0.0496857
NCAPH2	ENSG00000025770	0.141492	0.0608861	22	50523166	50523234	NCAPH2/ENSG00000025770/known-exon	0	+	10	0.939114	0.0608861	0.179954	NonUniformIntronCover	1	6.58333	30	28	0.0384615	-	1	1	25	24	reps	0.142857	0.202952	0	0.0666667
PLPBP	ENSG00000147471	-0.180011	0.0609595	8	37762758	37765525	PLPBP/ENSG00000147471/clean	0	+	160	0.0609595	0.939041	0.0981897	-	0.927503	3.48418	30	30	0.278201	NonUniformIntronCover	0.828539	3.08341	7	7	reps	0.110144	0.0802838	0.594163	0.187243
AP2A2	ENSG00000183020	-0.0653919	0.0610925	11	988689	992502	AP2A2/ENSG00000183020/clean	0	+	40	0.0610925	0.938908	0.0786241	NonUniformIntronCover	0.986218	12.544	140	138	0.144016	-	0.977472	13.7962	79	78	reps	0.0854917	0.0751272	0.096472	0.184533
HNF1A	ENSG00000135100	-0.0493166	0.0611348	12	120996413	120996540	HNF1A/ENSG00000135100/clean	0	+	10	0.0611348	0.938865	0.00608806	-	0.367521	0.170213	60	60	0.0554047	-	1	2.17021	37	37	reps	0.0011383	0.0121024	0.115063	0.0344828
PIK3R2	ENSG00000105647	0.0234843	0.0611704	19	18168546	18168725	PIK3R2/ENSG00000105647/clean	0	+	10	0.93883	0.0611704	0.0260381	-	1	5.50725	206	206	0.00255377	NonUniformIntronCover	0.266272	0	104	103	reps	0.0303174	0.0225209	0.00601524	0.000689859
GRINA	ENSG00000178719	0.0438249	0.0612655	8	143992078	143992244	GRINA/ENSG00000178719/known-exon	0	+	10	0.938734	0.0612655	0.114151	-	1	32.8594	255	255	0.0703261	NonUniformIntronCover	1	15.7344	208	207	reps	0.113648	0.114681	0.0627189	0.0755556
METAP1D	ENSG00000172878	-0.158148	0.0612871	2	172065752	172066263	METAP1D/ENSG00000172878/clean	0	+	10	0.0612871	0.938713	0.240628	-	1	16.4776	49	49	0.398776	-	1	14.592	20	20	reps	0.271739	0.229147	0.358458	0.422782
SMC6	ENSG00000163029	-0.0120546	0.0613337	2	17666517	17670422	SMC6/ENSG00000163029/clean	0	-	10	0.0613337	0.938666	0.00246131	NonUniformIntronCover	0.42439	0.311097	172	172	0.0145159	-	0.835173	1.62027	109	108	reps	0.00280717	0.00282205	0.0101225	0.0112393
DAXX	ENSG00000204209	-0.0618232	0.0613534	6	33320224	33320379	DAXX/ENSG00000204209/clean	0	-	10	0.0613534	0.938647	0.0649118	NonUniformIntronCover	1	7.98305	115	115	0.126735	-	1	11.6102	80	80	reps	0.079508	0.0556402	0.121733	0.132353
HPN	ENSG00000105707	-0.0116511	0.0614312	19	35060817	35065249	HPN/ENSG00000105707/clean	0	+	340	0.0614312	0.938569	0.0226892	-	1	26.8144	1151	1147	0.0343403	-	0.993891	26.7778	753	747	reps	0.0220862	0.0220209	0.0420228	0.0284423
COL4A6	ENSG00000197565	-0.138894	0.0614624	X	108174621	108175089	COL4A6/ENSG00000197565/clean	0	-	10	0.0614624	0.938538	0.0555021	-	0.99345	1.88043	32	32	0.194396	-	1	3.61957	15	15	reps	0.0408377	0.0517908	0.0909091	0.329934
DICER1	ENSG00000100697	-0.0463444	0.0615096	14	95090663	95091033	DICER1/ENSG00000100697/clean	0	-	10	0.0615096	0.93849	0.0195556	NonUniformIntronCover	1	2.65278	133	133	0.0659	-	1	6.20833	88	88	reps	0.00707916	0.0317767	0.0559353	0.0634518
PNN	ENSG00000100941	-0.00641628	0.0615166	14	39179462	39180502	PNN/ENSG00000100941/clean	0	+	90	0.0615166	0.938483	0.00708822	-	1	11.9789	1678	1678	0.0135045	NonUniformIntronCover	1	11.1842	816	816	reps	0.00779402	0.0063009	0.0122713	0.0142344
DDX41	ENSG00000183258	-0.0447304	0.0615867	5	177512206	177512321	DDX41/ENSG00000183258/clean	0	-	10	0.0615867	0.938413	0.010989	-	0.790476	1	90	90	0.0557194	-	1	3.95349	67	67	reps	0.025641	0	0.0645161	0.05
TMEM87B	ENSG00000153214	-0.0585071	0.0616209	2	112097152	112097232	TMEM87B/ENSG00000153214/clean	0	+	10	0.0616209	0.938379	0.0412371	NonUniformIntronCover	1	4	91	91	0.0997442	-	1	9.75	83	83	reps	0.0263158	0.0508475	0.0989541	0.0943396
AARS2	ENSG00000124608	-0.370891	0.0616955	6	44307394	44310298	AARS2/ENSG00000124608/clean	0	-	10	0.0616955	0.938305	0.148412	-	0.855909	2.78843	14	14	0.519303	LowCover	0.823773	3.24093	2	2	reps	0.145466	0.0675795	1	0.328825
DYNC1LI2	ENSG00000135720	-0.062814	0.0618221	16	66730223	66732338	DYNC1LI2/ENSG00000135720/clean	0	-	470	0.0618221	0.938178	0.243398	-	1	82.3551	256	254	0.306212	-	1	96.217	218	216	reps	0.247749	0.242723	0.285299	0.327256
MGAT4B	ENSG00000161013	-0.00860562	0.0618653	5	179800259	179800483	MGAT4B/ENSG00000161013/clean	0	-	10	0.0618653	0.938135	0.00505448	NonUniformIntronCover	0.929907	3.13953	618	617	0.0136601	-	1	5.87209	424	424	reps	0.0065474	0.00319511	0.0111616	0.0149582
CRYZL1	ENSG00000205758	-0.0376872	0.0619099	21	33589921	33591161	CRYZL1/ENSG00000205758/clean	0	-	40	0.0619099	0.93809	0.0205309	NonUniformIntronCover	0.981667	2.38958	113	113	0.0582181	-	0.995833	3.77083	61	61	reps	0.0128196	0.0220109	0.0574102	0.0622965
ZC3H7B	ENSG00000100403	-0.0601137	0.0619139	22	41356808	41357176	ZC3H7B/ENSG00000100403/clean	0	+	10	0.0619139	0.938086	0.00655299	NonUniformIntronCover	0.547486	0.618056	82	82	0.0666667	-	0.715084	1	14	14	reps	0.0115462	0.00322976	0.0834613	0.0280543
MIEN1	ENSG00000141741	0.0397733	0.0620346	17	39729605	39729684	MIEN1/ENSG00000141741/known-exon	0	-	10	0.937965	0.0620346	0.0560335	-	1	8.31034	140	140	0.0162602	-	1	2	121	121	reps	0.0604449	0.0519481	0.0106383	0.0194842
PHLDA1	ENSG00000139289	-0.0156084	0.0621002	12	76030092	76030509	PHLDA1/ENSG00000139289/clean	0	-	10	0.0621002	0.9379	0.00903837	-	0.744472	2.39877	263	263	0.0246468	-	0.943489	5.7362	227	227	reps	0.00562547	0.0103301	0.026087	0.0240537
TPM1	ENSG00000140416	-0.0285046	0.0621519	15	63060939	63061197	TPM1/ENSG00000140416/clean	0	+	10	0.0621519	0.937848	0.0318317	-	1	8.91	271	270	0.0603363	NonUniformIntronCover	1	15.86	247	245	reps	0.0398818	0.0214449	0.0602812	0.0557289
GPATCH2	ENSG00000092978	-0.0952381	0.0622057	1	217610192	217610320	GPATCH2/ENSG00000092978/clean	0	-	10	0.0622057	0.937794	0	-	0	0	29	29	0.0952381	-	0.923729	2	18	18	reps	0	0	0.124088	0.1
HDDC3	ENSG00000184508	-0.0876351	0.0622057	15	90931944	90932054	HDDC3/ENSG00000184508/clean	0	-	10	0.0622057	0.937794	0	-	0	0	32	32	0.0876351	-	0.92	1.825	19	19	reps	0	0	0.0601504	0.1067
STK11IP	ENSG00000144589	0.0984721	0.0622874	2	219606290	219606475	STK11IP/ENSG00000144589/clean	0	+	10	0.937713	0.0622874	0.137931	-	1	4	25	25	0.0394589	-	1	1.47887	36	36	reps	0.19774	0.105793	0.0434783	0.0666667
COL7A1	ENSG00000114270	-0.142222	0.0622926	3	48572942	48573020	COL7A1/ENSG00000114270/clean	0	-	10	0.0622926	0.937707	0.08	-	1	4	46	46	0.222222	NonUniformIntronCover	1	2.85714	10	10	reps	0	0.137931	0.285714	0.166667
ZFAND5	ENSG00000107372	-0.0457282	0.0623758	9	72360787	72363469	ZFAND5/ENSG00000107372/clean	0	-	10	0.0623758	0.937624	0.0876898	MinorIsoform	1	25.0869	261	195	0.133418	-	1	30.3299	197	155	reps	0.0751355	0.0961025	0.137672	0.130484
IFI35	ENSG00000068079	-0.179854	0.0624377	17	43013882	43014107	IFI35/ENSG00000068079/clean	0	+	10	0.0624377	0.937562	0.073871	NonUniformIntronCover	0.990698	2.63218	33	33	0.253725	-	1	6.45977	19	19	reps	0.0869565	0.0770519	0.160772	0.375385
COL9A3	ENSG00000092758	-0.0201227	0.062469	20	62821216	62821506	COL9A3/ENSG00000092758/clean	0	+	10	0.062469	0.937531	0.00584146	NonUniformIntronCover	0.803571	1.59821	272	270	0.0259642	-	0.935714	1.83929	69	69	reps	0.00317864	0.0101768	0.0292224	0.0204082
MAN2A2	ENSG00000196547	0.0987483	0.0625	15	90911238	90911384	MAN2A2/ENSG00000196547/clean	0	+	28	0.9375	0.0625	0.0987483	NonUniformIntronCover	1	2.95833	27	27	0	-	0	0	30	28	reps	0.0625	0.140299	0	0
TMEM106A	ENSG00000184988	-0.0399842	0.0625	17	43215941	43216448	TMEM106A/ENSG00000184988/clean	0	+	10	0.0625	0.9375	0.0061893	-	0.392354	0.251256	62	61	0.0461735	NonUniformIntronCover	0.933602	2.90452	60	59	reps	0.0133995	0.00375206	0.0598861	0.0144683
AMOTL2	ENSG00000114019	-0.0875232	0.0625	3	134358719	134359282	AMOTL2/ENSG00000114019/clean	0	-	10	0.0625	0.9375	0.00338594	-	0.112116	0	29	29	0.0909091	-	0.743219	1	9	9	reps	0.00655183	0	0.0930709	0.0525414
SMIM29	ENSG00000186577	-0.193389	0.0625	6	34247492	34247680	SMIM29/ENSG00000186577/clean	0	-	10	0.0625	0.9375	0.0277651	-	0.342697	0.111111	12	12	0.221154	LowCover	0.926966	2.55556	9	7	reps	0.102521	0	0.283582	0.121422
COQ4	ENSG00000167113	0.178409	0.0625361	9	128332282	128332849	COQ4/ENSG00000167113/known-exon	0	+	10	0.937464	0.0625361	0.377037	NonUniformIntronCover	1	18.157	27	27	0.198628	-	1	8.17937	32	32	reps	0.354208	0.405673	0.252064	0.17621
XYLB	ENSG00000093217	-0.068852	0.0625462	3	38366873	38368184	XYLB/ENSG00000093217/clean	0	+	10	0.0625462	0.937454	0.033453	NonUniformIntronCover	0.811683	2.14587	62	59	0.102305	-	0.999231	3.64683	32	32	reps	0.0204104	0.0417613	0.103849	0.0860651
ROBO1	ENSG00000169855	-0.0333955	0.0625572	3	78688772	78693347	ROBO1/ENSG00000169855/clean	0	-	89	0.0625572	0.937443	0.0276201	NonUniformIntronCover	0.986402	5.76615	203	194	0.0610156	-	0.981944	11.8914	183	177	reps	0.0246663	0.027027	0.0616703	0.0566579
DIAPH1	ENSG00000131504	-0.0518154	0.0626638	5	141528941	141529171	DIAPH1/ENSG00000131504/clean	0	-	10	0.0626638	0.937336	0.0171916	-	0.945455	1.55682	89	89	0.069007	NonUniformIntronCover	1	6.52273	88	88	reps	0.0104603	0.0248133	0.0963827	0.0372949
RBM12B	ENSG00000183808	0.285054	0.0626689	8	93737355	93740628	RBM12B/ENSG00000183808/clean	0	-	261	0.937331	0.0626689	0.599827	-	1	14.9892	10	8	0.314773	MinorIsoform	1	9.64677	21	14	reps	0.418935	0.810942	0.309746	0.318182
DDX47	ENSG00000213782	-0.096445	0.062788	12	12823319	12823869	DDX47/ENSG00000213782/clean	0	+	10	0.062788	0.937212	0.188732	NonUniformIntronCover	1	24.1944	104	103	0.285177	-	1	32.3148	81	79	reps	0.171909	0.197424	0.330206	0.236942
ACADSB	ENSG00000196177	-0.055899	0.0628376	10	123043171	123044392	ACADSB/ENSG00000196177/clean	0	+	10	0.0628376	0.937162	0.171387	-	1	62.8784	304	295	0.227286	-	1	55.0041	187	182	reps	0.174596	0.165458	0.196809	0.256969
COL27A1	ENSG00000196739	-0.0279107	0.0628417	9	114290331	114290809	COL27A1/ENSG00000196739/clean	0	+	10	0.0628417	0.937158	0.0140754	-	1	3.0266	206	206	0.0419861	NonUniformIntronCover	1	5.12766	116	116	reps	0.011906	0.0162941	0.0471573	0.0345027
EFCAB14	ENSG00000159658	-0.0658037	0.0630211	1	46684602	46686783	EFCAB14/ENSG00000159658/clean	0	-	82	0.0630211	0.936979	0.0250317	-	0.877084	1.95125	74	73	0.0908354	NonUniformIntronCover	0.98142	3.99643	40	40	reps	0.0179395	0.0152035	0.0761795	0.0955044
SMYD2	ENSG00000143499	-0.046121	0.0632518	1	214332192	214334199	SMYD2/ENSG00000143499/known-exon	0	+	10	0.0632518	0.936748	0.121529	-	0.988983	43.7159	315	313	0.16765	-	0.998498	51.1602	252	251	reps	0.120201	0.124665	0.158217	0.175115
RANGRF	ENSG00000108961	-0.124133	0.0635201	17	8289588	8289812	RANGRF/ENSG00000108961/known-exon	0	+	65	0.0635201	0.93648	0.330065	NonUniformIntronCover	1	40.4	75	74	0.454198	-	1	45.7692	55	53	reps	0.308727	0.348643	0.465697	0.437716
INTS3	ENSG00000143624	-0.189868	0.0636471	1	153747070	153747278	INTS3/ENSG00000143624/clean	0	+	10	0.0636471	0.936353	0.364827	-	1	22.975	40	40	0.554695	-	1	28.65	23	23	reps	0.384615	0.343365	0.539007	0.5671
SLC30A7	ENSG00000162695	-0.0605774	0.0636602	1	100896342	100896569	SLC30A7/ENSG00000162695/clean	0	+	10	0.0636602	0.93634	0.015625	-	0.875576	1	63	63	0.0762024	-	0.953917	2.8046	34	34	reps	0.015657	0.0207305	0.0777385	0.0866142
PAN2	ENSG00000135473	-0.159424	0.0636659	12	56319181	56319307	PAN2/ENSG00000135473/clean	0	-	10	0.0636659	0.936334	0.573712	-	1	74.0208	55	48	0.733136	-	1	82.4167	30	30	reps	0.528421	0.606557	0.692554	0.771273
YTHDC1	ENSG00000083896	0.0305122	0.0638585	4	68318581	68318689	YTHDC1/ENSG00000083896/clean	0	-	10	0.936141	0.0638585	0.0549024	-	1	12.025	207	207	0.0243902	NonUniformIntronCover	1	5	200	200	reps	0.0442186	0.066874	0.0165809	0.0306122
JMJD1C	ENSG00000171988	-0.0125199	0.0639164	10	63185653	63186214	JMJD1C/ENSG00000171988/clean	0	-	10	0.0639164	0.936084	0.0016481	-	0.292196	0	177	177	0.014168	NonUniformIntronCover	0.891107	2.52941	176	176	reps	0	0.0026021	0.012842	0.011236
TMEM201	ENSG00000188807	-0.153488	0.064	1	9609911	9610505	TMEM201/ENSG00000188807/clean	0	+	10	0.064	0.936	0.0167247	-	0.255137	0	15	15	0.170213	LowCover	0.809932	1.64103	8	7	reps	0	0.0783798	0.180351	0.104065
ZNF408	ENSG00000175213	-0.109155	0.064	11	46701099	46701398	ZNF408/ENSG00000175213/clean	0	+	10	0.064	0.936	0.000144155	-	0.00346021	0	24	24	0.109299	-	0.785467	1.71795	14	14	reps	0.000345901	0	0.147493	0.063816
STX5	ENSG00000162236	-0.0416667	0.064	11	62825339	62825422	STX5/ENSG00000162236/clean	0	-	10	0.064	0.936	0	NonUniformIntronCover	0	0	72	72	0.0416667	-	1	2	46	46	reps	0	0	0.0384615	0.0454545
FLCN	ENSG00000154803	-0.0898264	0.064	17	17231882	17232787	FLCN/ENSG00000154803/clean	0	-	10	0.064	0.936	0.00614451	-	0.185475	0	30	30	0.0959709	NonUniformIntronCover	0.821229	1.91086	18	17	reps	0.00252619	0.00973667	0.0416419	0.132617
CNTNAP1	ENSG00000108797	-0.140185	0.064	17	42682896	42683820	CNTNAP1/ENSG00000108797/clean	0	+	10	0.064	0.936	0.0241993	-	0.446389	0.36612	17	17	0.164384	-	0.713348	1.96721	9	9	reps	0.0320163	0.0447324	0.230122	0.0745241
CC2D1A	ENSG00000132024	-0.04	0.064	19	13923606	13923694	CC2D1A/ENSG00000132024/clean	0	+	10	0.064	0.936	0	-	0	0	75	74	0.04	-	1	2	48	48	reps	0	0	0.0454545	0.0357143
NBEAL2	ENSG00000160796	-0.0698433	0.064	3	47008441	47008519	NBEAL2/ENSG00000160796/clean	0	+	10	0.064	0.936	0.0136264	-	0.455882	0.392857	33	33	0.0834697	-	1	1.82143	20	20	reps	0.0247012	0	0.0594744	0.0909091
IFRD2	ENSG00000214706	-0.1	0.064	3	50289762	50289928	IFRD2/ENSG00000214706/clean	0	-	10	0.064	0.936	0	-	0	0	30	30	0.1	-	1	2	18	18	reps	0	0	0.4	0.0168067
MICALL2	ENSG00000164877	-0.0716641	0.064	7	1437608	1437889	MICALL2/ENSG00000164877/clean	0	-	10	0.064	0.936	0.0102264	-	0.309963	0.0275229	30	30	0.0818905	-	0.837638	1.6055	18	18	reps	0.0120583	0.0179066	0.0430177	0.0682711
TUT7	ENSG00000083223	-0.0572864	0.064	9	86309289	86309462	TUT7/ENSG00000083223/clean	0	-	10	0.064	0.936	0	-	0	0	45	44	0.0572864	-	0.865031	1.70149	28	28	reps	0	0	0.0399663	0.0419815
SART1	ENSG00000175467	-0.076878	0.0640794	11	65967821	65976394	SART1/ENSG00000175467/clean	0	+	860	0.0640794	0.935921	0.031882	NonUniformIntronCover	0.844159	1.94299	59	57	0.10876	-	0.735641	1.70845	14	14	reps	0.0199842	0.0372625	0.105428	0.0545863
ARPC3	ENSG00000111229	-0.0093163	0.0641003	12	110436683	110437083	ARPC3/ENSG00000111229/clean	0	-	10	0.0641003	0.9359	0.011488	NonUniformIntronCover	1	11.3077	963	963	0.0208043	-	0.953846	13.109	612	612	reps	0.0113621	0.0118666	0.0230827	0.015977
HDAC1	ENSG00000116478	-0.0172256	0.0641274	1	32330686	32330767	HDAC1/ENSG00000116478/clean	0	+	10	0.0641274	0.935873	0.0103308	NonUniformIntronCover	1	3.06897	294	294	0.0275564	-	1	5.72414	202	202	reps	0.00833333	0.0116845	0.0330293	0.0204082
DHX34	ENSG00000134815	-0.100957	0.0642918	19	47380992	47381185	DHX34/ENSG00000134815/clean	0	+	10	0.0642918	0.935708	0.0441801	-	0.677596	1.38667	30	29	0.145137	NonUniformIntronCover	0.994536	2.54667	15	15	reps	0.0362785	0.0385289	0.261084	0.0934066
CIC	ENSG00000079432	-0.20155	0.0643147	19	42293281	42293591	CIC/ENSG00000079432/clean	0	+	10	0.0643147	0.935685	0.0496202	-	0.993333	2.55833	49	49	0.25117	LowCover	0.843333	1.34167	4	4	reps	0.0112694	0.111111	1	0.140401
SEMA4G	ENSG00000095539	0.0220588	0.0643725	10	100979992	100980121	SEMA4G/ENSG00000095539/clean	0	+	10	0.935627	0.0643725	0.0220588	-	1	3	133	133	0	-	0	0	134	134	reps	0.0377358	0.0120482	0	0
TSC2	ENSG00000103197	-0.217599	0.0644891	16	2053452	2054295	TSC2/ENSG00000103197/clean	0	+	100	0.0644891	0.935511	0.102856	-	0.952894	2.86622	21	21	0.320455	LowCover	0.997308	2.82943	5	5	reps	0.144247	0.0848806	0.636695	0.191455
FMO5	ENSG00000131781	0.03329	0.0645074	1	147225066	147225286	FMO5/ENSG00000131781/known-exon	0	-	20	0.935493	0.0645074	0.209561	-	1	203.613	627	581	0.176271	-	1	121.975	465	430	reps	0.194241	0.222527	0.17023	0.186621
SLC6A4	ENSG00000108576	-0.271108	0.0645202	17	30207832	30209142	SLC6A4/ENSG00000108576/clean	0	-	120	0.0645202	0.93548	0.0870939	-	0.804202	1.62185	17	17	0.358202	LowCover	0.787395	1.67437	2	2	reps	0.0713489	0.0555556	1	0.173802
EIF2B4	ENSG00000115211	-0.0262849	0.0645295	2	27364599	27364717	EIF2B4/ENSG00000115211/clean	0	-	10	0.0645295	0.935471	0.0179431	NonUniformIntronCover	1	4.65909	255	255	0.044228	-	1	8.97727	194	194	reps	0.0317848	0.00719424	0.0488629	0.0381441
POLE	ENSG00000177084	0.212668	0.0645448	12	132668737	132668810	POLE/ENSG00000177084/clean	0	-	10	0.935455	0.0645448	0.275168	LowCover	1	1.51852	3	3	0.0625	-	1	1	15	15	reps	0.5	0.167401	0.111111	0
TMEM38A	ENSG00000072954	0.124561	0.0645448	19	16680581	16682420	TMEM38A/ENSG00000072954/clean	0	+	10	0.935455	0.0645448	0.141377	-	0.863313	2.14052	13	13	0.0168158	-	0.667031	0.994543	39	39	reps	0.186098	0.0773111	0.0224933	0.0234266
TBC1D9B	ENSG00000197226	-0.0364464	0.0645478	5	179878523	179879046	TBC1D9B/ENSG00000197226/clean	0	-	10	0.0645478	0.935452	0.0176515	-	0.699805	1.47343	82	82	0.0540979	NonUniformIntronCover	0.962963	3.54589	62	62	reps	0.00687252	0.0265368	0.0684418	0.0421335
PPTC7	ENSG00000196850	-0.0701031	0.064551	12	110538273	110539821	PPTC7/ENSG00000196850/clean	0	-	10	0.064551	0.935449	0.0346269	-	0.881664	2.25974	63	59	0.10473	-	0.929129	3.86039	32	29	reps	0.0492653	0.027907	0.151807	0.0680115
CYP4F12	ENSG00000186204	-0.10828	0.0647488	19	15683763	15684815	CYP4F12/ENSG00000186204/known-exon	0	+	10	0.0647488	0.935251	0.109193	NonUniformIntronCover	1	9.80622	80	77	0.217473	-	1	6.66986	24	24	reps	0.0892112	0.122259	0.204255	0.269778
NDUFB10	ENSG00000140990	-0.0229839	0.0647798	16	1961291	1961496	NDUFB10/ENSG00000140990/clean	0	+	10	0.0647798	0.93522	0.0130077	-	1	3.20253	242	242	0.0359916	-	1	7.39241	198	198	reps	0.015625	0.00847458	0.0364655	0.0425403
CYP4F12	ENSG00000186204	-0.0403576	0.064861	19	15684882	15685067	CYP4F12/ENSG00000186204/clean	0	+	10	0.064861	0.935139	0.00736539	-	0.497143	0.492958	67	66	0.047723	NonUniformIntronCover	0.828571	2.15493	43	43	reps	0.0133265	0.00986098	0.0256125	0.0805755
PER1	ENSG00000179094	-0.101034	0.0649679	17	8141340	8141804	PER1/ENSG00000179094/clean	0	-	10	0.0649679	0.935032	0.0357251	-	0.795154	1.2967	35	35	0.136759	NonUniformIntronCover	0.944934	2.85165	18	18	reps	0.02487	0.0588235	0.125	0.151695
DDX51	ENSG00000185163	-0.0769231	0.064975	12	132140199	132140422	DDX51/ENSG00000185163/clean	0	-	10	0.064975	0.935025	0	-	0	0	38	38	0.0769231	-	0.962441	1	12	12	reps	0	0	0.059306	0.166667
SMYD2	ENSG00000143499	-0.0332714	0.0650043	1	214331070	214332017	SMYD2/ENSG00000143499/clean	0	+	10	0.0650043	0.934996	0.0899246	-	1	40.4133	409	407	0.123196	-	1	44.8213	319	318	reps	0.0805552	0.0962195	0.112384	0.124872
PCK1	ENSG00000124253	-0.0259798	0.0650194	20	57562899	57563027	PCK1/ENSG00000124253/clean	0	+	10	0.0650194	0.934981	0.0243703	-	1	9.91667	397	396	0.0503501	NonUniformIntronCover	1	9.4375	178	178	reps	0.0246814	0.0244804	0.0623591	0.0454545
IPO4	ENSG00000196497	-0.0189463	0.0650492	14	24182403	24182791	IPO4/ENSG00000196497/clean	0	-	30	0.0650492	0.934951	0.00404654	NonUniformIntronCover	0.446927	0.368056	110	109	0.0229928	-	0.899441	1.69444	72	72	reps	0	0.00616903	0.018001	0.0243902
PLEKHB1	ENSG00000021300	-0.0718088	0.0651024	11	73653014	73660752	PLEKHB1/ENSG00000021300/clean	0	+	277	0.0651024	0.934898	0.0355212	-	0.909127	2.8727	78	76	0.10733	NonUniformIntronCover	0.996783	6.13199	50	50	reps	0.0314317	0.036514	0.115119	0.0949792
NOL10	ENSG00000115761	-0.0225619	0.0651098	2	10602874	10603077	NOL10/ENSG00000115761/clean	0	-	10	0.0651098	0.93489	0	-	0	0	103	103	0.0225619	-	0.823834	1.56962	68	68	reps	0	0	0.00412797	0.0436537
LRP1	ENSG00000123384	-0.0367977	0.0651677	12	57162983	57165804	LRP1/ENSG00000123384/clean	0	+	120	0.0651677	0.934832	0.00435886	-	0.599778	0.749306	137	137	0.0411566	NonUniformIntronCover	0.901148	2.14616	50	50	reps	0.00593606	0.00505393	0.0590095	0.0172764
CAD	ENSG00000084774	-0.136961	0.0652108	2	27232224	27232447	CAD/ENSG00000084774/clean	0	+	10	0.0652108	0.934789	0.245456	NonUniformIntronCover	1	23.7471	73	71	0.382417	-	1	24.1494	39	39	reps	0.226999	0.258673	0.39977	0.367601
ABCA1	ENSG00000165029	-0.0235602	0.0652152	9	104814475	104816142	ABCA1/ENSG00000165029/clean	0	-	60	0.0652152	0.934785	0.0020069	-	0.191039	0	95	94	0.0255671	-	0.743622	1.62675	62	62	reps	0.00288082	0.00131327	0.018655	0.0143055
BIVM-ERCC5	ENSG00000270181	-0.0635446	0.0652318	13	102821847	102822064	BIVM-ERCC5/ENSG00000270181/clean	0	+	10	0.0652318	0.934768	0.00553525	NonUniformIntronCover	0.256039	0	46	46	0.0690798	-	0.942029	3.26506	44	44	reps	0.0148376	0	0.0333333	0.140787
LAMB2	ENSG00000172037	-0.0311561	0.0652445	3	49129152	49129244	LAMB2/ENSG00000172037/clean	0	-	10	0.0652445	0.934756	0.020767	-	1	4.02941	190	190	0.0519231	-	1	4.76471	87	87	reps	0.0193344	0.0263234	0.0383838	0.0528801
EIF4A1	ENSG00000161960	0.005483	0.0652753	17	7574308	7574545	EIF4A1/ENSG00000161960/clean	0	+	34	0.934725	0.0652753	0.0187168	-	1	44.9759	2358	2356	0.0132338	-	1	29.3976	2192	2180	reps	0.0187566	0.0188104	0.010217	0.0172614
DENND4B	ENSG00000198837	-0.16257	0.0652936	1	153932440	153932641	DENND4B/ENSG00000198837/clean	0	-	10	0.0652936	0.934706	0.1	-	1	3	27	27	0.26257	NonUniformIntronCover	1	8.54545	24	24	reps	0.137859	0.0833333	0.242978	0.271158
PACSIN3	ENSG00000165912	-0.0269226	0.0653747	11	47179586	47180185	PACSIN3/ENSG00000165912/clean	0	-	147	0.0653747	0.934625	0.00206764	NonUniformIntronCover	0.261062	0	126	126	0.0289902	-	0.913717	2.47802	83	83	reps	0	0.00433218	0.0294033	0.025832
LRSAM1	ENSG00000148356	-0.171487	0.0654132	9	127492897	127495319	LRSAM1/ENSG00000148356/clean	0	+	110	0.0654132	0.934587	0.186794	NonUniformIntronCover	0.947232	8.49892	37	35	0.358281	-	0.954152	11.1663	20	19	reps	0.193146	0.177553	0.312407	0.390478
GTF2IP7	ENSG00000227038	0.0196088	0.0654796	7	76108309	76108434	GTF2IP7/ENSG00000227038/clean	0	-	11	0.93452	0.0654796	0.0328709	-	1	6.69565	196	196	0.0132621	NonUniformIntronCover	0.745614	3.23913	238	238	reps	0.0460346	0.0244098	0.0113997	0.0149558
TEP1	ENSG00000129566	-0.165588	0.0654876	14	20406400	20407872	TEP1/ENSG00000129566/clean	0	-	70	0.0654876	0.934512	0.139727	-	0.985021	5.19751	31	31	0.305315	-	0.991441	8.79004	18	18	reps	0.196099	0.107599	0.210489	0.348689
SLC5A6	ENSG00000138074	-0.0323455	0.0655189	2	27201113	27201349	SLC5A6/ENSG00000138074/clean	0	-	10	0.0655189	0.934481	0.0932325	-	1	53.0543	516	513	0.125578	-	1	53.4239	372	371	reps	0.0830443	0.103163	0.127255	0.121604
GLRX3	ENSG00000108010	-0.0281748	0.0657451	10	130175089	130179341	GLRX3/ENSG00000108010/clean	0	+	10	0.0657451	0.934255	0.048521	NonUniformIntronCover	1	22.6419	444	442	0.0766958	-	1	26.4152	318	314	reps	0.0449584	0.0501253	0.0671843	0.0869418
PKLR	ENSG00000143627	-0.0473209	0.0657462	1	155294752	155295115	PKLR/ENSG00000143627/clean	0	-	10	0.0657462	0.934254	0.00267914	NonUniformIntronCover	0.155807	0	58	57	0.05	-	0.773371	1	19	19	reps	0	0.00456167	0.0567802	0.0258404
ROCK2	ENSG00000134318	-0.0195441	0.0657591	2	11217169	11218454	ROCK2/ENSG00000134318/clean	0	-	154	0.0657591	0.934241	0.0238981	-	1	11.0419	451	450	0.0434422	NonUniformIntronCover	1	11.8079	260	259	reps	0.0202893	0.0261525	0.0480059	0.0369021
SPTAN1	ENSG00000197694	0.0165225	0.0657931	9	128632718	128632807	SPTAN1/ENSG00000197694/clean	0	+	10	0.934207	0.0657931	0.0165225	-	1	3.24242	193	192	0	-	0	0	191	191	reps	0.0183993	0.014619	0	0
ERBB3	ENSG00000065361	-0.0123539	0.0658053	12	56099745	56099837	ERBB3/ENSG00000065361/clean	0	+	10	0.0658053	0.934195	0.0253819	-	1	26.1471	1004	1004	0.0377358	-	1	23.5294	600	600	reps	0.0234332	0.0270702	0.0398335	0.035309
WASHC5	ENSG00000164961	0.0674444	0.0658106	8	125043904	125043991	WASHC5/ENSG00000164961/clean	0	-	10	0.934189	0.0658106	0.0769231	-	1	3	36	36	0.00947867	-	0.363636	0.322581	38	38	reps	0.0526316	0.1	0	0.0222222
NR1H3	ENSG00000025434	-0.090734	0.0658776	11	47261726	47261918	NR1H3/ENSG00000025434/known-exon	0	+	10	0.0658776	0.934122	0.12236	NonUniformIntronCover	1	11.4324	82	82	0.213094	-	1	13.8108	51	51	reps	0.108945	0.139785	0.287568	0.146271
PMPCB	ENSG00000105819	-0.05972	0.0659156	7	103312131	103312206	PMPCB/ENSG00000105819/known-exon	0	+	10	0.0659156	0.934084	0.182506	-	1	56.2593	252	252	0.242226	-	1	56.2593	176	176	reps	0.173661	0.19423	0.258027	0.225841
UBE4B	ENSG00000130939	-0.0215226	0.065959	1	10179562	10179894	UBE4B/ENSG00000130939/clean	0	+	10	0.065959	0.934041	0.00338361	-	0.400621	0.253846	118	118	0.0249062	-	0.950311	1.99231	78	78	reps	0	0.00612565	0.0280865	0.0150701
CLK4	ENSG00000113240	-0.0811156	0.0659957	5	178612890	178613472	CLK4/ENSG00000113240/clean	0	-	80	0.0659957	0.934004	0.00861265	-	0.312749	0.0346535	36	36	0.0897283	NonUniformIntronCover	0.727092	3.35149	34	34	reps	0.0170782	0	0.0391732	0.115464
KIAA1841	ENSG00000162929	0.203667	0.0660267	2	61117385	61117466	KIAA1841/ENSG00000162929/clean	0	+	10	0.933973	0.0660267	0.31011	-	1	12.5862	26	26	0.106443	NonUniformIntronCover	1	2.62069	21	21	reps	0.2	0.436893	0.15534	0.0444145
TMF1	ENSG00000144747	-0.0359734	0.066313	3	69043876	69044491	TMF1/ENSG00000144747/clean	0	-	10	0.066313	0.933687	0.00401686	-	0.302479	0.00823045	75	75	0.0399903	-	0.87438	2.04115	49	49	reps	0.00630856	0.00798688	0.037037	0.0292312
CALCOCO1	ENSG00000012822	-0.0608376	0.0665576	12	53715325	53715792	CALCOCO1/ENSG00000012822/clean	0	-	10	0.0665576	0.933442	0.0230847	-	0.894967	1.74863	72	72	0.0839223	NonUniformIntronCover	0.881838	4.67213	48	48	reps	0.0381821	0.0137045	0.116582	0.0499079
ASXL1	ENSG00000171456	-0.0241569	0.0665838	20	32428248	32428324	ASXL1/ENSG00000171456/clean	0	+	10	0.0665838	0.933416	0.017869	-	1	4.82143	261	261	0.0420259	NonUniformIntronCover	1	11.1429	248	248	reps	0.0152672	0.0215827	0.0652757	0.0245339
BPIFB1	ENSG00000125999	0.109272	0.0665973	20	33301412	33302358	BPIFB1/ENSG00000125999/clean	0	+	10	0.933403	0.0665973	0.125	LowCover	0.94765	1	7	7	0.0157279	-	0.367521	0.170213	23	23	reps	0.166667	0.163165	0.0211614	0
DENND4B	ENSG00000198837	-0.133526	0.0666298	1	153936188	153936541	DENND4B/ENSG00000198837/clean	0	-	10	0.0666298	0.93337	0.01732	-	0.387755	0.223022	22	22	0.150846	-	0.77551	2.30935	13	13	reps	0	0.0313015	0.0787825	0.174584
SLC12A4	ENSG00000124067	0.054523	0.0666564	16	67949918	67950318	SLC12A4/ENSG00000124067/clean	0	-	10	0.933344	0.0666564	0.158108	NonUniformIntronCover	1	36.0577	192	188	0.103585	-	1	17.4487	150	149	reps	0.158528	0.149123	0.0878181	0.111033
TACO1	ENSG00000136463	-0.0210023	0.0667556	17	63607464	63607801	TACO1/ENSG00000136463/clean	0	+	10	0.0667556	0.933244	0.00268681	-	0.33945	0.0992366	126	126	0.0236891	NonUniformIntronCover	1	2.03817	84	84	reps	0.00677087	0.00359403	0.0414634	0.00778028
FXR2	ENSG00000129245	-0.0387906	0.066894	17	7593625	7593917	FXR2/ENSG00000129245/clean	0	-	10	0.066894	0.933106	0.00651753	-	0.393617	0.236842	60	60	0.0453081	-	0.77305	1.85088	39	39	reps	0.0149133	0	0.0454545	0.0298165
ARHGEF2	ENSG00000116584	-0.021008	0.0670471	1	155965760	155966415	ARHGEF2/ENSG00000116584/clean	0	-	10	0.0670471	0.932953	0.00414432	-	0.395349	0.239382	84	84	0.0251523	-	0.829457	1.62548	55	55	reps	0.00276325	0.00549292	0.0411353	0.0135101
DDX11	ENSG00000013573	-0.122957	0.0670471	12	31091871	31092845	DDX11/ENSG00000013573/clean	0	+	140	0.0670471	0.932953	0.00477327	-	0.0911271	0	19	19	0.12773	-	0.739808	1.61078	11	11	reps	0	0.0112626	0.0743618	0.17734
CIR1	ENSG00000138433	-0.015873	0.067147	2	174380715	174380803	CIR1/ENSG00000138433/clean	0	-	10	0.067147	0.932853	0	-	0	0	184	184	0.015873	NonUniformIntronCover	1	2	123	123	reps	0	0	0.015873	0.015873
KLHL17	ENSG00000187961	0.208591	0.0671509	1	961750	961825	KLHL17/ENSG00000187961/clean	0	+	10	0.932849	0.0671509	0.288136	NonUniformIntronCover	1	5.66667	14	13	0.0795455	-	1	1.2963	13	13	reps	0.252595	0.333333	0	0.139442
SPC24	ENSG00000161888	0.27451	0.0671509	19	11147894	11148012	SPC24/ENSG00000161888/clean	0	-	10	0.932849	0.0671509	0.314794	-	1	6.43182	14	14	0.0402844	-	0.62963	0.818182	14	14	reps	0.229572	0.43299	0.0949721	0
C2orf49	ENSG00000135974	0.128166	0.067238	2	105342974	105343100	C2orf49/ENSG00000135974/known-exon	0	+	10	0.932762	0.067238	0.655849	-	1	108.625	57	56	0.527683	-	1	83.7917	75	73	reps	0.67804	0.638938	0.601423	0.479345
FLOT2	ENSG00000132589	-0.0195913	0.0672418	17	28880599	28880712	FLOT2/ENSG00000132589/clean	0	-	10	0.0672418	0.932758	0	-	0	0	133	133	0.0195913	-	1	2.69767	135	135	reps	0	0	0.0297104	0.00859856
THRAP3	ENSG00000054118	-0.0288477	0.067299	1	36287270	36289059	THRAP3/ENSG00000054118/clean	0	+	10	0.067299	0.932701	0.0352195	-	1	10.3675	278	271	0.0640672	NonUniformIntronCover	1	12.0477	176	171	reps	0.0287542	0.0409652	0.0599691	0.0685319
ERBB2	ENSG00000141736	0.0132009	0.0673531	17	39723457	39723537	ERBB2/ENSG00000141736/clean	0	+	10	0.932647	0.0673531	0.0132009	NonUniformIntronCover	1	3.89286	291	290	0	-	0	0	211	211	reps	0.00833333	0.0165407	0	0
TMSB4X	ENSG00000205542	0.0101994	0.0673541	X	12975168	12976245	TMSB4X/ENSG00000205542/known-exon	0	+	304	0.932646	0.0673541	0.0129229	-	0.98577	4.38585	335	335	0.00272348	-	0.864166	1.59486	584	584	reps	0.0100292	0.0148991	0.00452807	0.00155259
RBM8A	ENSG00000265241	-0.0252822	0.0673951	1	145926886	145927017	RBM8A/ENSG00000265241/clean	0	-	10	0.0673951	0.932605	0.0145344	NonUniformIntronCover	1	3.5102	217	217	0.0398166	-	1	7.79592	166	166	reps	0.0165289	0.0135341	0.0544036	0.0241525
DCAF15	ENSG00000132017	-0.0486924	0.067465	19	13954661	13955911	DCAF15/ENSG00000132017/clean	0	+	120	0.067465	0.932535	0.00632521	-	0.362832	0.15708	57	57	0.0550176	-	0.80708	1.10619	19	19	reps	0.0121627	0.00813218	0.0640272	0.0415606
AGER	ENSG00000204305	-0.0645334	0.067465	6	32181632	32182246	AGER/ENSG00000204305/clean	0	-	100	0.067465	0.932535	0.00731856	-	0.420233	0.300971	57	56	0.071852	-	0.715953	1.47087	18	18	reps	0.00673019	0.00765595	0.0589528	0.0444828
IMP4	ENSG00000136718	-0.0095643	0.0674811	2	130346274	130346355	IMP4/ENSG00000136718/clean	0	+	10	0.0674811	0.932519	0.0018704	-	0.43662	0.344828	233	233	0.0114347	NonUniformIntronCover	1	1.82759	158	158	reps	0.00209592	0.00318546	0.00350877	0.0199024
ADSS1	ENSG00000185100	0.0350476	0.0675335	14	104746385	104746950	ADSS1/ENSG00000185100/clean	0	+	43	0.932466	0.0675335	0.0511315	NonUniformIntronCover	0.938697	6.30476	117	116	0.0160839	-	0.942529	2.19048	134	133	reps	0.0378007	0.0584795	0.0105438	0.0154052
AL132780.3	ENSG00000259132	-0.046144	0.067567	14	22947239	22947600	AL132780.3/ENSG00000259132/clean	0	-	10	0.067567	0.932433	0.101217	-	1	26.0142	230	230	0.147361	-	1	38.8865	224	224	reps	0.0925965	0.109848	0.129097	0.158958
CELSR2	ENSG00000143126	-0.0769231	0.0676	1	109271722	109272277	CELSR2/ENSG00000143126/clean	0	+	10	0.0676	0.9324	0	-	0	0	37	37	0.0769231	-	0.708257	1	12	12	reps	0	0	0.051349	0.0683761
FNBP4	ENSG00000109920	0.042961	0.0677133	11	47724778	47731373	FNBP4/ENSG00000109920/clean	0	-	674	0.932287	0.0677133	0.147252	MinorIsoform	1	41.7885	214	168	0.104291	-	1	32.0194	275	248	reps	0.132795	0.157188	0.108753	0.100251
PPOX	ENSG00000143224	-0.267543	0.0677388	1	161168127	161168431	PPOX/ENSG00000143224/clean	0	+	29	0.0677388	0.932261	0.233954	-	1	6.10811	19	19	0.501497	-	1	9.05405	9	9	reps	0.241951	0.226688	0.603571	0.431741
CHD4	ENSG00000111642	-0.0187016	0.0677604	12	6592057	6592392	CHD4/ENSG00000111642/clean	0	-	10	0.0677604	0.93224	0	-	0	0	144	144	0.0187016	-	1	2.80153	147	147	reps	0	0	0.0169657	0.0193858
AL645922.1	ENSG00000244255	-0.01538	0.0678055	6	31948961	31949242	AL645922.1/ENSG00000244255/clean	0	+	10	0.0678055	0.932195	0.0690573	-	1	103.11	1390	1390	0.0844373	-	1	121.275	1314	1314	reps	0.065591	0.07383	0.0786531	0.0932062
ATL2	ENSG00000119787	-0.063639	0.0678583	2	38296113	38298143	ATL2/ENSG00000119787/clean	0	-	512	0.0678583	0.932142	0.212801	-	1	64.0674	234	234	0.27644	-	1	67.2418	169	168	reps	0.19786	0.223382	0.249449	0.312566
USP21	ENSG00000143258	-0.132584	0.0680284	1	161165143	161165356	USP21/ENSG00000143258/clean	0	+	10	0.0680284	0.931972	0.179064	NonUniformIntronCover	1	10.4699	48	48	0.311648	-	1	20.3735	45	45	reps	0.216673	0.132782	0.226612	0.393275
TPCN1	ENSG00000186815	-0.023534	0.0681426	12	113277364	113278188	TPCN1/ENSG00000186815/clean	0	+	10	0.0681426	0.931857	0.00327984	-	0.276413	0	84	83	0.0268138	-	0.848894	1.54294	56	56	reps	0.00453379	0.00208125	0.0174168	0.0313917
PTBP3	ENSG00000119314	-0.0130438	0.0681691	9	112231413	112232098	PTBP3/ENSG00000119314/clean	0	-	10	0.0681691	0.931831	0.00264257	-	0.413333	0.284133	156	156	0.0156864	NonUniformIntronCover	0.881481	2.54982	160	160	reps	0.00490079	0.0028644	0.00733535	0.023172
ZDHHC17	ENSG00000186908	-0.0532721	0.0682435	12	76827050	76828389	ZDHHC17/ENSG00000186908/clean	0	+	10	0.0682435	0.931757	0.011144	-	0.495862	0.489681	37	37	0.0644161	-	0.936795	2.9606	41	41	reps	0.0167552	0.0116237	0.0650763	0.0258151
TGM1	ENSG00000092295	-0.487311	0.0682492	14	24262354	24263088	TGM1/ENSG00000092295/clean	0	-	10	0.0682492	0.931751	0.301626	-	0.936464	3.45517	8	8	0.788937	LowCover	0.983425	3.73793	1	1	reps	0.176337	0.319568	0.559271	1
GET4	ENSG00000239857	0.0285688	0.0682492	7	893815	893898	GET4/ENSG00000239857/clean	0	+	10	0.931751	0.0682492	0.0361446	-	1	6	160	160	0.00757576	-	0.726027	1	131	131	reps	0.0375	0.0348837	0.00268358	0.00761283
CHPF2	ENSG00000033100	-0.0369896	0.0682653	7	151234274	151235047	CHPF2/ENSG00000033100/clean	0	+	70	0.0682653	0.931735	0.00714464	-	0.489331	0.473498	68	68	0.0441342	NonUniformIntronCover	0.941679	2.07774	45	45	reps	0.00613862	0.008416	0.048809	0.0285176
OBSL1	ENSG00000124006	-0.0308414	0.068292	2	219562674	219563354	OBSL1/ENSG00000124006/clean	0	-	10	0.068292	0.931708	0.0466447	-	1	16.9776	347	343	0.0774861	NonUniformIntronCover	1	15.959	190	189	reps	0.0482212	0.0434069	0.0959863	0.0659089
SGF29	ENSG00000176476	-0.0764791	0.0684024	16	28590666	28590772	SGF29/ENSG00000176476/clean	0	+	10	0.0684024	0.931598	0	-	0	0	47	47	0.0764791	-	1	1.325	15	15	reps	0	0	0.0547046	0.125
RGL2	ENSG00000237441	-0.0418693	0.0685346	6	33292544	33293015	RGL2/ENSG00000237441/clean	0	-	10	0.0685346	0.931465	0.0120482	-	0.89154	1	82	82	0.0539175	NonUniformIntronCover	1	4.61622	81	81	reps	0.0243902	0.0098696	0.0681818	0.047619
GNL3	ENSG00000163938	-0.0182996	0.0685784	3	52687615	52688108	GNL3/ENSG00000163938/clean	0	+	11	0.0685784	0.931422	0.0304532	NonUniformIntronCover	1	15.4536	492	492	0.0487528	-	1	18.8093	367	367	reps	0.0332559	0.0268266	0.045487	0.0505524
HNRNPL	ENSG00000104824	0.0428923	0.0686055	19	38840376	38840487	HNRNPL/ENSG00000104824/known-exon	0	-	10	0.931395	0.0686055	0.0860578	-	1	15.5366	165	165	0.0431655	-	1	6	133	133	reps	0.0919296	0.0824617	0.0204778	0.0602489
CAMSAP3	ENSG00000076826	-0.120925	0.0686132	19	7613163	7615182	CAMSAP3/ENSG00000076826/clean	0	+	170	0.0686132	0.931387	0.0889564	NonUniformIntronCover	0.752839	4.97976	51	51	0.209881	-	0.771769	4.78138	18	18	reps	0.0773637	0.103629	0.225098	0.192283
AKAP8	ENSG00000105127	-0.105206	0.0686727	19	15372347	15372850	AKAP8/ENSG00000105127/clean	0	-	10	0.0686727	0.931327	0.0287696	-	0.839757	1.68844	57	57	0.133976	NonUniformIntronCover	0.939148	2.16583	14	14	reps	0.0294118	0.0272937	0.208748	0.076779
ALDH3A2	ENSG00000072210	-0.0469643	0.0687136	17	19649124	19651546	ALDH3A2/ENSG00000072210/clean	0	+	180	0.0687136	0.931286	0.016947	-	0.8595	1.79287	104	104	0.0639113	NonUniformIntronCover	0.933095	5.05234	74	74	reps	0.0129398	0.0118394	0.0657268	0.048877
PLEKHH3	ENSG00000068137	-0.108825	0.0687399	17	42674409	42676401	PLEKHH3/ENSG00000068137/clean	0	-	355	0.0687399	0.93126	0.0337333	-	0.795968	1.04733	30	25	0.142558	LowCover	0.710446	1.6626	10	6	reps	0.0389164	0.0229418	0.121545	0.0752066
ALG3	ENSG00000214160	-0.023479	0.0687981	3	184243630	184243790	ALG3/ENSG00000214160/clean	0	-	10	0.0687981	0.931202	0.000330469	NonUniformIntronCover	0.04	0	121	116	0.0238095	-	1	2	82	79	reps	0	0.000587889	0.0260572	0.0137478
NPRL2	ENSG00000114388	-0.106162	0.0689087	3	50350022	50350574	NPRL2/ENSG00000114388/clean	0	-	10	0.0689087	0.931091	0.141249	-	1	10.3624	63	63	0.247411	NonUniformIntronCover	1	14.7936	45	45	reps	0.132694	0.171646	0.200528	0.320131
POLL	ENSG00000166169	0.101092	0.0689536	10	101579817	101580247	POLL/ENSG00000166169/clean	0	-	31	0.931046	0.0689536	0.160136	NonUniformIntronCover	1	8.19876	43	43	0.0590439	-	1	2.4472	38	38	reps	0.144891	0.177406	0.0587416	0.0280146
TMEM150A	ENSG00000168890	-0.105786	0.0690116	2	85599317	85599524	TMEM150A/ENSG00000168890/clean	0	-	10	0.0690116	0.930988	0.223776	-	1	32	111	110	0.329562	-	1	29.4937	60	60	reps	0.217165	0.241927	0.379175	0.282837
NSUN2	ENSG00000037474	-0.078161	0.0692153	5	6605408	6606819	NSUN2/ENSG00000037474/clean	0	-	180	0.0692153	0.930785	0.192905	NonUniformIntronCover	1	39.9148	155	154	0.271066	-	1	36.071	84	84	reps	0.21714	0.172681	0.22677	0.330618
CDK16	ENSG00000102225	0.0155799	0.069236	X	47227223	47227378	CDK16/ENSG00000102225/clean	0	+	10	0.930764	0.069236	0.0173647	-	1	5.38983	305	305	0.0017848	-	0.531034	0.79661	297	297	reps	0.0119452	0.0230989	0	0.00388948
PHF7	ENSG00000010318	-0.208119	0.0692521	3	52419934	52420310	PHF7/ENSG00000010318/clean	0	+	10	0.0692521	0.930748	0.0289937	-	0.418033	0.297297	14	14	0.237113	LowCover	0.748634	1.24324	4	4	reps	0.0198179	0.0340176	0.185762	0.19116
PRPF8	ENSG00000174231	-0.0113872	0.0693519	17	1681054	1681477	PRPF8/ENSG00000174231/clean	0	-	10	0.0693519	0.930648	0	-	0	0	228	228	0.0113872	NonUniformIntronCover	0.859564	1.80838	157	157	reps	0	0	0.00664811	0.0150911
CAPN1	ENSG00000014216	-0.0590303	0.0693683	11	65204858	65205709	CAPN1/ENSG00000014216/clean	0	+	10	0.0693683	0.930632	0.0195422	-	0.783591	1.05638	53	53	0.0785725	NonUniformIntronCover	0.904875	1.62018	19	19	reps	0.0235777	0.0117509	0.111111	0.0529279
IGSF8	ENSG00000162729	-0.0438065	0.0694439	1	160093331	160093709	IGSF8/ENSG00000162729/clean	0	-	10	0.0694439	0.930556	0.0185185	-	0.991848	2	105	105	0.062325	NonUniformIntronCover	1	2.85811	43	43	reps	0.0129008	0.0169175	0.0490956	0.0605886
YLPM1	ENSG00000119596	-0.0298507	0.0694483	14	74817107	74817193	YLPM1/ENSG00000119596/clean	0	+	10	0.0694483	0.930552	0	-	0	0	96	96	0.0298507	-	1	2	65	65	reps	0	0	0.030303	0.0294118
PRSS53	ENSG00000151006	-0.126055	0.0694626	16	31086491	31086632	PRSS53/ENSG00000151006/clean	0	-	10	0.0694626	0.930537	0.0509642	-	0.839695	2.09434	39	39	0.177019	-	1	4.30189	20	20	reps	0.0604797	0.0434783	0.417582	0.108307
TAF15	ENSG00000270647	0.0245379	0.0695209	17	35844368	35844476	TAF15/ENSG00000270647/clean	0	+	10	0.930479	0.0695209	0.0329345	NonUniformIntronCover	0.744898	6.675	196	195	0.00839664	-	1	1.575	186	186	reps	0.0262582	0.0384183	0.00877193	0.00721621
ACO2	ENSG00000100412	-0.0121584	0.0695355	22	41522987	41523204	ACO2/ENSG00000100412/clean	0	+	10	0.0695355	0.930464	0.000740703	NonUniformIntronCover	0.140097	0	189	189	0.0128991	-	0.990338	1.6988	130	130	reps	0	0.00134527	0.00663118	0.0189125
RTN2	ENSG00000125744	-0.0219465	0.0696256	19	45488517	45488636	RTN2/ENSG00000125744/clean	0	-	10	0.0696256	0.930374	0.00147754	-	0.137615	0	93	92	0.023424	-	1	1.51111	63	63	reps	0	0.00249584	0.011658	0.0277778
AFDN	ENSG00000130396	-0.044188	0.0697178	6	167946901	167947852	AFDN/ENSG00000130396/clean	0	+	120	0.0697178	0.930282	0.133122	-	1	48.2192	314	304	0.17731	-	1	57.1141	265	259	reps	0.101844	0.161301	0.17487	0.174975
GFPT1	ENSG00000198380	-0.010424	0.0697646	2	69356557	69358328	GFPT1/ENSG00000198380/clean	0	-	90	0.0697646	0.930235	0.00433801	NonUniformIntronCover	0.823319	1.28529	295	295	0.014762	-	0.967281	3.58098	239	239	reps	0.00366481	0.00332245	0.0125912	0.0157867
TM7SF3	ENSG00000064115	-0.0512411	0.0697776	12	26976357	26979783	TM7SF3/ENSG00000064115/clean	0	-	163	0.0697776	0.930222	0.0812589	NonUniformIntronCover	1	14.3282	162	157	0.1325	-	1	15.5792	97	90	reps	0.0766317	0.0809119	0.129849	0.136085
PER2	ENSG00000132326	-0.0981749	0.0698148	2	238260053	238260827	PER2/ENSG00000132326/clean	0	-	10	0.0698148	0.930185	0.0121541	-	0.36911	0.199346	30	30	0.110329	NonUniformIntronCover	0.780105	2.35621	19	19	reps	0.0183103	0.0155344	0.0527502	0.154112
BAX	ENSG00000087088	-0.0212409	0.0698886	19	48955833	48956197	BAX/ENSG00000087088/clean	0	+	10	0.0698886	0.930111	0.0331048	NonUniformIntronCover	1	14.6197	427	427	0.0543457	-	1	23.6197	411	411	reps	0.0320034	0.0382098	0.0525438	0.0484584
WDR46	ENSG00000227057	0.0342313	0.0700075	6	33288026	33288147	WDR46/ENSG00000227057/clean	0	-	10	0.929993	0.0700075	0.0567517	-	1	8.84444	147	146	0.0225204	NonUniformIntronCover	1	3.13333	136	136	reps	0.0693302	0.0322581	0.0285515	0.0188568
TRMT1	ENSG00000104907	-0.139828	0.0700458	19	13110001	13110157	TRMT1/ENSG00000104907/clean	0	-	10	0.0700458	0.929954	0.0958409	-	1	5.3	50	50	0.235669	LowCover	0.842466	1.85	5	5	reps	0.08	0.1	0.5	0.116223
TTLL4	ENSG00000135912	-0.06816	0.0700811	2	218746231	218747002	TTLL4/ENSG00000135912/clean	0	+	10	0.0700811	0.929919	0.150864	NonUniformIntronCover	0.972405	25.4066	143	143	0.219024	-	0.976347	33.9344	121	120	reps	0.154683	0.144038	0.231555	0.206883
PRPF8	ENSG00000174231	-0.0201855	0.0701762	17	1660827	1660992	PRPF8/ENSG00000174231/clean	0	-	10	0.0701762	0.929824	0.0134428	NonUniformIntronCover	1	4.52381	332	332	0.0336283	-	1	9.04762	260	260	reps	0.00666667	0.0207254	0.0399181	0.0256536
DHX57	ENSG00000163214	-0.0865788	0.0703873	2	38855252	38856339	DHX57/ENSG00000163214/clean	0	-	33	0.0703873	0.929613	0.00524329	-	0.189753	0	36	36	0.0918221	-	0.702087	1.21327	12	12	reps	0.0110387	0	0.0957447	0.0571246
COG4	ENSG00000103051	0.092414	0.0704734	16	70508464	70509230	COG4/ENSG00000103051/clean	0	-	179	0.929527	0.0704734	0.2482	NonUniformIntronCover	1	19.8085	60	58	0.155786	-	1	17.1617	93	93	reps	0.22065	0.270866	0.164285	0.146294
SCAF4	ENSG00000156304	0.0621149	0.0704939	21	31701918	31702243	SCAF4/ENSG00000156304/clean	0	-	10	0.929506	0.0704939	0.103307	NonUniformIntronCover	0.980952	6.56693	57	57	0.0411921	-	1	2.44882	56	56	reps	0.103793	0.0930535	0.0716374	0.030303
FBRSL1	ENSG00000112787	-0.0212273	0.0705495	12	132508350	132525733	FBRSL1/ENSG00000112787/clean	0	+	3007	0.0705495	0.92945	0.0123731	-	0.68677	1.21523	97	84	0.0336004	-	0.625835	0.970271	18	18	reps	0.00848334	0.0102097	0.0452986	0.0437957
MXD3	ENSG00000213347	-0.341091	0.0705566	5	177307964	177310425	MXD3/ENSG00000213347/clean	0	-	70	0.0705566	0.929443	0.123225	-	0.943538	2.52978	17	17	0.464316	LowCover	0.922208	3.46708	4	4	reps	0.108939	0.13325	0.450789	0.432721
TLK1	ENSG00000198586	-0.035853	0.0706485	2	171006643	171006799	TLK1/ENSG00000198586/clean	0	-	10	0.0706485	0.929352	0.00970874	-	1	1	102	99	0.0455617	NonUniformIntronCover	1	3.86667	81	81	reps	0.00815217	0.0143637	0.0691824	0.0251108
RPUSD3	ENSG00000156990	-0.0366248	0.0706937	3	9840616	9840697	RPUSD3/ENSG00000156990/clean	0	-	11	0.0706937	0.929306	0.0193548	-	1	3	152	152	0.0559796	NonUniformIntronCover	1	6.28571	106	106	reps	0.0175439	0.0200598	0.0788064	0.0381679
OVGP1	ENSG00000085465	-0.186208	0.0707659	1	111421461	111421564	OVGP1/ENSG00000085465/known-exon	0	-	10	0.0707659	0.929234	0.133975	-	1	4.64103	30	30	0.320183	NonUniformIntronCover	1	8.94872	18	18	reps	0.0502749	0.179455	0.2	0.370044
SEMA3G	ENSG00000010319	-0.14966	0.0708516	3	52439771	52439866	SEMA3G/ENSG00000010319/clean	0	-	10	0.0708516	0.929148	0.0170068	-	0.294118	0	16	16	0.166667	-	0.905882	2	10	10	reps	0.0403226	0	0.142857	0.2
GAK	ENSG00000178950	-0.096145	0.0708659	4	896549	898032	GAK/ENSG00000178950/clean	0	-	10	0.0708659	0.929134	0.136214	-	1	10.4078	66	66	0.232359	-	1	16.6481	53	53	reps	0.119611	0.154998	0.169266	0.303066
RNF31	ENSG00000092098	-0.0546101	0.0709316	14	24149583	24150060	RNF31/ENSG00000092098/clean	0	+	10	0.0709316	0.929068	0.0410763	-	1	4.15508	97	97	0.0956864	NonUniformIntronCover	1	7.93583	75	75	reps	0.0188679	0.0714995	0.0863192	0.0919575
NR2C2	ENSG00000177463	-0.117838	0.0709424	3	15032500	15034669	NR2C2/ENSG00000177463/clean	0	+	27	0.0709424	0.929058	0.069827	-	0.961251	3.30303	44	44	0.187665	-	0.99113	6.46853	28	26	reps	0.0846535	0.0416977	0.200993	0.15686
FAM234A	ENSG00000167930	-0.0647842	0.0711028	16	264171	264613	FAM234A/ENSG00000167930/clean	0	+	10	0.0711028	0.928897	0.0221723	-	0.94213	2.49425	110	110	0.0869565	-	0.652778	1.33333	14	14	reps	0.0181818	0.0224719	0.100937	0.0586184
PTGES3L-AARSD1	ENSG00000108825	-0.307692	0.0711111	17	42979444	42979549	PTGES3L-AARSD1/ENSG00000108825/clean	0	-	10	0.0711111	0.928889	0	-	0	0	11	10	0.307692	LowCover	1	1.33333	3	3	reps	0	0	0.398734	0.333333
ANO9	ENSG00000185101	-0.0765849	0.0711387	11	428199	428357	ANO9/ENSG00000185101/clean	0	-	10	0.0711387	0.928861	0.0289201	NonUniformIntronCover	0.864865	1.81667	56	56	0.105505	-	1	6.13333	46	46	reps	0.0127163	0.04814	0.115385	0.0975104
KIAA0319L	ENSG00000142687	-0.0308117	0.0712312	1	35442336	35442905	KIAA0319L/ENSG00000142687/clean	0	-	10	0.0712312	0.928769	0.0191469	NonUniformIntronCover	0.969589	2.98667	149	149	0.0499586	-	1	5.62667	107	107	reps	0.00840765	0.019768	0.0447362	0.0458473
TM7SF3	ENSG00000064115	-0.0439313	0.0714409	12	26975658	26976259	TM7SF3/ENSG00000064115/clean	0	-	10	0.0714409	0.928559	0.0706467	NonUniformIntronCover	1	14.2152	187	177	0.114578	-	1	17.5992	136	108	reps	0.0635571	0.0737708	0.129976	0.101611
BRD9	ENSG00000028310	-0.0978566	0.0714801	5	886707	887360	BRD9/ENSG00000028310/clean	0	-	124	0.0714801	0.92852	0.0258404	-	0.703214	1.06103	33	33	0.123697	MinorIsoform	1	4.23474	21	21	reps	0.0588235	0.0133665	0.101897	0.125855
CCS	ENSG00000173992	0.0252967	0.0714954	11	66605416	66605488	CCS/ENSG00000173992/clean	0	+	10	0.928505	0.0714954	0.0275753	NonUniformIntronCover	1	3.34615	118	118	0.00227855	-	0.258065	0	113	113	reps	0.0273881	0.03125	0	0.00428266
TJP1	ENSG00000104067	-0.0402413	0.0715221	15	29733313	29734273	TJP1/ENSG00000104067/clean	0	-	10	0.0715221	0.928478	0.0069798	NonUniformIntronCover	0.435789	0.339474	62	62	0.0472211	-	0.834737	2.08158	42	41	reps	0.0102836	0.00968458	0.0196888	0.064717
KDM1A	ENSG00000004487	-0.0249568	0.0715749	1	23079667	23081445	KDM1A/ENSG00000004487/clean	0	+	10	0.0715749	0.928425	0.0220791	NonUniformIntronCover	1	6.00565	265	265	0.0470359	-	1	8.98305	182	182	reps	0.0180092	0.0225201	0.043826	0.0497441
OLAH	ENSG00000152463	-0.138614	0.071633	10	15064502	15065583	OLAH/ENSG00000152463/clean	0	+	146	0.071633	0.928367	0.0281297	-	0.463102	0.408	16	16	0.166744	NonUniformIntronCover	0.986096	4.80267	24	24	reps	0.0494103	0.0330011	0.132871	0.197939
TMPRSS9	ENSG00000178297	0.401515	0.0717112	19	2398862	2399017	TMPRSS9/ENSG00000178297/clean	0	+	10	0.928289	0.0717112	0.583333	-	1	7	5	5	0.181818	-	0.986207	2	9	9	reps	0.421569	0.710784	0.0268456	0.378947
FOXRED1	ENSG00000110074	-0.120392	0.0717316	11	126277175	126277434	FOXRED1/ENSG00000110074/clean	0	+	10	0.0717316	0.928268	0.0892529	NonUniformIntronCover	1	4.80198	49	48	0.209645	-	1	11.4059	43	42	reps	0.0689201	0.0990761	0.236426	0.18922
R3HDM4	ENSG00000198858	-0.0496691	0.0718198	19	899686	900060	R3HDM4/ENSG00000198858/clean	0	-	10	0.0718198	0.92818	0.0104167	-	0.881868	1	95	95	0.0600858	-	0.741758	2.30137	36	36	reps	0.0222222	0.00247179	0.0579101	0.0591484
SLC17A1	ENSG00000124568	0.15933	0.071826	6	25812992	25813094	SLC17A1/ENSG00000124568/clean	0	-	10	0.928174	0.071826	0.338817	-	1	28.1842	55	55	0.179487	-	1	7	30	30	reps	0.344199	0.338664	0.0655738	0.265909
ASF1A	ENSG00000111875	-0.0458472	0.0718359	6	118900881	118905651	ASF1A/ENSG00000111875/clean	0	+	90	0.0718359	0.928164	0.0150109	-	0.676923	1.06677	70	70	0.0608581	-	0.995726	3.5641	55	55	reps	0.0122616	0.013032	0.0587857	0.0523598
LBR	ENSG00000143815	-0.0112596	0.0719419	1	225404526	225404625	LBR/ENSG00000143815/clean	0	-	10	0.0719419	0.928058	0.00445287	-	0.696629	1.27027	284	281	0.0157125	-	1	2.72973	171	170	reps	0.00345246	0.00422977	0.0156819	0.012987
RHOT2	ENSG00000140983	0.0621337	0.0719854	16	672566	672702	RHOT2/ENSG00000140983/clean	0	+	10	0.928015	0.0719854	0.0877193	-	1	5.96154	62	62	0.0255856	-	0.960317	1.36538	52	52	reps	0.0718889	0.111111	0.0181818	0.0344828
MINDY1	ENSG00000143409	-0.205555	0.0720945	1	150997779	150998081	MINDY1/ENSG00000143409/clean	0	-	10	0.0720945	0.927906	0.0349922	-	0.616438	0.788136	17	17	0.240547	LowCover	0.811644	2.5339	7	7	reps	0.0410509	0.0485156	0.508333	0.0539957
DOCK6	ENSG00000130158	-0.0246561	0.0721417	19	11200469	11200715	DOCK6/ENSG00000130158/clean	0	-	10	0.0721417	0.927858	0.00226133	-	0.292373	0	129	129	0.0269174	-	1	2.48958	89	89	reps	0.00309271	0.00347062	0.0402232	0.0208333
EIF4G2	ENSG00000110321	-0.0121667	0.0722717	11	10801774	10802048	EIF4G2/ENSG00000110321/clean	0	-	10	0.0722717	0.927728	0.0207143	NonUniformIntronCover	1	16.8585	653	653	0.032881	-	1	22.7453	546	546	reps	0.0246882	0.0171766	0.034214	0.0312128
KMT2D	ENSG00000167548	-0.0571429	0.072338	12	49043428	49043634	KMT2D/ENSG00000167548/clean	0	-	10	0.072338	0.927662	0	-	0	0	49	49	0.0571429	-	1	2	32	32	reps	0	0	0.0493167	0.0714286
CIP2A	ENSG00000163507	0.142026	0.072338	3	108582202	108582976	CIP2A/ENSG00000163507/clean	0	-	10	0.927662	0.072338	0.163077	LowCover	0.945026	1.55882	8	8	0.0210507	-	0.301047	0.00326797	12	12	reps	0.25	0.0784077	0.0699939	0
IVD	ENSG00000128928	-0.0917213	0.0723456	15	40414982	40415400	IVD/ENSG00000128928/clean	0	+	10	0.0723456	0.927654	0.0367107	NonUniformIntronCover	0.997549	1.98171	47	47	0.128432	-	1	5.30488	34	34	reps	0.0434783	0.0322581	0.132066	0.126664
NOL7	ENSG00000225921	-0.011789	0.0724151	6	13618139	13620207	NOL7/ENSG00000225921/clean	0	+	438	0.0724151	0.927585	0.0123522	-	0.965644	7.12883	570	570	0.0241412	NonUniformIntronCover	0.971166	7.64417	309	309	reps	0.0112976	0.0120815	0.0264505	0.0177955
CHKA	ENSG00000110721	-0.0446829	0.0724285	11	68054047	68061952	CHKA/ENSG00000110721/clean	0	-	848	0.0724285	0.927572	0.0933291	-	1	29.7485	289	260	0.138012	-	0.999575	27.0584	169	133	reps	0.0852966	0.0959122	0.119347	0.155195
LRP1	ENSG00000123384	-0.0160403	0.0724587	12	57192970	57193175	LRP1/ENSG00000123384/clean	0	+	10	0.0724587	0.927541	0.00833579	-	0.928205	2.1519	256	256	0.0243761	NonUniformIntronCover	1	4.77215	191	190	reps	0.0103994	0.00687228	0.0131704	0.0316949
OBSL1	ENSG00000124006	-0.184523	0.0725402	2	219558110	219558183	OBSL1/ENSG00000124006/clean	0	-	10	0.0725402	0.92746	0.078635	-	1	1.96296	23	18	0.263158	-	1	5	14	12	reps	0	0.103516	0.322884	0.142857
ESYT2	ENSG00000117868	-0.093527	0.0726199	7	158739121	158741522	ESYT2/ENSG00000117868/clean	0	-	210	0.0726199	0.92738	0.162246	-	1	22.6591	117	103	0.255773	-	1	17.8712	52	40	reps	0.161741	0.157259	0.313969	0.222413
NT5C2	ENSG00000076685	0.0169532	0.072647	10	103090787	103090935	NT5C2/ENSG00000076685/clean	0	-	10	0.927353	0.072647	0.0169532	-	1	2.51786	146	146	0	-	0	0	136	136	reps	0.0221527	0.0125	0	0
MAP4K2	ENSG00000168067	0.0797565	0.0727771	11	64800826	64800899	MAP4K2/ENSG00000168067/clean	0	-	10	0.927223	0.0727771	0.0888889	-	1	4	41	41	0.00913242	-	0.285714	0	31	31	reps	0.0588235	0.107143	0.0253165	0
DDX5	ENSG00000108654	0.0144538	0.072824	17	64502223	64502438	DDX5/ENSG00000108654/known-exon	0	-	10	0.927176	0.072824	0.0905716	-	1	169.904	1706	1706	0.0761178	NonUniformIntronCover	1	116.169	1410	1410	reps	0.0841543	0.0950715	0.0773813	0.0741337
UBA6	ENSG00000033178	0.0650413	0.0728544	4	67646016	67646723	UBA6/ENSG00000033178/clean	0	-	10	0.927146	0.0728544	0.0894643	-	1	4.51971	46	46	0.024423	-	0.952654	1.62724	65	65	reps	0.0894605	0.0818202	0.0277778	0.0220289
PDCD5	ENSG00000105185	-0.0312279	0.072881	19	32586929	32587252	PDCD5/ENSG00000105185/known-exon	0	+	10	0.072881	0.927119	0.0803391	-	1	38.874	443	441	0.111567	-	1	38.9291	310	310	reps	0.0766001	0.0845709	0.118726	0.100225
MTG1	ENSG00000148824	-0.103031	0.0729422	10	133399619	133401528	MTG1/ENSG00000148824/clean	0	+	10	0.0729422	0.927058	0.280221	-	1	44.7714	113	113	0.383252	-	1	39.77	64	62	reps	0.268323	0.295484	0.328419	0.456479
PCNX3	ENSG00000197136	-0.0432339	0.0729877	11	65616464	65616823	PCNX3/ENSG00000197136/clean	0	+	10	0.0729877	0.927012	0.0124075	-	0.489971	0.475177	39	39	0.0556414	-	0.636103	1.53191	26	25	reps	0	0.0217862	0.0253872	0.0780296
PAPOLA	ENSG00000090060	-0.0256219	0.073037	14	96535999	96536975	PAPOLA/ENSG00000090060/clean	0	+	10	0.073037	0.926963	0.0308	NonUniformIntronCover	1	10.0103	315	315	0.0564219	-	1	16.384	274	274	reps	0.0269098	0.0345382	0.0401578	0.0780297
GLMP	ENSG00000198715	-0.0354273	0.0730518	1	156293209	156293319	GLMP/ENSG00000198715/clean	0	-	10	0.0730518	0.926948	0.00378841	-	0.27	0	71	68	0.0392157	-	1	2	49	46	reps	0.00922446	0	0.0103464	0.0666667
AC005833.1	ENSG00000255639	-0.0217885	0.0730986	12	4654922	4657747	AC005833.1/ENSG00000255639/clean	0	+	238	0.0730986	0.926901	0.0114694	NonUniformIntronCover	0.915346	2.71498	234	234	0.0332579	-	0.991882	6.81159	198	198	reps	0.0149045	0.0102256	0.0324544	0.031894
TKFC	ENSG00000149476	-0.0583744	0.0731379	11	61341514	61341822	TKFC/ENSG00000149476/clean	0	+	10	0.0731379	0.926862	0.0622326	NonUniformIntronCover	1	9.09167	137	133	0.120607	-	1	11.3833	83	79	reps	0.0459966	0.0750115	0.171429	0.09699
AC129492.3	ENSG00000263620	-0.0451133	0.0732982	17	8161766	8162248	AC129492.3/ENSG00000263620/clean	0	-	10	0.0732982	0.926702	0.0289608	-	0.911017	3.04211	101	101	0.0740741	NonUniformIntronCover	0.970339	3.6	45	45	reps	0.0465116	0.0177966	0.0758006	0.0712291
PSMC3	ENSG00000165916	-0.0271291	0.0733028	11	47418945	47419115	PSMC3/ENSG00000165916/clean	0	-	10	0.0733028	0.926697	0.00317386	-	0.50625	0.515625	159	159	0.030303	NonUniformIntronCover	1	1.9375	62	62	reps	0.00670474	0	0.0189781	0.0381232
TRIM15	ENSG00000204610	-0.071113	0.0733292	6	30167271	30168299	TRIM15/ENSG00000204610/clean	0	+	10	0.0733292	0.926671	0.194026	-	1	36.1103	147	147	0.265139	NonUniformIntronCover	1	54.1201	148	148	reps	0.211566	0.178437	0.275553	0.260423
MINK1	ENSG00000141503	-0.0290443	0.0733507	17	4891124	4891455	MINK1/ENSG00000141503/clean	0	+	10	0.0733507	0.926649	0.00390106	-	0.411215	0.27907	105	102	0.0329454	-	0.912773	1.29457	38	38	reps	0.00262377	0.00485688	0.0299184	0.0344828
GCDH	ENSG00000105607	-0.0964914	0.073352	19	12897428	12897702	GCDH/ENSG00000105607/clean	0	+	10	0.073352	0.926648	0.00377358	-	0.094697	0	25	25	0.100265	-	0.92803	1.78302	16	16	reps	0	0.0104123	0.0496	0.17095
STRIP1	ENSG00000143093	-0.136822	0.0734552	1	110037960	110038682	STRIP1/ENSG00000143093/clean	0	+	10	0.0734552	0.926545	0.158443	-	0.921348	9.79021	52	50	0.295265	NonUniformIntronCover	0.848315	9.63636	23	23	reps	0.195499	0.12449	0.235137	0.295219
ITGA6	ENSG00000091409	-0.0258939	0.0734955	2	172489658	172491023	ITGA6/ENSG00000091409/clean	0	+	10	0.0734955	0.926505	0.0326682	NonUniformIntronCover	1	9.89503	268	268	0.0585621	-	1	13.6851	202	202	reps	0.0337004	0.0310539	0.0560155	0.0633647
MAF1	ENSG00000179632	-0.0402242	0.0734986	8	144106963	144107087	MAF1/ENSG00000179632/known-exon	0	+	10	0.0734986	0.926501	0.0266092	NonUniformIntronCover	1	4.56522	167	166	0.0668334	-	1	10.4565	146	144	reps	0.0197653	0.0307461	0.0874797	0.0534979
SRPRA	ENSG00000182934	-0.0240981	0.0735186	11	126264044	126264190	SRPRA/ENSG00000182934/clean	0	-	10	0.0735186	0.926481	0.0309355	-	1	10.375	325	325	0.0550336	-	1	15.375	264	264	reps	0.0308203	0.0280229	0.0700655	0.042735
TBC1D8	ENSG00000204634	-0.0205182	0.0735733	2	101011540	101021680	TBC1D8/ENSG00000204634/clean	0	-	1200	0.0735733	0.926427	0.026165	NonUniformIntronCover	0.991275	8.38283	310	308	0.0466832	-	1	13.7603	274	273	reps	0.0244305	0.0267913	0.0477646	0.043
DLGAP4	ENSG00000080845	-0.0266134	0.0736099	20	36497066	36499587	DLGAP4/ENSG00000080845/clean	0	+	266	0.0736099	0.92639	0.030968	-	0.958758	7.41417	231	231	0.0575814	-	0.973392	16.2525	261	261	reps	0.0246846	0.0325402	0.0582391	0.0538897
MBOAT7	ENSG00000125505	-0.101363	0.0737281	19	54174431	54178764	MBOAT7/ENSG00000125505/clean	0	-	888	0.0737281	0.926272	0.112162	-	0.964877	10.7382	85	80	0.213525	NonUniformIntronCover	0.949492	8.95939	33	33	reps	0.0932512	0.129325	0.295062	0.169081
MKS1	ENSG00000011143	-0.0613393	0.0737471	17	58214387	58214740	MKS1/ENSG00000011143/clean	0	-	10	0.0737471	0.926253	0	-	0	0	36	29	0.0613393	NonUniformIntronCover	0.784257	1.56835	24	23	reps	0	0	0.142857	0.0274102
NUP188	ENSG00000095319	-0.0354419	0.0737471	9	129006123	129006238	NUP188/ENSG00000095319/clean	0	+	10	0.0737471	0.926253	0	-	0	0	72	72	0.0354419	-	0.942857	1.83721	50	50	reps	0	0	0.0555556	0.0294118
SLC17A2	ENSG00000112337	0.069077	0.0737538	6	25915646	25915735	SLC17A2/ENSG00000112337/clean	0	-	10	0.926246	0.0737538	0.241618	-	1	46.5152	132	132	0.172541	-	1	29.8182	134	134	reps	0.271108	0.213394	0.154762	0.189355
RSKR	ENSG00000167524	-0.327559	0.0737854	17	28612366	28612617	RSKR/ENSG00000167524/clean	0	-	29	0.0737854	0.926215	0.325843	-	1	7.73333	15	15	0.653402	-	1	11.3111	5	5	reps	0.296875	0.354582	0.376443	1
TSC22D1	ENSG00000102804	-0.0158041	0.0738192	13	44436095	44436503	TSC22D1/ENSG00000102804/clean	0	-	10	0.0738192	0.926181	0.00303518	NonUniformIntronCover	0.417085	0.29375	137	112	0.0188393	-	0.879397	1.8625	97	74	reps	0.00526781	0.00441233	0.0102646	0.0215264
CPSF1	ENSG00000071894	-0.0317942	0.0738245	8	144393796	144393882	CPSF1/ENSG00000071894/clean	0	-	10	0.0738245	0.926176	0.00729927	NonUniformIntronCover	1	1	135	135	0.0390935	-	1	2.15625	53	53	reps	0.0045738	0.0135135	0.026601	0.047619
ECI1	ENSG00000167969	-0.0159455	0.0738995	16	2243224	2243317	ECI1/ENSG00000167969/clean	0	-	10	0.0738995	0.9261	0.000642158	NonUniformIntronCover	0.144578	0	223	223	0.0165877	-	0.831325	1.4	83	83	reps	0.00121347	0	0.0419162	0.0042343
KLC4	ENSG00000137171	-0.0342728	0.0739964	6	43073965	43074621	KLC4/ENSG00000137171/clean	0	+	10	0.0739964	0.926004	0.0148906	NonUniformIntronCover	0.99226	2.16154	143	142	0.0491634	-	1	5.48077	106	106	reps	0.00796269	0.0154867	0.0392881	0.0546661
LAMA5	ENSG00000130702	-0.0603096	0.0740741	20	62332717	62333089	LAMA5/ENSG00000130702/clean	0	-	10	0.0740741	0.925926	0.0230237	-	0.70442	1.39041	59	59	0.0833333	-	0.726519	1	11	11	reps	0.0172835	0.0174092	0.107935	0.0502842
ITPR2	ENSG00000123104	-0.0390353	0.0742916	12	26657892	26658010	ITPR2/ENSG00000123104/clean	0	-	10	0.0742916	0.925708	0.00356102	NonUniformIntronCover	0.407407	0.840909	111	111	0.0425963	-	1	5.25	114	114	reps	0.00748809	0	0.044437	0.0311591
NAXD	ENSG00000213995	-0.11275	0.0743516	13	110637249	110638377	NAXD/ENSG00000213995/clean	0	+	146	0.0743516	0.925648	0.133616	-	1	8.48223	54	54	0.246366	NonUniformIntronCover	1	6.53807	20	20	reps	0.122419	0.133803	0.225933	0.259398
CNNM3	ENSG00000168763	-0.0736596	0.0743516	2	96829134	96832551	CNNM3/ENSG00000168763/clean	0	+	170	0.0743516	0.925648	0.0708274	-	0.996612	8.46112	110	107	0.144487	NonUniformIntronCover	0.979366	7.4311	44	42	reps	0.08704	0.0608507	0.195345	0.115162
DEF8	ENSG00000140995	-0.0591445	0.0744009	16	89964575	89965860	DEF8/ENSG00000140995/clean	0	+	10	0.0744009	0.925599	0.0344828	-	0.985098	3.14286	87	87	0.0936273	NonUniformIntronCover	0.924706	2.89237	28	28	reps	0.0320824	0.0348019	0.156456	0.0530576
SUPT16H	ENSG00000092201	-0.0370631	0.0744858	14	21358002	21358314	SUPT16H/ENSG00000092201/clean	0	-	10	0.0744858	0.925514	0.0493811	-	1	12.623	243	243	0.0864442	-	1	19.3033	204	204	reps	0.0389013	0.0572991	0.0838989	0.0896202
TCTN3	ENSG00000119977	0.0227846	0.0745623	10	95687355	95687591	TCTN3/ENSG00000119977/clean	0	-	10	0.925438	0.0745623	0.0238407	NonUniformIntronCover	1	3.95652	162	162	0.00105613	-	0.119469	0	112	112	reps	0.0397822	0.0134901	0.00220751	0
EHMT2	ENSG00000204371	0.125479	0.0746283	6	31884559	31884644	EHMT2/ENSG00000204371/clean	0	-	10	0.925372	0.0746283	0.239041	-	1	13.1935	42	41	0.113562	-	1	4.48387	35	35	reps	0.260805	0.238185	0.0437158	0.147906
KLF10	ENSG00000155090	-0.0118171	0.0746449	8	102652061	102652163	KLF10/ENSG00000155090/clean	0	-	10	0.0746449	0.925355	0.00151158	NonUniformIntronCover	0.543478	0.631579	358	358	0.0133287	-	1	4.05263	299	299	reps	0.00149233	0.00272361	0.0205479	0.0034497
GDPD3	ENSG00000102886	0.0357143	0.0746464	16	30112424	30112522	GDPD3/ENSG00000102886/clean	0	-	10	0.925354	0.0746464	0.0357143	-	1	2	54	54	0	-	0	0	77	77	reps	0.0555556	0.0263158	0	0
DSC2	ENSG00000134755	-0.0240802	0.0747886	18	31068212	31068893	DSC2/ENSG00000134755/clean	0	-	66	0.0747886	0.925211	0.00239051	-	0.273171	0	114	109	0.0264707	-	0.952846	2.20243	81	72	reps	0	0.00418504	0.0159268	0.029225
MYADM	ENSG00000179820	-0.0141298	0.0748972	19	53869838	53873527	MYADM/ENSG00000179820/clean	0	+	376	0.0748972	0.925103	0.00573247	-	0.641413	1.70083	295	293	0.0198623	NonUniformIntronCover	0.663447	3.54635	175	175	reps	0.00381176	0.00348322	0.0207228	0.0113962
USP21	ENSG00000143258	-0.151656	0.0749508	1	161163981	161164163	USP21/ENSG00000143258/clean	0	+	10	0.0749508	0.925049	0.293889	-	1	21.6429	48	47	0.445545	-	1	28.9286	31	31	reps	0.245039	0.330737	0.440671	0.448548
VPS51	ENSG00000149823	-0.0652474	0.0749678	11	65108914	65109279	VPS51/ENSG00000149823/clean	0	+	10	0.0749678	0.925032	0.0273922	-	1	2.05594	73	73	0.0926396	NonUniformIntronCover	1	3.06294	30	30	reps	0.0468592	0.0110732	0.0824931	0.0822302
TMEM237	ENSG00000155755	-0.0528067	0.0751168	2	201632208	201633310	TMEM237/ENSG00000155755/clean	0	-	10	0.0751168	0.924883	0.0162688	-	0.845238	1.28995	78	76	0.0690755	-	0.857143	2.22603	29	29	reps	0.0238379	0.0086246	0.029878	0.109756
HTT	ENSG00000197386	-0.0545394	0.0752788	4	3215211	3217764	HTT/ENSG00000197386/clean	0	+	270	0.0752788	0.924721	0.0199989	-	0.717477	1.18361	58	57	0.0745383	NonUniformIntronCover	0.993868	3.70492	46	45	reps	0.0131124	0.0158799	0.0678829	0.0683072
BPIFB2	ENSG00000078898	-0.0047512	0.0753366	20	33017102	33018258	BPIFB2/ENSG00000078898/clean	0	+	10	0.0753366	0.924663	0.0111931	-	1	27.1109	2392	2392	0.0159443	NonUniformIntronCover	1	33.6043	2069	2069	reps	0.0110891	0.0110715	0.0178876	0.0141112
ARSA	ENSG00000100299	0.135484	0.0753679	22	50626760	50626833	ARSA/ENSG00000100299/clean	0	-	10	0.924632	0.0753679	0.2	-	1	9	36	36	0.0645161	-	1	2	28	28	reps	0.157895	0.227468	0	0.105263
PACS2	ENSG00000179364	-0.17712	0.0753868	14	105391766	105392618	PACS2/ENSG00000179364/clean	0	+	10	0.0753868	0.924613	0.0476506	-	0.627078	1.70118	34	28	0.224771	LowCover	0.774347	1.15976	4	3	reps	0.0246163	0.0347199	1	0.106394
HEPACAM	ENSG00000165478	0.0427206	0.0753875	11	124924010	124924727	HEPACAM/ENSG00000165478/clean	0	-	10	0.924613	0.0753875	0.0784187	-	1	11.5724	136	135	0.0356981	NonUniformIntronCover	1	4.73852	128	128	reps	0.0667533	0.0867601	0.0366766	0.0331455
GTF2H4	ENSG00000213780	0.0185272	0.0753974	6	30911499	30911683	GTF2H4/ENSG00000213780/clean	0	+	10	0.924603	0.0753974	0.0196435	-	0.706897	1.54286	77	77	0.00111625	-	0.12069	0	108	108	reps	0.0219035	0.0118315	0.00236088	0
DHX16	ENSG00000204560	0.0283401	0.0754289	6	30656509	30656596	DHX16/ENSG00000204560/clean	0	-	10	0.924571	0.0754289	0.03125	-	1	3.06452	95	95	0.00290994	-	0.25974	0	89	89	reps	0.00686059	0.0588235	0	0.00487686
CCNJ	ENSG00000107443	-0.11205	0.0754367	10	96050466	96056700	CCNJ/ENSG00000107443/clean	0	+	260	0.0754367	0.924563	0.0638121	-	0.952461	2.18117	31	31	0.175862	-	0.870941	2.56067	12	11	reps	0.0397248	0.0614244	0.225384	0.0895672
TUBGCP2	ENSG00000130640	-0.0496334	0.0755439	10	133285628	133288128	TUBGCP2/ENSG00000130640/clean	0	-	150	0.0755439	0.924456	0.0215128	NonUniformIntronCover	0.723404	1.38511	63	63	0.0711462	-	0.826809	1.8383	24	24	reps	0.00920961	0.0183925	0.124278	0.0532783
RPH3AL	ENSG00000181031	-0.0498086	0.0755439	17	321415	327466	RPH3AL/ENSG00000181031/clean	0	-	110	0.0755439	0.924456	0.0194793	-	0.72513	1.25158	60	58	0.0692879	-	0.838916	1.78671	22	21	reps	0.0124045	0.0164721	0.152658	0.0290519
RASSF4	ENSG00000107551	-0.0599348	0.0755891	10	44984113	44984812	RASSF4/ENSG00000107551/clean	0	+	10	0.0755891	0.924411	0.0230426	-	0.899855	1.76895	70	70	0.0829774	NonUniformIntronCover	0.943396	2.80505	25	25	reps	0.0177189	0.0284111	0.0529801	0.0798871
PFAS	ENSG00000178921	-0.127825	0.075625	17	8254301	8255026	PFAS/ENSG00000178921/clean	0	+	110	0.075625	0.924375	0	-	0	0	29	29	0.127825	-	0.717073	1.46559	10	10	reps	0	0	0.253641	0.0621823
IQSEC1	ENSG00000144711	-0.0353501	0.075646	3	12908525	12909272	IQSEC1/ENSG00000144711/clean	0	-	10	0.075646	0.924354	0.0191816	-	0.811398	2.28814	115	114	0.0545317	NonUniformIntronCover	0.957938	3.92203	68	64	reps	0.0208552	0.0094086	0.0402248	0.0651879
TANC1	ENSG00000115183	-0.147097	0.0757283	2	159196793	159198974	TANC1/ENSG00000115183/clean	0	+	10	0.0757283	0.924272	0.0158063	-	0.240903	0	14	14	0.162903	-	0.728696	1.75144	9	9	reps	0.023587	0.0151217	0.0648959	0.262935
INSIG2	ENSG00000125629	0.0176468	0.0757542	2	118103321	118106736	INSIG2/ENSG00000125629/clean	0	+	188	0.924246	0.0757542	0.0905715	-	1	88.1387	885	883	0.0729247	NonUniformIntronCover	1	88.0217	1119	1117	reps	0.0916607	0.0894488	0.0658131	0.0779248
DNHD1	ENSG00000179532	-0.231811	0.075841	11	6497667	6497770	DNHD1/ENSG00000179532/known-exon	0	+	10	0.075841	0.924159	0.358621	-	1	17.3333	31	26	0.590432	MinorIsoform	1	12.9744	9	5	reps	0.328947	0.396018	0.558074	0.613861
CNOT1	ENSG00000125107	-0.0182603	0.0758535	16	58556993	58558472	CNOT1/ENSG00000125107/clean	0	-	120	0.0758535	0.924147	0.00670018	-	0.908021	1.64587	229	229	0.0249605	-	0.857984	3.71193	131	131	reps	0.00476644	0.00823156	0.018943	0.0341814
SLC26A6	ENSG00000225697	0.0110991	0.0758933	3	48626354	48626630	SLC26A6/ENSG00000225697/clean	0	-	10	0.924107	0.0758933	0.0232605	NonUniformIntronCover	1	12.7407	534	534	0.0121614	-	1	5.49074	445	445	reps	0.0189011	0.0268743	0.0105284	0.0130013
NINL	ENSG00000101004	-0.069108	0.0759109	20	25455786	25458382	NINL/ENSG00000101004/clean	0	-	290	0.0759109	0.924089	0.117185	-	1	17.9199	133	133	0.186293	NonUniformIntronCover	1	15.5682	68	66	reps	0.108827	0.121022	0.260337	0.141628
EBF4	ENSG00000088881	-0.155279	0.075961	20	2748630	2749400	EBF4/ENSG00000088881/clean	0	+	10	0.075961	0.924039	0.0203758	-	0.540789	0.628289	26	20	0.175655	LowCover	0.813158	1.91776	9	6	reps	0.0245572	0.0402939	0.425331	0.0538858
PRRC2A	ENSG00000204469	-0.0254992	0.075961	6	31620858	31622689	PRRC2A/ENSG00000204469/clean	0	+	10	0.075961	0.924039	0.0115192	MinorIsoform	0.787479	1.24691	107	55	0.0370184	-	0.783635	1.61454	42	33	reps	0.00780966	0.00994423	0.0236401	0.0304805
RRN3	ENSG00000085721	-0.0249628	0.0760789	16	15092614	15094144	RRN3/ENSG00000085721/clean	0	-	417	0.0760789	0.923921	0.00144252	-	0.14735	0	102	102	0.0264053	NonUniformIntronCover	0.869721	1.97987	73	73	reps	0	0.00219442	0.027027	0.0151856
CTTN	ENSG00000085733	-0.0222348	0.0761228	11	70431280	70433100	CTTN/ENSG00000085733/clean	0	+	10	0.0761228	0.923877	0.0149291	NonUniformIntronCover	0.890055	3.30387	218	215	0.0371639	-	0.948619	2.81768	73	73	reps	0.017666	0.0133642	0.050396	0.0243986
CDC23	ENSG00000094880	0.0329304	0.0761525	5	138198523	138198604	CDC23/ENSG00000094880/clean	0	-	10	0.923848	0.0761525	0.0329304	-	1	2.72414	80	80	0	-	0	0	75	75	reps	0.0277778	0.0425532	0	0
USO1	ENSG00000138768	-0.0115091	0.0761584	4	75800799	75801078	USO1/ENSG00000138768/clean	0	+	10	0.0761584	0.923842	0.00157428	NonUniformIntronCover	0.509294	0.522936	323	323	0.0130834	-	1	2.65138	200	200	reps	0.00357376	0	0.00877193	0.0187293
REC8	ENSG00000100918	-0.216229	0.0761893	14	24179726	24179799	REC8/ENSG00000100918/clean	0	+	10	0.0761893	0.923811	0.176271	NonUniformIntronCover	1	5.77778	27	27	0.3925	-	1	5.81481	9	8	reps	0.1875	0.169231	0.4375	0.295652
DPAGT1	ENSG00000172269	0.0339609	0.0762744	11	119100408	119100629	DPAGT1/ENSG00000172269/clean	0	-	11	0.923726	0.0762744	0.0389484	-	1	3.80952	94	94	0.00498753	NonUniformIntronCover	0.571429	0.845238	114	114	reps	0.0484282	0.0303549	0	0.00913242
RNF31	ENSG00000092098	-0.094096	0.076307	14	24158011	24158141	RNF31/ENSG00000092098/clean	0	+	10	0.076307	0.923693	0.144766	NonUniformIntronCover	1	12.1875	72	70	0.238862	-	1	19.7708	62	62	reps	0.120216	0.167503	0.169191	0.327649
DNASE2	ENSG00000105612	-0.131579	0.0763558	19	12880880	12880971	DNASE2/ENSG00000105612/clean	0	-	10	0.0763558	0.923644	0	-	0	0	19	19	0.131579	-	1	1.81818	12	12	reps	0	0	0.333333	0.0592334
AC011455.2	ENSG00000269547	-0.119561	0.0764111	19	38922267	38926204	AC011455.2/ENSG00000269547/clean	0	-	460	0.0764111	0.923589	0.0546258	-	0.771355	2.31129	39	39	0.174187	NonUniformIntronCover	0.734254	2.10927	10	10	reps	0.0476573	0.0563847	0.138166	0.153877
PTMA	ENSG00000187514	0.0059964	0.0764617	2	231711983	231712442	PTMA/ENSG00000187514/clean	0	+	10	0.923538	0.0764617	0.0213649	-	1	53.0718	2426	2424	0.0153685	-	1	33.558	2147	2143	reps	0.0211225	0.0222412	0.0098488	0.0200134
COL7A1	ENSG00000114270	-0.0685037	0.0765052	3	48575902	48576248	COL7A1/ENSG00000114270/clean	0	-	10	0.0765052	0.923495	0.00841941	-	0.28869	0	34	34	0.0769231	-	0.735119	1	12	12	reps	0	0.0135607	0.101604	0.0236613
KIAA1522	ENSG00000162522	-0.0439353	0.0765369	1	32772441	32772864	KIAA1522/ENSG00000162522/clean	0	+	10	0.0765369	0.923463	0.0117647	-	0.74092	1	83	83	0.0557	NonUniformIntronCover	0.840194	5.13174	87	87	reps	0.0152012	0.00916031	0.0720933	0.0296699
DDHD2	ENSG00000085788	0.0218899	0.0766085	8	38237627	38238088	DDHD2/ENSG00000085788/clean	0	+	10	0.923392	0.0766085	0.0293537	NonUniformIntronCover	1	4.59669	152	152	0.00746382	-	0.649667	1.08287	144	143	reps	0.0338983	0.0227337	0	0.0144224
SPIRE2	ENSG00000204991	-0.102704	0.0766805	16	89860795	89863475	SPIRE2/ENSG00000204991/clean	0	+	150	0.0766805	0.92332	0.263616	-	1	46.8962	121	108	0.36632	NonUniformIntronCover	0.990119	27.748	48	38	reps	0.284383	0.24681	0.418929	0.298744
TRAPPC12	ENSG00000171853	-0.068504	0.0766901	2	3477795	3478845	TRAPPC12/ENSG00000171853/clean	0	+	60	0.0766901	0.92331	0.142651	NonUniformIntronCover	1	26.9545	161	158	0.211155	-	1	29.4444	103	100	reps	0.127041	0.138729	0.198116	0.221753
SPATA20	ENSG00000006282	-0.0847458	0.0767336	17	50550917	50550997	SPATA20/ENSG00000006282/clean	0	+	10	0.0767336	0.923266	0	-	0	0	27	26	0.0847458	-	1	2.5	27	27	reps	0	0	0.0990099	0.0666667
ASPM	ENSG00000066279	-0.0633437	0.0767891	1	197128665	197129186	ASPM/ENSG00000066279/clean	0	-	10	0.0767891	0.923211	0	-	0	0	60	60	0.0633437	-	0.776908	1.4878	22	22	reps	0	0	0.0769231	0.0485943
PRRC2A	ENSG00000204469	-0.0540565	0.0768086	6	31629334	31629547	PRRC2A/ENSG00000204469/clean	0	+	10	0.0768086	0.923191	0.0896135	NonUniformIntronCover	1	14.4699	147	146	0.14367	-	1	17.9518	107	106	reps	0.0939238	0.0918403	0.157768	0.133612
CLCN6	ENSG00000011021	-0.0408428	0.0768167	1	11828219	11828457	CLCN6/ENSG00000011021/clean	0	+	10	0.0768167	0.923183	0.0249647	-	0.789474	2.30435	90	69	0.0658075	-	1	3.66304	52	40	reps	0	0.0458081	0.0769231	0.0584795
PABPC1L	ENSG00000101104	-0.0197548	0.0770706	20	44933185	44935390	PABPC1L/ENSG00000101104/clean	0	+	163	0.0770706	0.922929	0.00771986	NonUniformIntronCover	0.904505	2.11614	271	271	0.0274747	-	0.904505	3.36186	113	113	reps	0.00410403	0.00954134	0.0289452	0.0203756
KRR1	ENSG00000111615	-0.0196736	0.0772755	12	75502000	75503903	KRR1/ENSG00000111615/clean	0	-	10	0.0772755	0.922724	0.00613497	NonUniformIntronCover	0.777602	1	162	161	0.0258086	-	0.79028	1.722	65	65	reps	0.00914829	0.00414765	0.0108923	0.0239946
REEP4	ENSG00000168476	-0.0553244	0.0775373	8	22139529	22139962	REEP4/ENSG00000168476/clean	0	-	10	0.0775373	0.922463	0.0170728	NonUniformIntronCover	0.851064	1.16374	67	67	0.0723972	-	0.877069	2.02924	26	26	reps	0.0337101	0.0105872	0.0403811	0.122668
POM121C	ENSG00000272391	-0.0458194	0.0776218	7	75424225	75424525	POM121C/ENSG00000272391/clean	0	-	80	0.0776218	0.922378	0.0204082	-	0.895455	2	96	96	0.0662276	NonUniformIntronCover	0.886364	6.17045	87	87	reps	0.0113529	0.0186503	0.0889039	0.0363248
SNX5	ENSG00000089006	-0.0090306	0.0776395	20	17943195	17947485	SNX5/ENSG00000089006/clean	0	-	561	0.0776395	0.92236	0.034256	NonUniformIntronCover	1	77.6463	2184	2184	0.0432866	-	1	68.7274	1517	1516	reps	0.0347103	0.0336069	0.045635	0.0410258
STK19	ENSG00000204344	-0.0513047	0.0776673	6	31972511	31972620	STK19/ENSG00000204344/clean	0	+	10	0.0776673	0.922333	0.0075188	NonUniformIntronCover	0.333333	0.097561	44	42	0.0588235	-	1	1	16	16	reps	0.0142857	0.013289	0.25	0.0145482
CHD9	ENSG00000177200	-0.0526643	0.0776723	16	53307953	53308685	CHD9/ENSG00000177200/clean	0	+	10	0.0776723	0.922328	0.00557335	-	0.240997	0	33	33	0.0582377	NonUniformIntronCover	0.885042	1.85517	24	24	reps	0.00884686	0	0.0769231	0.0337546
BUD23	ENSG00000071462	-0.0174469	0.0778124	7	73686731	73686817	BUD23/ENSG00000071462/clean	0	+	13	0.0778124	0.922188	0	-	0	0	149	149	0.0174469	-	1	1.93548	109	109	reps	0	0	0.00377913	0.029872
MBD6	ENSG00000166987	-0.0382545	0.077836	12	57528017	57528146	MBD6/ENSG00000166987/clean	0	+	13	0.077836	0.922164	0.00704935	-	0.362069	0.166667	51	49	0.0453039	-	0.758621	1.70833	36	33	reps	0	0.0154982	0.0431472	0.0416667
ALDOC	ENSG00000109107	0.0137424	0.0778414	17	28574856	28574951	ALDOC/ENSG00000109107/clean	0	-	10	0.922159	0.0778414	0.0137424	-	0.682353	2.82857	203	203	0	-	0	0	184	184	reps	0.0196663	0.00622117	0	0
OAF	ENSG00000184232	-0.0426894	0.0778799	11	120226996	120228867	OAF/ENSG00000184232/clean	0	+	10	0.0778799	0.92212	0.00552477	NonUniformIntronCover	0.344438	0.111409	62	62	0.0482142	-	0.694788	1.1651	23	23	reps	0.00778087	0.00310692	0.0572442	0.0344649
FTSJ3	ENSG00000108592	-0.0606989	0.0779686	17	63821843	63821983	FTSJ3/ENSG00000108592/clean	0	-	10	0.0779686	0.922031	0.0703911	-	1	7.26923	96	95	0.13109	-	1	10.7115	71	71	reps	0.0869565	0.0570853	0.0909091	0.171634
SPAG4	ENSG00000061656	-0.087061	0.0780854	20	35617840	35618086	SPAG4/ENSG00000061656/clean	0	+	10	0.0780854	0.921915	0.268349	NonUniformIntronCover	1	50.6146	138	105	0.35541	-	1	48.5208	88	67	reps	0.252872	0.288467	0.345116	0.363855
HMGN4	ENSG00000182952	-0.0513625	0.0781182	6	26538501	26545126	HMGN4/ENSG00000182952/clean	0	+	329	0.0781182	0.921882	0.0500015	-	0.993964	7.36865	135	130	0.101364	NonUniformIntronCover	0.999841	7.21905	59	55	reps	0.0536824	0.0484965	0.107313	0.0914256
LMF2	ENSG00000100258	-0.376352	0.0781269	22	50507035	50507581	LMF2/ENSG00000100258/clean	0	-	129	0.0781269	0.921873	0.274641	-	0.944844	4.92216	11	11	0.650993	LowCover	1	3.73054	2	2	reps	0.186248	0.396567	0.398268	0.742284
PIP4P1	ENSG00000165782	0.0589629	0.078224	14	20458702	20459205	PIP4P1/ENSG00000165782/clean	0	-	10	0.921776	0.078224	0.148275	NonUniformIntronCover	1	20.0201	115	115	0.0893121	-	1	12.1608	124	124	reps	0.124592	0.166245	0.10158	0.0723266
BGLAP	ENSG00000242252	-0.288654	0.0782248	1	156242591	156242761	BGLAP/ENSG00000242252/clean	0	+	10	0.0782248	0.921775	0.250914	-	1	5.35938	16	16	0.539568	LowCover	1	4.6875	4	4	reps	0.149905	0.307692	0.636364	0.5
SMOX	ENSG00000088826	-0.0220654	0.0782434	20	4183654	4187269	SMOX/ENSG00000088826/clean	0	+	610	0.0782434	0.921757	0.00424983	-	0.439601	0.349127	103	96	0.0263152	-	0.687854	1.05403	39	35	reps	0.00699133	0.00603655	0.0352688	0.0145428
HNRNPLL	ENSG00000143889	-0.128842	0.0782741	2	38591648	38602437	HNRNPLL/ENSG00000143889/clean	0	-	639	0.0782741	0.921726	0.0359729	-	0.670542	1.04483	28	27	0.164815	-	0.760296	1.9734	10	10	reps	0.0232706	0.0444851	0.0943699	0.125641
LRP5	ENSG00000162337	-0.00910902	0.0784319	11	68365702	68386315	LRP5/ENSG00000162337/clean	0	+	280	0.0784319	0.921568	0.00520238	NonUniformIntronCover	0.698716	1.53227	293	275	0.0143114	-	0.595288	0.764352	41	35	reps	0.00338486	0.00400994	0.0643249	0.0112676
XYLB	ENSG00000093217	-0.0760719	0.0785399	3	38368257	38370055	XYLB/ENSG00000093217/clean	0	+	10	0.0785399	0.92146	0.0309801	NonUniformIntronCover	0.911074	1.75838	55	55	0.107052	-	0.962528	3.71648	31	31	reps	0.0229508	0.0333333	0.0754132	0.120326
PIGS	ENSG00000087111	0.0449438	0.0786396	17	28570963	28571048	PIGS/ENSG00000087111/known-exon	0	-	10	0.92136	0.0786396	0.0449438	-	1	4	85	85	0	-	0	0	59	59	reps	0.0217391	0.0697674	0	0
ITGAV	ENSG00000138448	-0.0328679	0.0786772	2	186675717	186675819	ITGAV/ENSG00000138448/clean	0	+	10	0.0786772	0.921323	0.0287157	-	1	4.78947	161	161	0.0615836	-	1	10.5	159	159	reps	0.0207417	0.038279	0.0639296	0.0589769
ZNF649	ENSG00000198093	-0.192025	0.0787172	19	51896567	51896851	ZNF649/ENSG00000198093/clean	0	-	10	0.0787172	0.921283	0	-	0	0	12	11	0.192025	LowCover	0.708029	1.66364	7	7	reps	0	0	0.249147	0.0452962
ABCA1	ENSG00000165029	-0.0487882	0.0787172	9	104825887	104826947	ABCA1/ENSG00000165029/clean	0	-	10	0.0787172	0.921283	0.00808043	-	0.45619	0.390476	56	56	0.0568686	-	0.977143	2.4119	40	40	reps	0.00756144	0.0103375	0.0575275	0.0318615
ENTPD4	ENSG00000197217	0.0598659	0.0787942	8	23433154	23434316	ENTPD4/ENSG00000197217/clean	0	-	10	0.921206	0.0787942	0.109015	-	1	6.72944	55	54	0.0491491	-	1	3.4632	67	67	reps	0.090402	0.118483	0.0843116	0.0238095
HNRNPH1	ENSG00000169045	0.020119	0.0788438	5	179617932	179617988	HNRNPH1/ENSG00000169045/clean	0	-	10	0.921156	0.0788438	0.139996	-	1	199.9	1224	1223	0.119877	-	1	148.6	1081	1080	reps	0.149595	0.131189	0.125536	0.116348
P3H3	ENSG00000110811	-0.0847478	0.078929	12	6834049	6836984	P3H3/ENSG00000110811/clean	0	+	10	0.078929	0.921071	0.00729917	-	0.522051	0.555081	71	70	0.092047	NonUniformIntronCover	0.705299	1.4193	14	12	reps	0.00641162	0.00961171	0.363439	0.0367809
GPR108	ENSG00000125734	0.0254397	0.0789578	19	6733674	6733844	GPR108/ENSG00000125734/clean	0	-	10	0.921042	0.0789578	0.0341831	NonUniformIntronCover	1	4.67188	132	132	0.00874344	-	1	1.09375	124	124	reps	0.0205643	0.0443566	0.00599068	0.0144928
COASY	ENSG00000068120	-0.0326791	0.0789996	17	42563322	42563960	COASY/ENSG00000068120/clean	0	+	10	0.0789996	0.921	0.0854169	-	1	39.5992	424	423	0.118096	-	1	36.8254	275	273	reps	0.0791121	0.0897654	0.0994873	0.134368
TMEM198	ENSG00000188760	-0.0192302	0.079024	2	219549354	219549716	TMEM198/ENSG00000188760/clean	0	+	10	0.079024	0.920976	0.0194158	-	1	7.14789	361	360	0.038646	-	1	5.78873	144	141	reps	0.0228621	0.0141837	0.0426595	0.0366806
TCEA2	ENSG00000171703	0.0373097	0.0792135	20	64070414	64070488	TCEA2/ENSG00000171703/known-exon	0	+	10	0.920786	0.0792135	0.047619	-	1	4	80	79	0.0103093	NonUniformIntronCover	1	1	96	95	reps	0.037037	0.0640913	0.00459526	0.0188679
INPPL1	ENSG00000165458	-0.083242	0.0792535	11	72233522	72233654	INPPL1/ENSG00000165458/clean	0	+	10	0.0792535	0.920746	0.260355	-	1	45.76	130	130	0.343597	-	1	57.58	109	109	reps	0.29296	0.251203	0.326791	0.362819
JMJD1C	ENSG00000171988	-0.0694479	0.0793691	10	63215455	63215552	JMJD1C/ENSG00000171988/clean	0	-	10	0.0793691	0.920631	0.0964021	-	1	10.0286	94	84	0.16585	-	1	14.5143	73	67	reps	0.119822	0.0781387	0.170732	0.158965
EGLN2	ENSG00000269858	-0.0334129	0.0793696	19	40807274	40807483	EGLN2/ENSG00000269858/clean	0	+	10	0.0793696	0.92063	0	-	0	0	69	68	0.0334129	-	1	1.7284	50	50	reps	0	0	0.0519663	0.017381
PACS2	ENSG00000179364	0.0724927	0.0793701	14	105382913	105383358	PACS2/ENSG00000179364/clean	0	+	10	0.92063	0.0793701	0.080292	NonUniformIntronCover	1	4.71429	54	51	0.00779928	-	0.243678	0	31	28	reps	0.0959119	0.062392	0	0.0104836
SHPRH	ENSG00000146414	0.172143	0.0794247	6	145886787	145888019	SHPRH/ENSG00000146414/clean	0	-	10	0.920575	0.0794247	0.23641	NonUniformIntronCover	0.996727	5.26327	13	13	0.0642674	-	0.928805	1.78571	23	23	reps	0.301621	0.147661	0.106729	0.0271733
AP1G1	ENSG00000166747	-0.0349655	0.0794335	16	71750332	71753832	AP1G1/ENSG00000166747/clean	0	-	393	0.0794335	0.920567	0.0258308	-	0.965562	3.23492	122	122	0.0607963	NonUniformIntronCover	0.953009	6.7321	104	103	reps	0.0220697	0.0242251	0.0711172	0.0464919
SHC2	ENSG00000129946	0.170699	0.0794544	19	436431	436629	SHC2/ENSG00000129946/clean	0	-	10	0.920546	0.0794544	0.518049	-	1	55.8947	50	50	0.34735	-	1	15.4342	29	29	reps	0.507644	0.52533	0.25	0.379085
JAG1	ENSG00000101384	0.0192469	0.0794642	20	10645256	10645355	JAG1/ENSG00000101384/clean	0	-	10	0.920536	0.0794642	0.0250609	-	1	4.72973	184	184	0.00581395	-	1	1	171	170	reps	0.0319081	0.0194856	0	0.00970874
TSC2	ENSG00000103197	0.0484261	0.0794861	16	2087941	2088047	TSC2/ENSG00000103197/clean	0	+	10	0.920514	0.0794861	0.049604	NonUniformIntronCover	1	2.975	57	57	0.00117786	-	0.0625	0	53	53	reps	0.106599	0.0085571	0.00311526	0.00189036
IREB2	ENSG00000136381	-0.0489941	0.0795427	15	78488336	78488646	IREB2/ENSG00000136381/clean	0	+	10	0.0795427	0.920457	0.0538959	NonUniformIntronCover	1	7.29167	128	128	0.10289	-	1	11.125	97	97	reps	0.0559758	0.0529595	0.0913893	0.116685
CAMSAP1	ENSG00000130559	-0.0771357	0.0795529	9	135819146	135820838	CAMSAP1/ENSG00000130559/clean	0	-	40	0.0795529	0.920447	0.0137734	-	0.391041	0.228097	28	28	0.0909091	LowCover	0.737893	1	10	8	reps	0.0104081	0.0268041	0.118149	0.059149
BCLAF3	ENSG00000173681	-0.109271	0.0795529	X	19965706	19966079	BCLAF3/ENSG00000173681/clean	0	-	10	0.0795529	0.920447	0.00518743	-	0.146006	0	27	27	0.114458	-	0.69146	1.29252	10	10	reps	0.00493421	0.00804615	0.0786802	0.147887
PKD1L2	ENSG00000166473	0.432265	0.0795573	16	81112373	81117370	PKD1L2/ENSG00000166473/clean	0	-	220	0.920443	0.0795573	0.856359	LowCover	0.931547	5.9618	1	1	0.424094	-	0.966925	8.83673	12	10	reps	0.742522	1	0.422519	0.410938
PTPRH	ENSG00000080031	0.0561299	0.0795838	19	55181903	55182015	PTPRH/ENSG00000080031/clean	0	-	10	0.920416	0.0795838	0.118712	-	1	19.6667	138	138	0.0625821	-	1	6.80952	98	98	reps	0.106383	0.132919	0.0647333	0.0634921
TUBGCP3	ENSG00000126216	-0.0429768	0.0796361	13	112519043	112519885	TUBGCP3/ENSG00000126216/clean	0	-	10	0.0796361	0.920364	0.00800545	-	0.395433	0.239521	49	46	0.0509823	-	0.800481	1.88024	35	34	reps	0.0067253	0.01002	0.0664596	0.0332855
NRDE2	ENSG00000119720	0.127069	0.0796518	14	90278461	90279061	NRDE2/ENSG00000119720/clean	0	-	10	0.920348	0.0796518	0.153472	NonUniformIntronCover	0.910169	2.53814	14	14	0.0264026	-	0.40678	0.266949	15	15	reps	0.052278	0.391753	0.0260812	0.0340537
SPNS1	ENSG00000169682	-0.029287	0.0797178	16	28975392	28975491	SPNS1/ENSG00000169682/clean	0	+	10	0.0797178	0.920282	0.000124828	NonUniformIntronCover	0.011236	0	90	90	0.0294118	-	1	2	66	66	reps	0.0002442	0	0.0285714	0.030303
DIS3	ENSG00000083520	-0.0313206	0.0797644	13	72772839	72773683	DIS3/ENSG00000083520/clean	0	-	10	0.0797644	0.920236	0.00539431	-	0.466427	0.416168	86	86	0.0367149	-	0.94964	2.4012	63	62	reps	0.00669942	0.00875901	0.0210156	0.0378972
NBEAL2	ENSG00000160796	-0.0592927	0.0799345	3	47005847	47005945	NBEAL2/ENSG00000160796/clean	0	+	10	0.0799345	0.920066	0.0121359	-	0.454545	0.388889	37	37	0.0714286	-	0.920455	2	26	26	reps	0.00424328	0.0211864	0.15493	0.0222222
BRD2	ENSG00000204256	-0.0120617	0.0800178	6	32978005	32978125	BRD2/ENSG00000204256/clean	0	+	10	0.0800178	0.919982	0.0126674	-	1	6.36364	496	494	0.0247291	-	1	6.79545	268	268	reps	0.0167103	0.0108303	0.0265158	0.025699
SUPT5H	ENSG00000196235	-0.0312231	0.080076	19	39457740	39458293	SUPT5H/ENSG00000196235/clean	0	+	10	0.080076	0.919924	0.012752	NonUniformIntronCover	0.979742	1.88584	146	146	0.0439751	-	0.880295	6.25571	136	134	reps	0.0186819	0.00481944	0.0277329	0.0391165
NCAPD3	ENSG00000151503	0.137582	0.0800993	11	134153363	134157017	NCAPD3/ENSG00000151503/clean	0	-	696	0.919901	0.0800993	0.281257	-	0.96687	10.9569	28	23	0.143675	NonUniformIntronCover	0.977011	7.71791	46	38	reps	0.283293	0.261168	0.114375	0.164923
CRAMP1	ENSG00000007545	-0.0806842	0.0800997	16	1666600	1667334	CRAMP1/ENSG00000007545/clean	0	+	10	0.0800997	0.9199	0.00675115	-	0.258287	0	38	33	0.0874354	-	0.838398	1.34138	14	12	reps	0.0138759	0.00623908	0.0633894	0.111874
STARD9	ENSG00000159433	-0.275608	0.080123	15	42638087	42638699	STARD9/ENSG00000159433/clean	0	+	10	0.080123	0.919877	0.236735	-	1	5.27273	15	14	0.512343	NonUniformIntronCover	1	8.40496	8	8	reps	0.172932	0.21386	0.461923	0.537064
WDR33	ENSG00000136709	-0.0690352	0.080217	2	127714021	127717154	WDR33/ENSG00000136709/clean	0	-	50	0.080217	0.919783	0.00909375	NonUniformIntronCover	0.688291	0.97004	74	74	0.0781289	-	0.69867	1.27126	14	14	reps	0.00779354	0.014494	0.103883	0.0371943
CNTRL	ENSG00000119397	0.0686178	0.0802581	9	121144959	121145243	CNTRL/ENSG00000119397/clean	0	+	10	0.919742	0.0802581	0.0812918	NonUniformIntronCover	0.912409	2.65455	30	30	0.012674	-	0.372263	0.181818	29	29	reps	0.0532135	0.0909091	0	0.0227374
ARHGAP1	ENSG00000175220	0.0697	0.0802708	11	46680563	46680639	ARHGAP1/ENSG00000175220/clean	0	-	10	0.919729	0.0802708	0.0743802	-	0.954545	1.60714	20	20	0.00468019	-	0.136364	0	28	28	reps	0.027027	0.0946882	0	0.0084507
P3H1	ENSG00000117385	-0.067053	0.0804496	1	42754990	42755164	P3H1/ENSG00000117385/clean	0	-	10	0.0804496	0.91955	0.228735	-	1	56.3485	190	190	0.295788	-	1	55.8636	133	130	reps	0.212349	0.241557	0.297155	0.289941
TES	ENSG00000135269	-0.0418189	0.0805312	7	116251975	116252317	TES/ENSG00000135269/clean	0	+	10	0.0805312	0.919469	0.00670177	-	0.337349	0.0970149	49	49	0.0485207	-	0.981928	2.75373	54	54	reps	0.0144553	0	0.0535429	0.0416667
P3H1	ENSG00000117385	-0.0097305	0.0805525	1	42757922	42758851	P3H1/ENSG00000117385/clean	0	-	10	0.0805525	0.919447	0.0015682	-	0.347116	0.119241	221	221	0.0112987	-	0.899891	1.89702	166	166	reps	0	0.00288429	0.00570352	0.0116279
LPIN3	ENSG00000132793	0.0306403	0.0805776	20	41358351	41358438	LPIN3/ENSG00000132793/clean	0	+	10	0.919422	0.0805776	0.039	-	1	2.51613	62	62	0.00835969	NonUniformIntronCover	0.480519	0.451613	57	57	reps	0.0239928	0.0435572	0.0124873	0
CARS1	ENSG00000110619	-0.0294282	0.0806108	11	3017954	3018407	CARS1/ENSG00000110619/clean	0	-	10	0.0806108	0.919389	0.0122699	-	0.979684	2	161	161	0.0416981	NonUniformIntronCover	0.981941	3.08939	71	71	reps	0.0181818	0.00925926	0.0414664	0.0374727
SRCAP	ENSG00000080603	-0.0165265	0.0806216	16	30711744	30711834	SRCAP/ENSG00000080603/clean	0	+	10	0.0806216	0.919378	0	-	0	0	142	142	0.0165265	-	1	1.78125	106	106	reps	0	0	0.010989	0.0291715
ABCD4	ENSG00000119688	0.084689	0.080689	14	74288259	74288715	ABCD4/ENSG00000119688/clean	0	-	66	0.919311	0.080689	0.263049	-	1	29.2692	78	77	0.17836	-	1	22.359	103	100	reps	0.282994	0.243031	0.177504	0.162057
LAMB2	ENSG00000172037	-0.019864	0.0807592	3	49123373	49123446	LAMB2/ENSG00000172037/clean	0	-	10	0.0807592	0.919241	0.0401952	NonUniformIntronCover	1	19.2222	458	458	0.0600592	-	1	22.5556	351	351	reps	0.0465849	0.034593	0.0578211	0.0632547
GCKR	ENSG00000084734	0.0171146	0.0807814	2	27508074	27508167	GCKR/ENSG00000084734/clean	0	+	10	0.919219	0.0807814	0.0171146	-	1	4.05714	233	232	0	-	0	0	155	155	reps	0.0166898	0.0176483	0	0
MAN2C1	ENSG00000140400	-0.0488421	0.0807913	15	75358808	75359058	MAN2C1/ENSG00000140400/clean	0	-	10	0.0807913	0.919209	0.0380762	NonUniformIntronCover	1	4.35417	110	110	0.0869183	-	1	6.1875	65	65	reps	0.0374332	0.038965	0.0763501	0.0950929
MPDZ	ENSG00000107186	-0.0517043	0.0808574	9	13121932	13122086	MPDZ/ENSG00000107186/clean	0	-	32	0.0808574	0.919143	0.0169492	-	0.795082	1	58	58	0.0686535	NonUniformIntronCover	1	2.58	35	34	reps	0.037037	0.00737351	0.0606319	0.0714286
MAP2K7	ENSG00000076984	-0.0448108	0.0809594	19	7912194	7912296	MAP2K7/ENSG00000076984/clean	0	+	10	0.0809594	0.919041	0.00691328	NonUniformIntronCover	0.619565	0.789474	89	89	0.0517241	-	1	3	55	53	reps	0.00286299	0.0128167	0.0250106	0.0632703
RPIA	ENSG00000153574	-0.0206418	0.0810414	2	88735737	88736534	RPIA/ENSG00000153574/clean	0	+	10	0.0810414	0.918959	0.00370646	NonUniformIntronCover	0.360864	0.152381	97	97	0.0243483	-	0.731893	1.79683	72	72	reps	0.00556511	0.00465422	0.0308498	0.00949333
NAP1L1	ENSG00000187109	-0.00413911	0.0810617	12	76067473	76068908	NAP1L1/ENSG00000187109/clean	0	-	107	0.0810617	0.918938	0.00689459	NonUniformIntronCover	1	12.3853	1784	1761	0.0110337	-	1	15.5526	1394	1375	reps	0.0071819	0.00685062	0.0105661	0.0117619
DDX52	ENSG00000278053	0.0715483	0.0812269	17	37620948	37621126	DDX52/ENSG00000278053/known-exon	0	-	10	0.918773	0.0812269	0.129149	NonUniformIntronCover	1	10.5294	71	71	0.0576007	-	1	3.91176	64	64	reps	0.0817518	0.172809	0.0534799	0.0585729
GK	ENSG00000198814	-0.030445	0.0812299	X	30720995	30724100	GK/ENSG00000198814/clean	0	+	807	0.0812299	0.91877	0.147314	-	1	105.041	589	580	0.177759	-	1	113.932	507	494	reps	0.146075	0.147623	0.16265	0.190714
CXXC1	ENSG00000154832	-0.279857	0.0812426	18	50285928	50286021	CXXC1/ENSG00000154832/clean	0	-	10	0.0812426	0.918757	0.220143	-	1	7.05714	25	25	0.5	LowCover	1	3	3	3	reps	0.172821	0.28733	0.5	0.5
ZNF248	ENSG00000198105	-0.122419	0.0813462	10	37856337	37856434	ZNF248/ENSG00000198105/known-exon	0	-	10	0.0813462	0.918654	0.15078	-	1	9.94286	56	56	0.273199	NonUniformIntronCover	1	12.0286	31	31	reps	0.154412	0.148858	0.236243	0.357143
PHF20L1	ENSG00000129292	-0.105871	0.0813704	8	132837811	132839386	PHF20L1/ENSG00000129292/clean	0	+	10	0.0813704	0.91863	0.0257077	-	0.448562	0.440191	17	17	0.131579	-	0.900319	1.66667	11	11	reps	0.053332	0.0239823	0.0825726	0.129588
NUP133	ENSG00000069248	-0.0473163	0.0814734	1	229465519	229466633	NUP133/ENSG00000069248/clean	0	-	10	0.0814734	0.918527	0.0126582	-	0.723732	1.03846	78	78	0.0599745	NonUniformIntronCover	0.995471	3.19005	48	47	reps	0.0114447	0.0098111	0.037037	0.0924025
METTL3	ENSG00000165819	0.073649	0.0815053	14	21500682	21500912	METTL3/ENSG00000165819/clean	0	-	10	0.918495	0.0815053	0.207627	NonUniformIntronCover	1	31.1818	117	117	0.133978	-	1	17.6364	109	109	reps	0.188406	0.227707	0.173838	0.071875
TOP2B	ENSG00000077097	0.0187509	0.0816688	3	25632583	25632692	TOP2B/ENSG00000077097/clean	0	-	10	0.918331	0.0816688	0.0188453	NonUniformIntronCover	0.717172	1.53659	75	75	9.44e-05	-	0.010101	0	107	107	reps	0.0161491	0.0204082	0.000174125	0
SLC11A2	ENSG00000110911	-0.0151614	0.0817252	12	50990948	50991598	SLC11A2/ENSG00000110911/clean	0	-	122	0.0817252	0.918275	0.00222987	-	0.335227	0.0896226	150	148	0.0173913	-	1	2	112	112	reps	0.00233042	0.00216282	0.0373877	0.00630186
CHD6	ENSG00000124177	-0.0239207	0.0818078	20	41497501	41498167	CHD6/ENSG00000124177/known-exon	0	-	10	0.0818078	0.918192	0.00634934	-	0.466463	0.416667	73	73	0.03027	-	0.934451	1.68561	54	54	reps	0	0.0112492	0.0265907	0.0191286
MRPL4	ENSG00000105364	-0.0281158	0.0818136	19	10252701	10254588	MRPL4/ENSG00000105364/clean	0	+	160	0.0818136	0.918186	0.00752192	-	0.605675	1.02315	135	135	0.0356377	-	0.684424	1.03473	28	28	reps	0.00449793	0.00675152	0.0408664	0.0268024
CUL1	ENSG00000055130	-0.0306928	0.081814	7	148797859	148797936	CUL1/ENSG00000055130/clean	0	+	10	0.081814	0.918186	0.0175	-	1	2.33333	131	130	0.0481928	-	1	4	79	79	reps	0.0192308	0.0163934	0.0307692	0.0646067
FBRS	ENSG00000156860	-0.0999162	0.0818777	16	30665079	30665305	FBRS/ENSG00000156860/clean	0	+	10	0.0818777	0.918122	0.0866808	-	1	5.125	54	54	0.186597	-	1	3.67045	16	16	reps	0.0750272	0.0897807	0.197917	0.181818
KLC4	ENSG00000137171	-0.082572	0.0819341	6	43061593	43062916	KLC4/ENSG00000137171/clean	0	+	151	0.0819341	0.918066	0.139827	-	1	20.6447	127	127	0.222399	-	1	14.8723	52	50	reps	0.144776	0.131996	0.255446	0.181745
TMC6	ENSG00000141524	-0.0210523	0.0819401	17	78113624	78117268	TMC6/ENSG00000141524/clean	0	-	280	0.0819401	0.91806	0.0202499	NonUniformIntronCover	0.898038	8.59807	416	410	0.0413022	-	0.851367	7.02229	163	160	reps	0.0185412	0.0180603	0.0362735	0.0410158
MKNK2	ENSG00000099875	0.0244354	0.0820344	19	2042662	2042765	MKNK2/ENSG00000099875/clean	0	-	10	0.917966	0.0820344	0.0496743	NonUniformIntronCover	1	20.3333	389	389	0.0252389	-	1	5.28205	204	204	reps	0.0399668	0.0580357	0.0143526	0.0320823
QSOX2	ENSG00000165661	-0.0132299	0.0821721	9	136223853	136224006	QSOX2/ENSG00000165661/clean	0	-	10	0.0821721	0.917828	0.00707243	-	1	2.32203	325	325	0.0203023	NonUniformIntronCover	1	5.30508	256	256	reps	0.00400119	0.00628186	0.0179657	0.0225564
IFI27L2	ENSG00000119632	-0.175762	0.0821895	14	94128675	94129261	IFI27L2/ENSG00000119632/clean	0	-	10	0.0821895	0.91781	0.0242377	-	0.322917	0.0603448	13	13	0.2	-	0.993056	2	8	8	reps	0	0.0387985	0.411914	0.0616345
TGFB1I1	ENSG00000140682	-0.1516	0.0821895	16	31474757	31476011	TGFB1I1/ENSG00000140682/clean	0	+	12	0.0821895	0.91781	0.0360021	-	0.485507	0.463855	13	13	0.187602	LowCover	0.837359	1.84739	8	8	reps	0.0565894	0.0421101	0.136751	0.231185
CDH16	ENSG00000166589	0.169692	0.0821895	16	66911315	66911898	CDH16/ENSG00000166589/clean	0	-	10	0.91781	0.0821895	0.1713	LowCover	0.834206	1.65368	8	8	0.00160836	-	0.0209424	0	13	13	reps	0.25	0.085541	0	0.00298285
NCR3LG1	ENSG00000188211	-0.0223882	0.0822667	11	17367347	17368866	NCR3LG1/ENSG00000188211/clean	0	+	10	0.0822667	0.917733	0.00463882	-	0.428761	0.469421	92	88	0.027027	-	0.723658	1	33	32	reps	0.00772266	0.00810249	0.0206276	0.0283323
PPP6R2	ENSG00000100239	0.0111615	0.0823476	22	50437900	50438173	PPP6R2/ENSG00000100239/clean	0	+	10	0.917652	0.0823476	0.0111767	NonUniformIntronCover	1	4.31776	381	381	1.52e-05	-	0.00380228	0	250	250	reps	0.0129979	0.00640101	3.22e-05	0
ARHGEF16	ENSG00000130762	-0.0138214	0.082418	1	3463672	3466147	ARHGEF16/ENSG00000130762/clean	0	+	153	0.082418	0.917582	0.00388202	-	0.475452	0.43871	122	119	0.0177034	-	0.884582	1.65806	92	90	reps	0.00411145	0.00504814	0.0116626	0.0210526
TNS2	ENSG00000111077	-0.151363	0.0824981	12	53062697	53063088	TNS2/ENSG00000111077/clean	0	+	10	0.0824981	0.917502	0.0986366	NonUniformIntronCover	1	3.83007	33	33	0.25	-	1	5	15	15	reps	0.126098	0.0932112	0.414354	0.153846
SRCAP	ENSG00000080603	-0.0222907	0.082544	16	30736624	30737048	SRCAP/ENSG00000080603/clean	0	+	70	0.082544	0.917456	0.00255498	-	0.30226	0.00704225	117	117	0.0248457	-	0.935028	2.26761	89	89	reps	0	0.00429943	0.0277778	0.0251716
GMNN	ENSG00000112312	-0.025109	0.0826645	6	24781621	24784086	GMNN/ENSG00000112312/clean	0	+	10	0.0826645	0.917336	0.0372569	NonUniformIntronCover	1	11.3774	293	293	0.0623659	-	1	12.8372	193	193	reps	0.031697	0.0437429	0.0663669	0.0515931
LAMA5	ENSG00000130702	-0.0193125	0.0826788	20	62326966	62327232	LAMA5/ENSG00000130702/clean	0	-	10	0.0826788	0.917321	0.00341483	NonUniformIntronCover	0.390625	0.230769	114	114	0.0227273	-	0.792969	2	86	86	reps	0	0.00606649	0.0263158	0.02
TNS2	ENSG00000111077	0.12554	0.0827772	12	53058637	53058713	TNS2/ENSG00000111077/clean	0	+	10	0.917223	0.0827772	0.202463	-	1	9.39286	37	37	0.0769231	-	1	3	36	35	reps	0.211921	0.197708	0.0555556	0.0952381
PTS	ENSG00000150787	-0.064851	0.0828088	11	112228673	112230207	PTS/ENSG00000150787/clean	0	+	50	0.0828088	0.917191	0.122638	-	1	19.1498	137	119	0.187489	-	1	24.229	105	82	reps	0.10707	0.138798	0.181167	0.181329
CHERP	ENSG00000085872	-0.089582	0.0828199	19	16519715	16520148	CHERP/ENSG00000085872/clean	0	-	10	0.0828199	0.91718	0.159819	-	1	17.3099	91	91	0.249401	NonUniformIntronCover	1	14.6199	44	44	reps	0.192839	0.12764	0.270443	0.22973
NPC1L1	ENSG00000015520	-0.0577947	0.0828307	7	44516934	44517206	NPC1L1/ENSG00000015520/clean	0	-	10	0.0828307	0.917169	0.0352286	NonUniformIntronCover	1	3.10377	85	85	0.0930233	-	1	4	39	39	reps	0.0433588	0.0295775	0.0952381	0.0909091
EPAS1	ENSG00000116016	-0.0101894	0.082944	2	46382089	46382424	EPAS1/ENSG00000116016/clean	0	+	10	0.082944	0.917056	0.00527971	-	1	1.35878	256	256	0.0154691	-	1	3.50382	223	223	reps	0.00402388	0.00434546	0.0218904	0.0111273
DYNC1LI2	ENSG00000135720	-0.014168	0.0830423	16	66727805	66728200	DYNC1LI2/ENSG00000135720/clean	0	-	10	0.0830423	0.916958	0.00387597	-	0.774026	1	257	256	0.018044	-	1	4.11613	224	224	reps	0.00476456	0.00212367	0.0179431	0.0150834
SFT2D1	ENSG00000198818	0.016641	0.0830505	6	166324595	166326131	SFT2D1/ENSG00000198818/clean	0	-	362	0.916949	0.0830505	0.0484546	-	1	32.0809	630	628	0.0318136	-	1	19.5511	595	594	reps	0.0423509	0.0538142	0.0310236	0.0333157
ILF2	ENSG00000143621	-0.024811	0.0830589	1	153663133	153663214	ILF2/ENSG00000143621/known-exon	0	-	10	0.0830589	0.916941	0.0545136	-	1	21.4483	372	372	0.0793246	-	1	31.1034	361	361	reps	0.0606596	0.0504587	0.0909585	0.0683527
SLC17A2	ENSG00000112337	0.051911	0.0831287	6	25913451	25914579	SLC17A2/ENSG00000112337/clean	0	-	45	0.916871	0.0831287	0.155151	-	1	33.423	182	173	0.10324	-	1	21.6437	188	176	reps	0.144906	0.163191	0.099502	0.0984912
AMMECR1L	ENSG00000144233	-0.0438839	0.0831796	2	127865205	127866899	AMMECR1L/ENSG00000144233/clean	0	-	10	0.0831796	0.91682	0.0353053	-	0.963777	3.40356	92	91	0.0791892	-	0.988717	4.72997	55	55	reps	0.0339936	0.039962	0.0720514	0.0740938
ZMYM3	ENSG00000147130	-0.048961	0.0833076	X	71250203	71250431	ZMYM3/ENSG00000147130/clean	0	-	10	0.0833076	0.916692	0.051497	-	1	6.84091	126	126	0.100458	-	1	12.9545	116	116	reps	0.0554562	0.0524572	0.112704	0.0982826
ZC3H4	ENSG00000130749	-0.0951245	0.0834568	19	47069343	47071777	ZC3H4/ENSG00000130749/clean	0	-	10	0.0834568	0.916543	0.0128535	NonUniformIntronCover	0.416667	0.291753	31	31	0.107978	-	0.711634	1.45258	11	11	reps	0.0153546	0.0154111	0.10738	0.0633694
SNX25	ENSG00000109762	-0.0155743	0.0834895	4	185353602	185357670	SNX25/ENSG00000109762/clean	0	+	120	0.0834895	0.91651	0.00307409	NonUniformIntronCover	0.496454	0.491139	155	153	0.0186484	-	0.96074	2.33734	114	113	reps	0.00311111	0.00523461	0.0194933	0.0118996
CIP2A	ENSG00000163507	-0.147943	0.0835162	3	108579426	108579565	CIP2A/ENSG00000163507/clean	0	-	10	0.0835162	0.916484	0.0384615	NonUniformIntronCover	1	1	25	25	0.186404	-	0.930233	3.20755	14	14	reps	0.0833333	0.00220994	0.101045	0.245552
RPUSD3	ENSG00000156990	0.0305211	0.0835503	3	9840307	9840531	RPUSD3/ENSG00000156990/clean	0	-	38	0.91645	0.0835503	0.0343201	-	1	3.44737	96	96	0.00379897	NonUniformIntronCover	0.327957	0.0921053	85	85	reps	0.00989914	0.0697674	0	0.0066485
STT3B	ENSG00000163527	-0.0233885	0.0836045	3	31619830	31622096	STT3B/ENSG00000163527/clean	0	+	330	0.0836045	0.916396	0.0382351	-	1	14.3119	360	357	0.0616236	NonUniformIntronCover	1	18.1907	277	270	reps	0.0332158	0.0410437	0.0594723	0.0570846
AL441992.3	ENSG00000286112	-0.049357	0.0837	9	128827191	128828734	AL441992.3/ENSG00000286112/clean	0	-	90	0.0837	0.9163	0.022949	-	0.848589	1.45626	62	62	0.072306	-	0.874742	1.94854	25	25	reps	0.0177937	0.0197602	0.142857	0.05
ANKRD54	ENSG00000100124	0.0571429	0.0837402	22	37832744	37832957	ANKRD54/ENSG00000100124/clean	0	-	10	0.91626	0.0837402	0.0571429	NonUniformIntronCover	1	2	33	33	0	-	0	0	45	45	reps	0.0376464	0.0758525	0	0
SRRT	ENSG00000087087	-0.125493	0.083745	7	100888143	100888256	SRRT/ENSG00000087087/clean	0	+	10	0.083745	0.916255	0.183397	-	1	15.7209	70	70	0.30889	-	1	14.3023	32	31	reps	0.17716	0.194911	0.291209	0.341357
JOSD1	ENSG00000100221	-0.0460832	0.0837659	22	38689129	38689295	JOSD1/ENSG00000100221/clean	0	-	10	0.0837659	0.916234	0.0431397	NonUniformIntronCover	1	4.32812	96	96	0.0892229	-	1	8.71875	89	89	reps	0.0412663	0.0454388	0.0914127	0.0892381
TNNT2	ENSG00000118194	-0.104561	0.083795	1	201366871	201367770	TNNT2/ENSG00000118194/clean	0	-	10	0.083795	0.916205	0.0152615	-	0.418448	0.296919	27	27	0.119822	-	0.724409	1.36134	10	10	reps	0.0275978	0.0184543	0.0455229	0.180441
TCHP	ENSG00000139437	-0.107111	0.083795	12	109911235	109912990	TCHP/ENSG00000139437/clean	0	+	80	0.083795	0.916205	0.00917974	-	0.250149	0	27	27	0.116291	-	0.745075	1.31595	10	10	reps	0.00972213	0.0117346	0.0942274	0.087525
HSD3B7	ENSG00000099377	-0.086978	0.083795	16	30986704	30986839	HSD3B7/ENSG00000099377/clean	0	+	13	0.083795	0.916205	0.00393106	-	0.106557	0	27	25	0.0909091	-	0.754098	1	10	10	reps	0	0.00705372	0.205212	0.0288557
AATF	ENSG00000275700	-0.0272047	0.083795	17	36949216	36950213	AATF/ENSG00000275700/clean	0	+	10	0.083795	0.916205	0.00532504	-	0.433637	0.334177	81	81	0.0325297	-	0.629179	1.07595	32	32	reps	0.00529817	0.00534548	0.0255289	0.026147
NOL12	ENSG00000273899	-0.0660045	0.084016	22	37688015	37688311	NOL12/ENSG00000273899/clean	0	+	10	0.084016	0.915984	0.00128278	-	0.0629371	0	49	49	0.0672873	-	0.737762	1.37069	19	19	reps	0	0.00196292	0.044437	0.1
INF2	ENSG00000203485	-0.0475455	0.0841259	14	104713606	104714202	INF2/ENSG00000203485/clean	0	+	10	0.0841259	0.915874	0.0217083	-	0.960751	2.52966	114	112	0.0692538	-	1	1.86017	25	25	reps	0.00775617	0.0306477	0.0987388	0.0591987
MALT1	ENSG00000172175	-0.0454037	0.0841812	18	58710953	58714082	MALT1/ENSG00000172175/clean	0	+	10	0.0841812	0.915819	0.0613223	NonUniformIntronCover	1	10.6485	149	149	0.106726	-	1	18.9968	132	131	reps	0.0773883	0.0485091	0.0958074	0.112218
ARVCF	ENSG00000099889	-0.1603	0.0842811	22	19977586	19977957	ARVCF/ENSG00000099889/clean	0	-	10	0.0842811	0.915719	0.0619224	-	1	1.84828	27	27	0.222222	LowCover	1	2	7	7	reps	0.0787802	0.0321716	0.25	0.202201
CRAMP1	ENSG00000007545	-0.0473912	0.0842872	16	1655300	1655876	CRAMP1/ENSG00000007545/clean	0	+	10	0.0842872	0.915713	0.0081644	-	0.362191	0.157895	44	44	0.0555556	-	0.793286	1	17	17	reps	0.00564031	0.0100742	0.055486	0.0403165
SDAD1	ENSG00000198301	-0.0517737	0.084309	4	75975844	75975923	SDAD1/ENSG00000198301/clean	0	-	10	0.084309	0.915691	0.0315596	-	1	2.96552	91	91	0.0833333	NonUniformIntronCover	1	6	66	66	reps	0.0468365	0.0192308	0.0882353	0.0789474
TMEM50B	ENSG00000142188	-0.00961092	0.0843714	21	33455784	33460412	TMEM50B/ENSG00000142188/clean	0	-	434	0.0843714	0.915629	0.00290048	-	0.465427	0.413588	159	152	0.0125114	-	0.836671	1.5584	123	117	reps	0.00362994	0.00321628	0.00850087	0.00991043
LENG8	ENSG00000167615	-0.00855298	0.0844018	19	54453656	54454429	LENG8/ENSG00000167615/clean	0	+	10	0.0844018	0.915598	0.00197332	-	0.458716	0.397394	211	211	0.0105263	-	0.720839	1	86	86	reps	0.00145168	0.00367473	0.00998104	0.0078972
MIA3	ENSG00000154305	-0.0226902	0.0844183	1	222654793	222658721	MIA3/ENSG00000154305/clean	0	+	230	0.0844183	0.915582	0.00466085	NonUniformIntronCover	0.650892	0.877027	138	138	0.0273511	-	0.812331	2.5027	89	89	reps	0.00552359	0.00696069	0.0322384	0.0124067
SH3D21	ENSG00000214193	-0.138182	0.084434	1	36307963	36308108	SH3D21/ENSG00000214193/clean	0	+	10	0.084434	0.915566	0.136771	-	1	4.43636	28	26	0.274953	MinorIsoform	1	10.6182	28	21	reps	0.0797941	0.163286	0.261745	0.265968
CHD8	ENSG00000100888	-0.0238319	0.0845475	14	21391642	21391832	CHD8/ENSG00000100888/clean	0	-	10	0.0845475	0.915453	0.00996102	NonUniformIntronCover	0.677778	1.27778	124	124	0.0337929	-	1	3.84722	109	109	reps	0.00909167	0.00696391	0.0423453	0.0237831
HSPA14	ENSG00000187522	-0.0822806	0.0846186	10	14848657	14848789	HSPA14/ENSG00000187522/clean	0	+	10	0.0846186	0.915381	0.0168185	-	0.393443	0.24	23	23	0.0990991	-	0.688525	1.76	16	16	reps	0.031746	0	0.0498442	0.102941
CDON	ENSG00000064309	-0.0730347	0.0846186	11	125981329	125983871	CDON/ENSG00000064309/clean	0	-	110	0.0846186	0.915381	0.0201279	-	0.472451	0.431211	23	23	0.0931626	-	0.891036	1.64374	16	16	reps	0.0107606	0.0331942	0.0869892	0.0651348
HSPA4L	ENSG00000164070	-0.0441614	0.0846186	4	127804087	127805072	HSPA4L/ENSG00000164070/clean	0	+	70	0.0846186	0.915381	0.00585762	-	0.271038	0	46	46	0.050019	-	0.951913	1.79019	34	34	reps	0.00740221	0.00494994	0.0896312	0.0115982
MCRS1	ENSG00000187778	-0.0307692	0.0847139	12	49559821	49559938	MCRS1/ENSG00000187778/clean	0	-	10	0.0847139	0.915286	0	-	0	0	83	83	0.0307692	-	1	2	63	63	reps	0	0	0.0546302	0.0150353
KIF13B	ENSG00000197892	-0.0293405	0.0847505	8	29123492	29124023	KIF13B/ENSG00000197892/clean	0	-	10	0.0847505	0.91525	0.0044586	-	0.268714	0	60	58	0.0337991	-	0.700576	1.57416	45	45	reps	0	0.00761905	0.0181212	0.0296049
PPWD1	ENSG00000113593	-0.0225744	0.0847818	5	65569732	65569877	PPWD1/ENSG00000113593/clean	0	+	10	0.0847818	0.915218	0	NonUniformIntronCover	0	0	97	97	0.0225744	-	0.651852	1.70909	74	74	reps	0	0	0.0152998	0.0193705
TRMT112	ENSG00000173113	0.0132082	0.0848302	11	64316968	64317057	TRMT112/ENSG00000173113/known-exon	0	-	10	0.91517	0.0848302	0.0244949	-	1	12.4545	496	496	0.0112867	-	1	5	438	438	reps	0.0241147	0.0252695	0.000468604	0.019217
RBM17	ENSG00000134453	-0.0127666	0.0849007	10	6114147	6115238	RBM17/ENSG00000134453/clean	0	+	10	0.0849007	0.915099	0.00593901	-	0.965772	1.92379	322	322	0.0187056	NonUniformIntronCover	1	4.87991	256	256	reps	0.00826659	0.00336433	0.0193119	0.0192081
CPT1A	ENSG00000110090	-0.0240088	0.084905	11	68793402	68794803	CPT1A/ENSG00000110090/clean	0	-	90	0.084905	0.915095	0.00461927	NonUniformIntronCover	0.607933	0.769524	130	130	0.0286281	-	0.691838	1.62095	54	54	reps	0.00605324	0.0062314	0.0176662	0.0189911
INTS10	ENSG00000104613	-0.0572885	0.0849243	8	19844238	19845703	INTS10/ENSG00000104613/clean	0	+	17	0.0849243	0.915076	0.0696555	NonUniformIntronCover	1	8.98448	110	109	0.126944	-	0.994475	10.9052	69	67	reps	0.0829897	0.064538	0.128311	0.117621
KDM4A	ENSG00000066135	-0.05	0.084929	1	43703736	43704019	KDM4A/ENSG00000066135/clean	0	+	10	0.084929	0.915071	0	-	0	0	51	51	0.05	-	1	2	38	38	reps	0	0	0.0416667	0.0369238
SEC23B	ENSG00000101310	-0.0260764	0.0850327	20	18532744	18535652	SEC23B/ENSG00000101310/clean	0	+	10	0.0850327	0.914967	0.0161632	-	0.969634	3.15431	191	191	0.0422396	-	0.961353	7.49741	170	170	reps	0.00644832	0.0207513	0.0389483	0.0440824
BCLAF1	ENSG00000029363	-0.0423471	0.08506	6	136269612	136271994	BCLAF1/ENSG00000029363/clean	0	-	428	0.08506	0.91494	0.0835099	NonUniformIntronCover	1	21.7775	239	227	0.125857	-	1	20.7327	144	140	reps	0.0846735	0.0787394	0.112538	0.138119
MKS1	ENSG00000011143	0.215238	0.0851355	17	58206547	58207084	MKS1/ENSG00000011143/clean	0	-	10	0.914865	0.0851355	0.555704	NonUniformIntronCover	1	13.7583	11	11	0.340466	-	1	13.4218	26	26	reps	0.478239	0.607685	0.363425	0.329012
PHF13	ENSG00000116273	-0.0290525	0.085184	1	6620337	6621410	PHF13/ENSG00000116273/clean	0	+	70	0.085184	0.914816	0.00578812	NonUniformIntronCover	0.326022	0.0669975	56	56	0.0348406	-	0.780658	1.51613	42	42	reps	0.0176298	0.00522002	0.0199096	0.0247934
DMAP1	ENSG00000178028	-0.0525053	0.085184	1	44219477	44219805	DMAP1/ENSG00000178028/clean	0	+	36	0.085184	0.914816	0.00325098	-	0.136986	0	42	42	0.0557563	-	0.866438	1.83051	31	29	reps	0.00848896	0	0.0795632	0.0368816
NCR3LG1	ENSG00000188211	-0.0696925	0.0852882	11	17368964	17372005	NCR3LG1/ENSG00000188211/clean	0	+	10	0.0852882	0.914712	0.0520535	NonUniformIntronCover	0.988453	4.06348	74	74	0.121746	-	0.95579	2.77246	20	20	reps	0.0539641	0.050675	0.113412	0.146826
PCK2	ENSG00000100889	-0.00916727	0.0853228	14	24099236	24099557	PCK2/ENSG00000100889/clean	0	+	21	0.0853228	0.914677	0.00120923	NonUniformIntronCover	0.513333	0.533333	402	402	0.0103765	-	0.633333	1.90833	179	179	reps	0	0.0023279	0.00427458	0.0133957
EDA2R	ENSG00000131080	-0.146361	0.0854365	X	66604506	66605047	EDA2R/ENSG00000131080/clean	0	-	10	0.0854365	0.914563	0.0894842	NonUniformIntronCover	1	2.94836	27	27	0.235845	-	1	7.09859	21	21	reps	0.0942594	0.0882283	0.261698	0.209535
MYOM3	ENSG00000142661	-0.0386227	0.0854609	1	24063234	24063491	MYOM3/ENSG00000142661/clean	0	-	10	0.0854609	0.914539	0.00445931	NonUniformIntronCover	0.210526	0	47	47	0.043082	-	1	1.57576	35	35	reps	0.00992556	0	0.0454545	0.0666667
ARHGEF17	ENSG00000110237	-0.0544249	0.0854609	11	73355953	73356174	ARHGEF17/ENSG00000110237/clean	0	+	10	0.0854609	0.914539	0.00441723	-	0.208531	0	47	47	0.0588421	-	0.924171	2.18824	35	35	reps	0.0121179	0	0.0833333	0.0471742
NCAPH2	ENSG00000025770	-0.12828	0.0855518	22	50521036	50521542	NCAPH2/ENSG00000025770/clean	0	+	10	0.0855518	0.914448	0.0774392	NonUniformIntronCover	0.947581	2.77	33	33	0.205719	-	0.915323	2.59	10	10	reps	0.0815155	0.0728116	0.233385	0.146667
SMG1	ENSG00000157106	-0.0124937	0.0855784	16	18854904	18858169	SMG1/ENSG00000157106/clean	0	-	664	0.0855784	0.914422	0.00240586	-	0.318339	0.0461095	132	132	0.0148996	NonUniformIntronCover	0.835832	1.54275	102	102	reps	0.0025155	0.0029459	0.0196062	0.0099293
NCSTN	ENSG00000162736	0.0166873	0.0856444	1	160355757	160355862	NCSTN/ENSG00000162736/clean	0	+	10	0.914356	0.0856444	0.0217391	-	1	5	225	225	0.00505178	NonUniformIntronCover	0.842105	1.02564	202	202	reps	0.0247633	0.0187668	0	0.0105708
ACD	ENSG00000102977	-0.0466904	0.0856846	16	67658816	67658927	ACD/ENSG00000102977/clean	0	-	10	0.0856846	0.914315	0.00209006	NonUniformIntronCover	0.108911	0	49	49	0.0487805	-	0.871287	2	39	39	reps	0.00417141	0.00417141	0.0666667	0.0384615
MAPKAPK2	ENSG00000162889	-0.0100902	0.085734	1	206730763	206731137	MAPKAPK2/ENSG00000162889/clean	0	+	10	0.085734	0.914266	0.0015325	-	0.326923	0.0753425	213	213	0.0116227	-	0.851648	1.95205	166	166	reps	0.00313364	0	0.00639148	0.0169926
MED23	ENSG00000112282	-0.0337188	0.0857909	6	131596688	131598286	MED23/ENSG00000112282/clean	0	-	136	0.0857909	0.914209	0.0263742	-	0.923393	3.22355	119	117	0.060093	NonUniformIntronCover	0.991108	5.62628	88	88	reps	0.0238756	0.0226147	0.0464412	0.0761316
OPLAH	ENSG00000178814	-0.225552	0.0858386	8	144059079	144059598	OPLAH/ENSG00000178814/clean	0	-	10	0.0858386	0.914161	0.160982	-	1	4.60488	24	23	0.386534	LowCover	1	3.78049	6	5	reps	0.159571	0.148735	0.428969	0.305085
FAM160B1	ENSG00000151553	0.154668	0.0858448	10	114861334	114861434	FAM160B1/ENSG00000151553/clean	0	+	10	0.914155	0.0858448	0.312563	-	1	8.63889	19	19	0.157895	NonUniformIntronCover	1	6	32	32	reps	0.25	0.397129	0.150943	0.172973
PTGR2	ENSG00000140043	-0.12945	0.0858499	14	73879305	73880054	PTGR2/ENSG00000140043/clean	0	+	10	0.0858499	0.91415	0.059276	-	0.778078	1.76431	27	27	0.188726	-	0.905277	2.55892	10	10	reps	0.0556439	0.0511956	0.358993	0.0702941
MAP3K10	ENSG00000130758	-0.285375	0.0858499	19	40206157	40209102	MAP3K10/ENSG00000130758/clean	0	+	400	0.0858499	0.91415	0.121493	-	0.805108	1.79784	12	12	0.406868	LowCover	0.853831	2.74387	4	4	reps	0.0950789	0.12193	0.381174	0.335336
ABHD16A	ENSG00000204427	-0.0189883	0.0858691	6	31687740	31687823	ABHD16A/ENSG00000204427/clean	0	-	10	0.0858691	0.914131	0.00323392	-	0.369863	0.193548	114	114	0.0222222	NonUniformIntronCover	1	2	88	88	reps	0.00656136	0	0.02	0.025
ZC3H8	ENSG00000144161	-0.042887	0.085899	2	112231947	112233259	ZC3H8/ENSG00000144161/clean	0	-	12	0.085899	0.914101	0.0260476	NonUniformIntronCover	0.808462	2.3	86	86	0.0689346	-	0.998462	3.85	52	52	reps	0.0319508	0.0149259	0.0953375	0.0373672
IKBKB	ENSG00000104365	0.0576888	0.0859304	8	42322153	42322346	IKBKB/ENSG00000104365/clean	0	+	10	0.91407	0.0859304	0.0845285	-	1	7.38667	80	80	0.0268397	-	1	2.01333	73	73	reps	0.104949	0.0622452	0.0605428	0.00164933
FCGRT	ENSG00000104870	-0.0129309	0.0859589	19	49525573	49526009	FCGRT/ENSG00000104870/clean	0	+	47	0.0859589	0.914041	0.00652561	NonUniformIntronCover	0.758355	2.52229	380	380	0.0194565	-	0.848329	7.9172	395	395	reps	0.00266879	0.00962507	0.0223241	0.0115425
ZCCHC8	ENSG00000033030	-0.110058	0.0860036	12	122483344	122483459	ZCCHC8/ENSG00000033030/known-exon	0	-	10	0.0860036	0.913996	0.241701	-	1	27.093	85	85	0.351759	-	1	19.5349	36	36	reps	0.260968	0.221495	0.310496	0.406897
FRS3	ENSG00000137218	-0.181874	0.0860091	6	41771533	41771815	FRS3/ENSG00000137218/clean	0	-	10	0.0860091	0.913991	0.0434783	-	0.801471	1	22	22	0.225352	NonUniformIntronCover	0.808824	2.32727	8	8	reps	0.0446084	0.0308789	0.333333	0.205776
AL031315.1	ENSG00000285733	-0.097698	0.0860091	6	169633068	169634427	AL031315.1/ENSG00000285733/clean	0	-	10	0.0860091	0.913991	0.010707	NonUniformIntronCover	0.487027	0.667283	45	45	0.108405	-	0.685693	2.18854	18	18	reps	0.0225346	0.0151272	0.0443275	0.0910341
ZNF638	ENSG00000075292	-0.0251332	0.0860477	2	71370005	71380221	ZNF638/ENSG00000075292/clean	0	+	1645	0.0860477	0.913952	0.0242294	NonUniformIntronCover	0.947614	5.28901	213	211	0.0493626	-	0.992533	5.81569	112	112	reps	0.0223586	0.0238358	0.0584186	0.0332881
AFDN	ENSG00000130396	-0.014343	0.0860535	6	167969198	167969781	AFDN/ENSG00000130396/clean	0	+	10	0.0860535	0.913946	0.0246295	-	1	15.8831	628	628	0.0389725	-	1	18.8571	465	463	reps	0.0242723	0.0257357	0.0413711	0.0375842
KPNB1	ENSG00000108424	-0.0102272	0.0861429	17	47673561	47674637	KPNB1/ENSG00000108424/clean	0	+	10	0.0861429	0.913857	0.0127088	-	1	8.21262	638	630	0.022936	-	1	11.972	510	507	reps	0.00966835	0.014584	0.0202213	0.0224954
DDX51	ENSG00000185163	0.183168	0.0861714	12	132139769	132139860	DDX51/ENSG00000185163/clean	0	-	10	0.913829	0.0861714	0.183168	NonUniformIntronCover	1	5.60606	25	25	0	-	0	0	13	13	reps	0.324232	0.136364	0	0
APOC3	ENSG00000110245	-0.00422491	0.0862983	11	116829940	116830569	APOC3/ENSG00000110245/clean	0	+	87	0.0862983	0.913702	0.00599599	-	0.9631	11.4128	1892	1826	0.0102209	NonUniformIntronCover	1	8.83945	856	827	reps	0.00406485	0.00772056	0.0130785	0.00784526
RREB1	ENSG00000124782	-0.0962727	0.0863028	6	7181246	7181869	RREB1/ENSG00000124782/clean	0	+	53	0.0863028	0.913697	0.0760253	NonUniformIntronCover	1	4.11404	50	49	0.172298	-	1	8.11842	38	38	reps	0.101576	0.0520348	0.161344	0.184515
ALAD	ENSG00000148218	0.108661	0.0863375	9	113390676	113390797	ALAD/ENSG00000148218/clean	0	-	10	0.913662	0.0863375	0.353416	NonUniformIntronCover	1	31.1556	57	57	0.244755	-	1	23.3333	72	72	reps	0.355372	0.347826	0.15493	0.298519
ZBTB8OS	ENSG00000176261	-0.0297075	0.0863571	1	32633727	32633950	ZBTB8OS/ENSG00000176261/clean	0	-	10	0.0863571	0.913643	0.0163176	-	0.887324	1.45977	88	88	0.0460251	NonUniformIntronCover	1	3.66667	76	76	reps	0	0.0283672	0.0601852	0.0285714
ARHGEF10L	ENSG00000074964	-0.0452101	0.0864542	1	17656708	17664446	ARHGEF10L/ENSG00000074964/clean	0	+	120	0.0864542	0.913546	0.0147455	-	0.733395	1.40682	94	92	0.0599556	-	0.764768	1.27559	20	19	reps	0.0105755	0.0107286	0.0927172	0.0251901
L1CAM	ENSG00000198910	0.0494778	0.0865313	X	153865500	153865703	L1CAM/ENSG00000198910/clean	0	-	10	0.913469	0.0865313	0.052861	NonUniformIntronCover	1	2.4557	44	44	0.00338319	-	0.196891	0	58	57	reps	0.0454545	0.0634021	0	0.00529322
WDR45	ENSG00000196998	-0.0660899	0.0865404	X	49074912	49075135	WDR45/ENSG00000196998/clean	0	-	10	0.0865404	0.91346	0.0783201	NonUniformIntronCover	1	7.13793	84	84	0.14441	-	1	9.62069	57	57	reps	0.0916803	0.067601	0.103401	0.202106
HYOU1	ENSG00000149428	-0.0159564	0.0865725	11	119048563	119048713	HYOU1/ENSG00000149428/clean	0	-	10	0.0865725	0.913427	0.00507614	-	0.964286	1	196	196	0.0210325	-	1	2.75	128	128	reps	0.0123457	0	0.0248307	0.0152091
PKP3	ENSG00000184363	0.0767856	0.0867042	11	404323	404533	PKP3/ENSG00000184363/known-exon	0	+	10	0.913296	0.0867042	0.133261	-	1	7.6875	50	50	0.0564754	NonUniformIntronCover	0.93	3.1125	52	52	reps	0.145775	0.112936	0.0893569	0.0335976
SLC29A1	ENSG00000112759	0.0251858	0.0867901	6	44233006	44233416	SLC29A1/ENSG00000112759/clean	0	+	10	0.91321	0.0867901	0.0300931	-	0.95	1.7375	56	56	0.00490731	NonUniformIntronCover	0.36	0.15	73	71	reps	0.0369181	0.025641	0.0107914	0
SLC30A5	ENSG00000145740	-0.071272	0.0868442	5	69116214	69116393	SLC30A5/ENSG00000145740/clean	0	+	10	0.0868442	0.913156	0.0129917	-	0.64497	0.855072	47	47	0.0842637	NonUniformIntronCover	1	5.7971	62	62	reps	0.0145773	0.0138833	0.0989691	0.0740741
ABCE1	ENSG00000164163	-0.0115626	0.0869446	4	145123357	145123477	ABCE1/ENSG00000164163/clean	0	+	10	0.0869446	0.913055	0	-	0	0	259	259	0.0115626	-	1	2.38636	204	204	reps	0	0	0.0176835	0.00961538
ARHGEF1	ENSG00000076928	-0.043249	0.0869494	19	41904383	41904948	ARHGEF1/ENSG00000076928/clean	0	+	10	0.0869494	0.913051	0.000229268	-	0.0126126	0	55	55	0.0434783	-	0.888288	1	22	22	reps	0	0.00050425	0.0589233	0.0269255
SGSM3	ENSG00000100359	-0.139712	0.0869512	22	40407843	40408070	SGSM3/ENSG00000100359/clean	0	+	10	0.0869512	0.913049	0.156784	-	1	6.32184	34	34	0.296496	NonUniformIntronCover	1	7.58621	17	17	reps	0.257204	0.0360316	0.435065	0.257257
TPR	ENSG00000047410	-0.0291667	0.08704	1	186361709	186361788	TPR/ENSG00000047410/clean	0	-	10	0.08704	0.91296	0.00833333	NonUniformIntronCover	0.956522	1	118	118	0.0375	-	1	3	77	77	reps	0.000254194	0.015873	0.0390824	0.0358705
MIA3	ENSG00000154305	-0.08551	0.087151	1	222654298	222654388	MIA3/ENSG00000154305/clean	0	+	10	0.087151	0.912849	0.149041	-	1	15.0625	86	86	0.234551	-	1	22.0625	72	72	reps	0.141104	0.151326	0.255289	0.224845
BLVRB	ENSG00000090013	-0.0489027	0.0871525	19	40458545	40465609	BLVRB/ENSG00000090013/clean	0	-	330	0.0871525	0.912847	0.0118529	-	0.686071	1.06756	89	89	0.0607556	-	0.712949	1.22903	19	19	reps	0.00708407	0.0123302	0.0685478	0.0363135
AC011455.2	ENSG00000269547	-0.221921	0.087172	19	38921667	38922237	AC011455.2/ENSG00000269547/clean	0	-	97	0.087172	0.912828	0.346562	NonUniformIntronCover	1	15.911	29	28	0.568483	-	1	10.5393	8	8	reps	0.3095	0.362802	0.517677	0.6199
LAMB2	ENSG00000172037	-0.0339268	0.0871971	3	49125890	49125966	LAMB2/ENSG00000172037/clean	0	-	10	0.0871971	0.912803	0.042059	-	1	9.57143	218	217	0.0759858	NonUniformIntronCover	1	16.0357	195	194	reps	0.0380117	0.0451045	0.0934127	0.0626162
TTLL4	ENSG00000135912	-0.0337241	0.0872205	2	218753185	218753583	TTLL4/ENSG00000135912/clean	0	+	10	0.0872205	0.912779	0.0465356	NonUniformIntronCover	1	9.85897	195	195	0.0802597	-	1	14.6603	166	164	reps	0.0544137	0.0422295	0.0836131	0.0768631
SORL1	ENSG00000137642	-0.0147711	0.0872606	11	121608176	121611075	SORL1/ENSG00000137642/clean	0	+	10	0.0872606	0.912739	0.019841	-	1	10.7286	529	528	0.0346121	-	1	14.9507	417	416	reps	0.0174884	0.0200055	0.0329919	0.0334276
TARBP2	ENSG00000139546	-0.0869384	0.0873553	12	53504815	53505134	TARBP2/ENSG00000139546/clean	0	+	10	0.0873553	0.912645	0.0438976	-	0.828479	2.112	46	43	0.130836	NonUniformIntronCover	1	7.376	49	45	reps	0.0132773	0.0585774	0.148557	0.119275
EDEM1	ENSG00000134109	-0.0249476	0.0873779	3	5201924	5202965	EDEM1/ENSG00000134109/clean	0	+	10	0.0873779	0.912622	0.0021431	NonUniformIntronCover	0.240543	0	112	112	0.0270907	-	0.689622	1.28087	46	46	reps	0	0.00368702	0.00689682	0.0262211
DGKZ	ENSG00000149091	-0.115914	0.0874063	11	46378229	46378456	DGKZ/ENSG00000149091/clean	0	+	10	0.0874063	0.912594	0.0633312	NonUniformIntronCover	1	2.29885	34	33	0.179245	-	1	1.96552	9	9	reps	0.0325203	0.0555556	0.143984	0.115008
COL4A6	ENSG00000197565	-0.108437	0.0874533	X	108169620	108169944	COL4A6/ENSG00000197565/clean	0	-	10	0.0874533	0.912547	0.0357143	-	0.799363	1	27	27	0.144151	NonUniformIntronCover	1	4.54762	27	27	reps	0.0361275	0.0218069	0.0773455	0.236364
NT5C2	ENSG00000076685	-0.0185215	0.087465	10	103093309	103093971	NT5C2/ENSG00000076685/clean	0	-	10	0.087465	0.912535	0.00260623	-	0.564417	0.660305	215	215	0.0211277	NonUniformIntronCover	0.946319	3.06489	142	142	reps	0.00326131	0.00213779	0.0183722	0.0195979
NEDD4L	ENSG00000049759	-0.0146715	0.087471	18	58349614	58350990	NEDD4L/ENSG00000049759/clean	0	+	10	0.087471	0.912529	0.0062575	-	0.737189	1.34124	213	213	0.020929	-	0.948023	2.9927	140	140	reps	0.00526971	0.00509832	0.0240557	0.0180899
EIF4A2	ENSG00000156976	0.009412	0.0874788	3	186784477	186784563	EIF4A2/ENSG00000156976/clean	0	+	10	0.912521	0.0874788	0.0548793	-	1	120.312	2072	2070	0.0454673	NonUniformIntronCover	1	91.3125	1916	1916	reps	0.0565737	0.0538093	0.043183	0.0475942
AGA	ENSG00000038002	-0.0904506	0.0874847	4	177434489	177436275	AGA/ENSG00000038002/clean	0	-	80	0.0874847	0.912515	0.0649064	NonUniformIntronCover	0.94197	4.65058	67	62	0.155357	-	0.931419	3.86257	21	18	reps	0.0580871	0.0695739	0.162483	0.124913
PRPF31	ENSG00000105618	-0.111964	0.0875548	19	54129185	54129271	PRPF31/ENSG00000105618/known-exon	0	+	10	0.0875548	0.912445	0.0963693	-	1	6.71875	63	63	0.208333	-	1	5	19	19	reps	0.118367	0.0746988	0.25	0.1875
SLC35B1	ENSG00000121073	0.0174976	0.0875879	17	49704226	49705123	SLC35B1/ENSG00000121073/clean	0	-	10	0.912412	0.0875879	0.0263921	-	1	3.74085	137	137	0.00889454	NonUniformIntronCover	0.78805	1.4	154	154	reps	0.023714	0.0272934	0.0074599	0.00411677
SCML1	ENSG00000047634	-0.0330177	0.0877744	X	17751966	17753257	SCML1/ENSG00000047634/clean	0	+	10	0.0877744	0.912226	0.0665652	-	1	23.6043	331	331	0.0995829	-	1	19.6862	178	178	reps	0.0627527	0.0713473	0.100156	0.096831
CAMSAP2	ENSG00000118200	-0.0436361	0.0877915	1	200852677	200853274	CAMSAP2/ENSG00000118200/clean	0	+	10	0.0877915	0.912209	0.00571671	NonUniformIntronCover	0.229983	0	40	40	0.0493528	-	0.817717	1.55745	30	30	reps	0.00559038	0.005843	0.0314419	0.0325505
ZNF333	ENSG00000160961	0.124284	0.0877915	19	14715470	14716111	ZNF333/ENSG00000160961/clean	0	+	10	0.912209	0.0877915	0.146999	-	0.958796	1.72332	10	9	0.0227155	-	0.348653	0.12253	15	13	reps	0.0572038	0.297222	0.0264492	0.0254826
MAMSTR	ENSG00000176909	-0.0621144	0.0877915	19	48716743	48718973	MAMSTR/ENSG00000176909/clean	0	-	428	0.0877915	0.912209	0.0129453	-	0.393452	0.234072	30	30	0.0750597	-	0.77192	1.78532	21	21	reps	0.0197096	0.0114238	0.0919996	0.0311249
INPP5E	ENSG00000148384	0.0502182	0.0877915	9	136430413	136431001	INPP5E/ENSG00000148384/clean	0	-	10	0.912209	0.0877915	0.0658858	NonUniformIntronCover	0.773356	1.55172	21	21	0.0156676	-	0.477509	0.443966	30	30	reps	0.113273	0.0316783	0.00462813	0.0315941
RTN4	ENSG00000115310	0.0082389	0.0880807	2	54973621	54973820	RTN4/ENSG00000115310/clean	0	-	10	0.911919	0.0880807	0.0241502	-	1	25.6883	1038	1028	0.0159113	NonUniformIntronCover	1	16.8961	1045	1016	reps	0.0231873	0.0252499	0.0122957	0.0210171
PLEKHB1	ENSG00000021300	-0.112961	0.088181	11	73660852	73661465	PLEKHB1/ENSG00000021300/clean	0	+	31	0.088181	0.911819	0.0502567	-	0.939863	1.79915	34	34	0.163218	NonUniformIntronCover	0.828179	2.73077	14	14	reps	0.0160247	0.105007	0.180385	0.144033
MDM2	ENSG00000135679	-0.0106697	0.0882106	12	68824651	68828770	MDM2/ENSG00000135679/clean	0	+	704	0.0882106	0.911789	0.00181834	-	0.469985	0.425018	258	253	0.012488	-	0.72328	1.36576	108	106	reps	0.00225492	0.00222136	0.00982415	0.00778865
ANKS1A	ENSG00000064999	-0.0473364	0.0882156	6	35087049	35088605	ANKS1A/ENSG00000064999/known-exon	0	+	10	0.0882156	0.911784	0.022082	NonUniformIntronCover	0.735446	1.30968	57	57	0.0694184	-	0.853169	1.79032	24	24	reps	0.0171647	0.0173328	0.132564	0.0376595
INVS	ENSG00000119509	-0.0709221	0.0884029	9	100293043	100296916	INVS/ENSG00000119509/clean	0	+	10	0.0884029	0.911597	0.0433259	-	0.806109	1.49451	33	31	0.114248	-	0.744499	1.67679	12	12	reps	0.0464083	0.0269263	0.0958984	0.0645482
BPTF	ENSG00000171634	-0.085261	0.088465	17	67944372	67945408	BPTF/ENSG00000171634/clean	0	+	122	0.088465	0.911535	0.132752	-	1	12.5519	78	78	0.218013	NonUniformIntronCover	1	21.7459	73	73	reps	0.103002	0.144643	0.195916	0.232156
CARMIL2	ENSG00000159753	-0.231013	0.0885185	16	67651845	67651920	CARMIL2/ENSG00000159753/clean	0	+	10	0.0885185	0.911481	0	-	0	0	10	10	0.231013	-	1	2.7037	9	9	reps	0	0	0.46	0.125
NGLY1	ENSG00000151092	-0.059396	0.0885865	3	25736149	25737333	NGLY1/ENSG00000151092/clean	0	-	112	0.0885865	0.911413	0.089029	NonUniformIntronCover	1	12.314	119	118	0.148425	-	1	13.0721	75	73	reps	0.0774861	0.0942538	0.135202	0.150427
SMC4	ENSG00000113810	-0.0110284	0.0885872	3	160425019	160426073	SMC4/ENSG00000113810/clean	0	+	10	0.0885872	0.911413	0.00305853	-	0.423372	0.308612	138	138	0.0140869	-	0.801724	1.55742	109	109	reps	0.00164875	0.00499172	0.00968341	0.0111487
FLNA	ENSG00000196924	0.0191984	0.0886232	X	154352675	154352771	FLNA/ENSG00000196924/clean	0	-	10	0.911377	0.0886232	0.0353535	-	1	14	380	380	0.0161551	-	1	3.33333	203	203	reps	0.0386083	0.0315789	0.0186514	0.0139488
SLC18B1	ENSG00000146409	-0.0852725	0.0886238	6	132772206	132772992	SLC18B1/ENSG00000146409/clean	0	-	53	0.0886238	0.911376	0.0611265	NonUniformIntronCover	1	4.10169	63	61	0.146399	-	1	6.34576	35	34	reps	0.0770156	0.0488715	0.146694	0.150162
FIBP	ENSG00000172500	-0.030303	0.0886843	11	65884998	65885077	FIBP/ENSG00000172500/clean	0	-	10	0.0886843	0.911316	0	-	0	0	82	82	0.030303	-	1	2	64	64	reps	0	0	0.03125	0.0294118
UBXN4	ENSG00000144224	-0.048272	0.0887453	2	135742011	135748266	UBXN4/ENSG00000144224/clean	0	+	369	0.0887453	0.911255	0.0481776	-	0.928304	7.44058	143	143	0.0964496	NonUniformIntronCover	0.88651	6.29796	59	58	reps	0.0378724	0.0542413	0.0942692	0.0857808
FTSJ3	ENSG00000108592	-0.021978	0.0887633	17	63824737	63824824	FTSJ3/ENSG00000108592/clean	0	-	10	0.0887633	0.911237	0	-	0	0	113	113	0.021978	-	1	2	89	89	reps	0	0	0.0217391	0.0222222
CSTF2	ENSG00000101811	-0.176573	0.0887733	X	100837449	100838238	CSTF2/ENSG00000101811/clean	0	+	10	0.0887733	0.911227	0.1441	-	1	5.55591	33	33	0.320673	NonUniformIntronCover	1	9.44089	19	19	reps	0.113135	0.153452	0.27336	0.359427
GABARAPL1	ENSG00000139112	0.0244526	0.0887957	12	10220558	10221786	GABARAPL1/ENSG00000139112/clean	0	+	283	0.911204	0.0887957	0.0559009	-	1	13.0264	220	220	0.0314483	NonUniformIntronCover	1	9.87071	304	302	reps	0.0505873	0.0607684	0.0329832	0.0287569
WDR91	ENSG00000105875	0.153027	0.0889519	7	135187169	135188432	WDR91/ENSG00000105875/clean	0	-	10	0.911048	0.0889519	0.24648	NonUniformIntronCover	1	4.90656	15	14	0.0934535	-	0.959298	3.50497	34	33	reps	0.32754	0.230887	0.0788483	0.0929787
SRSF11	ENSG00000116754	0.068613	0.088982	1	70221839	70228421	SRSF11/ENSG00000116754/clean	0	+	113	0.911018	0.088982	0.389717	-	1	125.163	185	181	0.321104	NonUniformIntronCover	1	84.6632	172	169	reps	0.406123	0.377116	0.339629	0.301151
TXLNG	ENSG00000086712	-0.0407313	0.0890348	X	16834357	16837592	TXLNG/ENSG00000086712/clean	0	+	10	0.0890348	0.910965	0.0175255	NonUniformIntronCover	0.751008	1.23083	69	69	0.0582568	-	0.770543	1.79396	29	29	reps	0.0159905	0.0137399	0.0301189	0.0584553
EMC4	ENSG00000128463	-0.0112737	0.0891999	15	34225650	34227692	EMC4/ENSG00000128463/clean	0	+	18	0.0891999	0.9108	0.00315083	-	0.493083	0.482716	156	154	0.0144245	-	0.854743	1.81481	124	124	reps	0.00308195	0.00470832	0.00629538	0.021682
USP9X	ENSG00000124486	-0.0318478	0.0892401	X	41201280	41205302	USP9X/ENSG00000124486/clean	0	+	160	0.0892401	0.91076	0.0281295	-	0.968151	4.80466	166	166	0.0599773	NonUniformIntronCover	0.989643	10.8467	169	169	reps	0.0333443	0.0255279	0.0462948	0.069701
MBD3	ENSG00000071655	-0.0506325	0.0892987	19	1581269	1582621	MBD3/ENSG00000071655/clean	0	-	70	0.0892987	0.910701	0.0108975	-	0.689548	1.01362	92	92	0.06153	-	0.688768	1.31128	20	20	reps	0.0039022	0.0139591	0.0544328	0.0380431
SFI1	ENSG00000198089	-0.125357	0.0892987	22	31603819	31604308	SFI1/ENSG00000198089/clean	0	+	10	0.0892987	0.910701	0.0415494	-	0.741127	1.30052	24	23	0.166906	LowCover	0.7119	1.20207	4	4	reps	0.014284	0.0468391	0.39136	0.0578285
C7orf50	ENSG00000146540	-0.0188206	0.0892987	7	1127386	1138188	C7orf50/ENSG00000146540/clean	0	-	2476	0.0892987	0.910701	0.0203023	-	0.68208	1.26411	61	51	0.0391229	-	0.529306	0.573229	13	12	reps	0.0211097	0.013681	0.149671	0.0294803
IPO4	ENSG00000196497	-0.0206504	0.0893554	14	24183169	24183249	IPO4/ENSG00000196497/clean	0	-	10	0.0893554	0.910645	0.00920028	-	1	1.39286	149	149	0.0298507	-	1	2	63	63	reps	0.00935859	0.011236	0.0344828	0.0263158
NOL4L	ENSG00000197183	-0.086786	0.0893988	20	32453761	32456117	NOL4L/ENSG00000197183/clean	0	-	90	0.0893988	0.910601	0.143913	-	1	19.1641	114	113	0.230699	NonUniformIntronCover	1	14.3943	48	46	reps	0.112554	0.186001	0.269235	0.211868
GRIPAP1	ENSG00000068400	-0.0304878	0.0894072	X	48990732	48990925	GRIPAP1/ENSG00000068400/clean	0	-	10	0.0894072	0.910593	0	-	0	0	68	68	0.0304878	NonUniformIntronCover	0.983607	1.66667	53	53	reps	0	0	0.0221651	0.037037
KHSRP	ENSG00000088247	-0.0393683	0.0894974	19	6415896	6416297	KHSRP/ENSG00000088247/clean	0	-	10	0.0894974	0.910503	0.027066	-	1	5.1465	185	185	0.0664343	-	0.992327	2.06369	29	29	reps	0.0314743	0.0263045	0.0645933	0.0864505
ACAD10	ENSG00000111271	-0.0986256	0.0895408	12	111746284	111747048	ACAD10/ENSG00000111271/clean	0	+	73	0.0895408	0.910459	0.0157474	NonUniformIntronCover	0.575977	0.99639	34	34	0.114373	-	0.9233	2.84116	22	21	reps	0.0224682	0.0287046	0.0503024	0.155917
CRLF1	ENSG00000006016	-0.00558132	0.0896641	19	18599846	18606541	CRLF1/ENSG00000006016/clean	0	-	60	0.0896641	0.910336	0.00582798	-	0.661944	1.23691	211	207	0.0114093	-	0.542427	0.774765	47	45	reps	0.00414195	0.00499643	0.0275984	0.0115907
ARIH1	ENSG00000166233	-0.012513	0.0897069	15	72566605	72567105	ARIH1/ENSG00000166233/clean	0	+	10	0.0897069	0.910293	0.00284635	-	0.436735	0.341837	153	153	0.0153593	-	1	1.90306	122	122	reps	0.0037831	0.00488501	0.0142857	0.0185185
MCRS1	ENSG00000187778	-0.0419942	0.0898438	12	49558729	49558842	MCRS1/ENSG00000187778/clean	0	-	10	0.0898438	0.910156	0.0227273	-	1	2	83	83	0.0647215	NonUniformIntronCover	1	5.67442	80	80	reps	0	0.0425532	0.0674091	0.0625
DGKE	ENSG00000153933	-0.18955	0.0898438	17	56845809	56847921	DGKE/ENSG00000153933/clean	0	+	243	0.0898438	0.910156	0.120491	-	0.893526	2.46595	18	17	0.310041	MinorIsoform	0.976458	6.29105	14	9	reps	0.135229	0.112349	0.341345	0.269625
ZAP70	ENSG00000115085	0.364689	0.0898438	2	97734712	97735249	ZAP70/ENSG00000115085/clean	0	+	10	0.910156	0.0898438	0.496019	-	0.946869	5.90521	6	6	0.13133	-	0.768501	1.51185	10	10	reps	0.742996	0.31671	0.243902	0.114272
ARHGEF1	ENSG00000076928	-0.0192588	0.0898652	19	41903407	41903706	ARHGEF1/ENSG00000076928/clean	0	+	10	0.0898652	0.910135	0.00107608	-	0.114187	0	106	104	0.0203349	-	0.892734	1.74359	84	80	reps	0	0.00199927	0.00769951	0.0272253
ARHGEF25	ENSG00000240771	-0.0550621	0.0898886	12	57613760	57614015	ARHGEF25/ENSG00000240771/clean	0	+	10	0.0898886	0.910111	0.00903748	NonUniformIntronCover	0.583673	0.747475	64	60	0.0640996	-	1	2.80808	41	39	reps	0.0211601	0.00504884	0.071875	0.0544413
SAT1	ENSG00000130066	0.00315088	0.0899034	X	23783709	23783799	SAT1/ENSG00000130066/known-exon	0	+	10	0.910097	0.0899034	0.0123698	-	1	34.8438	2782	2780	0.00921892	-	1	42.1875	4534	4534	reps	0.0131433	0.0116288	0.0105617	0.00788566
COMMD7	ENSG00000149600	-0.065808	0.0899253	20	32703458	32704022	COMMD7/ENSG00000149600/known-exon	0	-	10	0.0899253	0.910075	0.127602	-	1	15.2117	102	102	0.19341	NonUniformIntronCover	1	27.8153	112	112	reps	0.142453	0.116767	0.171236	0.204197
PRPF3	ENSG00000117360	-0.096109	0.0899256	1	150346136	150346407	PRPF3/ENSG00000117360/known-exon	0	+	10	0.0899256	0.910074	0.256143	-	1	33.0571	96	96	0.352252	-	1	32.6286	60	60	reps	0.225925	0.279794	0.335968	0.361286
ANAPC4	ENSG00000053900	0.10313	0.0899305	4	25396764	25396847	ANAPC4/ENSG00000053900/clean	0	+	10	0.910069	0.0899305	0.13438	-	1	4.96774	32	32	0.03125	-	1	1	31	30	reps	0.166987	0.102894	0	0.0526316
BTBD19	ENSG00000222009	-0.290089	0.0899405	1	44810607	44812038	BTBD19/ENSG00000222009/clean	0	+	10	0.0899405	0.91006	0.253738	NonUniformIntronCover	1	5.10018	15	15	0.543827	-	1	7.1529	6	6	reps	0.254957	0.24146	0.59299	0.488463
BCKDHB	ENSG00000083123	-0.284843	0.0899405	6	80343812	80345974	BCKDHB/ENSG00000083123/known-exon	0	+	10	0.0899405	0.91006	0.256768	NonUniformIntronCover	0.986989	5.18213	15	14	0.541611	-	1	7.08933	6	5	reps	0.204389	0.298046	0.451863	0.723629
TTC38	ENSG00000075234	-0.012797	0.0899498	22	46288588	46289401	TTC38/ENSG00000075234/clean	0	+	10	0.0899498	0.91005	0.0101802	NonUniformIntronCover	0.673724	1.21362	118	117	0.0229772	-	0.611457	0.77709	26	26	reps	0.00855899	0.00558319	0.0644141	0.0127475
PTS	ENSG00000150787	-0.070963	0.0899684	11	112230230	112230625	PTS/ENSG00000150787/clean	0	+	10	0.0899684	0.910032	0.161348	-	1	24.6258	112	112	0.232311	-	1	31.7742	87	87	reps	0.125887	0.195312	0.241109	0.221331
CUL9	ENSG00000112659	-0.173181	0.09	6	43223397	43224094	CUL9/ENSG00000112659/clean	0	+	10	0.09	0.91	0	-	0	0	14	14	0.173181	LowCover	0.649199	1.04727	5	5	reps	0	0	0.353716	0.105469
POLR2A	ENSG00000181222	-0.055429	0.0900015	17	7502701	7503120	POLR2A/ENSG00000181222/clean	0	+	10	0.0900015	0.909999	0.065924	NonUniformIntronCover	1	8.75152	124	123	0.121353	-	1	9.80606	71	71	reps	0.0655054	0.0699428	0.112456	0.109096
ACSF2	ENSG00000167107	-0.0287996	0.090019	17	50463552	50463817	ACSF2/ENSG00000167107/clean	0	+	10	0.090019	0.909981	0.00584795	NonUniformIntronCover	0.670588	0.961165	114	108	0.0346475	-	1	5.56311	155	145	reps	0.0129781	0.00495509	0.0340805	0.0316806
RRN3	ENSG00000085721	-0.0356322	0.0900486	16	15085698	15086128	RRN3/ENSG00000085721/clean	0	-	100	0.0900486	0.909951	0.0153299	-	0.818182	1.69697	109	109	0.0509621	-	1	3.65152	68	68	reps	0.00826446	0.0172414	0.0661007	0.0300601
ILVBL	ENSG00000105135	-0.0233607	0.0900738	19	15116522	15117880	ILVBL/ENSG00000105135/clean	0	-	10	0.0900738	0.909926	0.0211002	-	1	5.86296	271	271	0.0444609	-	1	5.90926	127	127	reps	0.0157865	0.0244328	0.0420764	0.0434981
GYS1	ENSG00000104812	-0.100535	0.0900816	19	48987385	48991301	GYS1/ENSG00000104812/clean	0	-	300	0.0900816	0.909918	0.0278917	-	0.459071	0.39779	16	16	0.128427	-	0.834624	1.62086	11	11	reps	0.0296525	0.0372417	0.180169	0.0624534
SLC5A6	ENSG00000138074	-0.0187261	0.0900843	2	27201453	27201665	SLC5A6/ENSG00000138074/clean	0	-	10	0.0900843	0.909916	0.0545724	-	1	41.3293	716	706	0.0732985	-	1	39.2317	496	490	reps	0.0596013	0.0510603	0.0799023	0.0653123
CEP95	ENSG00000258890	-0.064895	0.0901086	17	64529427	64530925	CEP95/ENSG00000258890/clean	0	+	150	0.0901086	0.909891	0.163487	-	0.986647	29.1204	149	149	0.228382	-	0.968101	27.5259	93	91	reps	0.18425	0.144558	0.185998	0.254381
CLK1	ENSG00000013441	0.034163	0.090198	2	200856811	200856890	CLK1/ENSG00000013441/clean	0	-	10	0.909802	0.090198	0.147123	-	1	67.7931	390	390	0.11296	-	1	41.8966	329	329	reps	0.14316	0.151415	0.100564	0.125735
VARS2	ENSG00000137411	-0.0208333	0.090276	6	30915037	30915155	VARS2/ENSG00000137411/clean	0	+	10	0.090276	0.909724	0	-	0	0	118	118	0.0208333	-	0.824074	2	94	94	reps	0	0	0.0208333	0.0208333
ZFPL1	ENSG00000162300	-0.084686	0.090342	11	65085226	65086414	ZFPL1/ENSG00000162300/clean	0	+	168	0.090342	0.909658	0.103494	-	0.987255	8.08088	69	69	0.18818	NonUniformIntronCover	1	10.8946	47	46	reps	0.144455	0.0854402	0.18015	0.190543
SESN1	ENSG00000080546	0.0563015	0.0903698	6	108987630	108988542	SESN1/ENSG00000080546/clean	0	-	10	0.90963	0.0903698	0.0998224	-	1	7.76243	70	70	0.0435209	-	1	3.18508	70	70	reps	0.0723235	0.112617	0.0693167	0.0238402
FLNA	ENSG00000196924	-0.0324137	0.0904592	X	154360587	154361307	FLNA/ENSG00000196924/clean	0	-	10	0.0904592	0.909541	0.0121965	NonUniformIntronCover	0.885915	1.87676	151	151	0.0446102	-	0.671831	1.07394	23	23	reps	0.0123457	0.0136986	0.136778	0.0202629
EML3	ENSG00000149499	-0.144136	0.0905189	11	62609132	62609353	EML3/ENSG00000149499/clean	0	-	10	0.0905189	0.909481	0.205077	-	1	10.8353	42	42	0.349213	-	1	19.3176	36	36	reps	0.143816	0.245841	0.353224	0.338975
PMPCA	ENSG00000165688	-0.064504	0.0905488	9	136416391	136416950	PMPCA/ENSG00000165688/clean	0	+	10	0.0905488	0.909451	0.174379	-	1	33.371	158	158	0.238883	NonUniformIntronCover	1	28.5611	91	91	reps	0.173986	0.180211	0.208566	0.269745
PDCD4	ENSG00000150593	-0.0347804	0.0905654	10	110876070	110881232	PDCD4/ENSG00000150593/clean	0	+	281	0.0905654	0.909435	0.0230786	NonUniformIntronCover	0.993649	3.61444	153	123	0.057859	-	0.996927	6.93958	113	97	reps	0.0229056	0.0217539	0.0493189	0.0638685
SLC12A4	ENSG00000124067	-0.016214	0.0906766	16	67950493	67950653	SLC12A4/ENSG00000124067/clean	0	-	10	0.0906766	0.909323	0.00510204	-	0.7	1	195	190	0.021316	-	1	3.83333	176	173	reps	0.00131839	0.0105263	0.0335269	0.010989
HIP1R	ENSG00000130787	-0.13847	0.0907063	12	122860077	122860147	HIP1R/ENSG00000130787/clean	0	+	10	0.0907063	0.909294	0.117647	NonUniformIntronCover	1	4	30	30	0.256117	-	1	6.54167	19	19	reps	0.176471	0.0588235	0.3	0.2
TCF25	ENSG00000141002	-0.0238176	0.0907086	16	89895137	89895989	TCF25/ENSG00000141002/clean	0	+	100	0.0907086	0.909291	0.00855009	NonUniformIntronCover	0.893617	1.56954	182	182	0.0323677	-	0.949468	4.91722	146	146	reps	0.00822958	0.00631059	0.0270454	0.038346
SCYL1	ENSG00000142186	-0.0094996	0.0907481	11	65527117	65530628	SCYL1/ENSG00000142186/clean	0	+	70	0.0907481	0.909252	0.005952	-	0.846556	1.49092	249	249	0.0154516	NonUniformIntronCover	0.868352	2.62092	167	167	reps	0.00529435	0.00456294	0.0218511	0.00533034
SYVN1	ENSG00000162298	0.0386338	0.090756	11	65132351	65132731	SYVN1/ENSG00000162298/clean	0	-	10	0.909244	0.090756	0.100126	NonUniformIntronCover	1	20.473	181	180	0.0614922	-	1	11.4662	170	170	reps	0.0770691	0.112386	0.0530635	0.0659976
AMPD2	ENSG00000116337	-0.123162	0.0909771	1	109620278	109625302	AMPD2/ENSG00000116337/clean	0	+	1300	0.0909771	0.909023	0.116298	-	0.980397	5.92215	45	36	0.23946	MinorIsoform	0.954887	4.72282	15	7	reps	0.0836842	0.143626	0.439709	0.148369
SLC22A7	ENSG00000137204	-0.192427	0.0911129	6	43302763	43304037	SLC22A7/ENSG00000137204/clean	0	+	10	0.0911129	0.908887	0.123327	-	0.977057	3.09486	22	21	0.315754	LowCover	0.891614	1.84585	4	4	reps	0.0871918	0.134007	0.433053	0.20403
AIMP2	ENSG00000106305	-0.0472115	0.0911129	7	6009498	6015145	AIMP2/ENSG00000106305/clean	0	+	873	0.0911129	0.908887	0.0429397	MinorIsoform	0.890448	3.23037	53	53	0.0901512	-	0.796188	1.58534	15	15	reps	0.0339426	0.0489672	0.121284	0.0562653
POLR3F	ENSG00000132664	-0.0600555	0.091125	20	18472909	18473390	POLR3F/ENSG00000132664/clean	0	+	112	0.091125	0.908875	0	-	0	0	33	33	0.0600555	-	0.813008	1.59732	25	25	reps	0	0	0.126798	0.0135574
CAMK1	ENSG00000134072	0.0307467	0.0912861	3	9761536	9761630	CAMK1/ENSG00000134072/clean	0	-	10	0.908714	0.0912861	0.0361446	-	1	3	80	80	0.00539788	-	0.369048	0.176471	68	67	reps	0.0263158	0.0444444	0.00937406	0
STOML2	ENSG00000165283	-0.0185733	0.0913109	9	35100726	35100931	STOML2/ENSG00000165283/known-exon	0	-	10	0.0913109	0.908689	0.026668	-	1	10.4937	383	383	0.0452413	-	1	14.4051	304	304	reps	0.0331377	0.021386	0.0568464	0.0340805
OPTN	ENSG00000123240	-0.0201708	0.0913158	10	13124110	13125417	OPTN/ENSG00000123240/clean	0	+	10	0.0913158	0.908684	0.0262664	NonUniformIntronCover	1	10.8439	402	401	0.0464372	-	1	14.3661	295	295	reps	0.0224084	0.0272785	0.053309	0.0407697
TM4SF1	ENSG00000169908	0.003648	0.0913541	3	149369880	149371686	TM4SF1/ENSG00000169908/known-exon	0	-	10	0.908646	0.0913541	0.0139347	-	1	35.0181	2478	2478	0.0102867	NonUniformIntronCover	1	36.3778	3497	3497	reps	0.0134841	0.0139399	0.00999294	0.0104963
CES2	ENSG00000172831	-0.0252149	0.0913945	16	66942785	66943298	CES2/ENSG00000172831/clean	0	+	10	0.0913945	0.908605	0.015234	-	1	2.64532	149	149	0.0404489	NonUniformIntronCover	1	5.52217	117	117	reps	0.025641	0.00510098	0.0478424	0.028293
CTSL	ENSG00000135047	-0.00825313	0.0914344	9	87727729	87728026	CTSL/ENSG00000135047/clean	0	+	10	0.0914344	0.908566	0.00399177	-	0.780488	1.43478	357	357	0.0122449	-	1	3	242	242	reps	0.00353438	0.00323666	0.0202747	0.00426773
EDC4	ENSG00000038358	-0.0243902	0.0914592	16	67878275	67878359	EDC4/ENSG00000038358/clean	0	+	10	0.0914592	0.908541	0	-	0	0	100	100	0.0243902	NonUniformIntronCover	1	2	80	80	reps	0	0	0.0381679	0.0171269
ATP7B	ENSG00000123191	-0.0498113	0.0914604	13	51957607	51958310	ATP7B/ENSG00000123191/clean	0	-	10	0.0914604	0.90854	0.0108523	-	0.691198	0.97491	63	60	0.0606636	-	0.98557	3.55197	55	50	reps	0.00435369	0.0179035	0.0866363	0.0188254
IFRD2	ENSG00000214706	0.0318492	0.0915063	3	50288504	50288582	IFRD2/ENSG00000214706/clean	0	-	10	0.908494	0.0915063	0.0340909	NonUniformIntronCover	1	3	85	85	0.0022417	-	0.161765	0	72	72	reps	0.0294118	0.037037	0.00502972	0
PUM3	ENSG00000080608	-0.099698	0.0916139	9	2827151	2828674	PUM3/ENSG00000080608/clean	0	-	210	0.0916139	0.908386	0.169397	-	1	14.4801	70	70	0.269095	NonUniformIntronCover	1	15.0949	39	38	reps	0.151369	0.194295	0.216939	0.332013
FST	ENSG00000134363	-0.00543734	0.0916167	5	53483071	53483503	FST/ENSG00000134363/clean	0	+	10	0.0916167	0.908383	0.00487966	-	1	5.89412	1202	1202	0.010317	-	1	5.99412	575	575	reps	0.00644936	0.00336725	0.00721032	0.0143394
ANKRD52	ENSG00000139645	-0.0481809	0.0917219	12	56243876	56244050	ANKRD52/ENSG00000139645/clean	0	-	10	0.0917219	0.908278	0	-	0	0	56	56	0.0481809	-	1	2.22727	42	42	reps	0	0	0.04	0.055794
JMJD7	ENSG00000243789	-0.0886427	0.0917219	15	41836940	41837067	JMJD7/ENSG00000243789/clean	0	+	10	0.0917219	0.908278	0	-	0	0	28	28	0.0886427	-	0.846154	2.04255	21	21	reps	0	0	0.0306545	0.153846
SFT2D2	ENSG00000213064	-0.112691	0.091733	1	168235182	168236588	SFT2D2/ENSG00000213064/clean	0	+	10	0.091733	0.908267	0.0728477	-	0.790115	1.49286	19	16	0.185539	LowCover	0.820201	1.59464	7	4	reps	0.0727333	0.0348209	0.0943298	0.251475
MAP3K1	ENSG00000095015	0.0372684	0.0918679	5	56881272	56881569	MAP3K1/ENSG00000095015/clean	0	+	10	0.908132	0.0918679	0.0421228	-	0.689895	1.53913	35	35	0.00485437	-	0.219512	0	45	45	reps	0.0319444	0.0243626	0	0.0127479
DAZAP1	ENSG00000071626	-0.0843563	0.0918907	19	1428995	1429966	DAZAP1/ENSG00000071626/clean	0	+	10	0.0918907	0.908109	0.0602347	-	0.992716	6.34545	99	99	0.144591	NonUniformIntronCover	0.777315	2.1974	13	13	reps	0.0516163	0.0643317	0.34635	0.0981687
TFIP11	ENSG00000100109	-0.0345641	0.0921084	22	26496316	26496720	TFIP11/ENSG00000100109/clean	0	-	10	0.0921084	0.907892	0.00858496	-	0.441624	0.35443	51	51	0.0431491	-	0.720812	1.8038	40	40	reps	0	0.0167019	0.0256569	0.0397563
PDXDC1	ENSG00000179889	-0.0297257	0.0921858	16	15033399	15034285	PDXDC1/ENSG00000179889/clean	0	+	10	0.0921858	0.907814	0.0811093	-	1	30.0114	340	339	0.110835	-	1	37.5199	301	301	reps	0.0784362	0.0846617	0.120514	0.103338
MAN2C1	ENSG00000140400	-0.111201	0.0921986	15	75360211	75360564	MAN2C1/ENSG00000140400/clean	0	-	10	0.0921986	0.907801	0.26985	-	1	28.8273	78	77	0.381051	NonUniformIntronCover	1	33.2446	54	49	reps	0.277688	0.266322	0.490548	0.300101
PRPF8	ENSG00000174231	-0.0107823	0.0922086	17	1681690	1681819	PRPF8/ENSG00000174231/clean	0	-	10	0.0922086	0.907791	0	-	0	0	216	216	0.0107823	-	0.941176	1.91837	176	176	reps	0	0	0.0113636	0.0111111
ITPR3	ENSG00000096433	-0.0932714	0.0922852	6	33682644	33683206	ITPR3/ENSG00000096433/clean	0	+	10	0.0922852	0.907715	0.0178396	-	0.690217	0.972973	38	38	0.111111	LowCover	0.887681	1	8	8	reps	0.00906138	0.033275	1	0.064605
KIF18B	ENSG00000186185	-0.103126	0.0923449	17	44934935	44935258	KIF18B/ENSG00000186185/clean	0	-	10	0.0923449	0.907655	0.0174741	-	0.533546	0.582677	30	30	0.1206	-	0.84984	1.64567	12	12	reps	0.0239085	0.0146905	0.116318	0.0759173
LPIN3	ENSG00000132793	-0.0549211	0.0923502	20	41356034	41357039	LPIN3/ENSG00000132793/clean	0	+	10	0.0923502	0.90765	0.0142857	-	0.736683	1	69	67	0.0692068	NonUniformIntronCover	0.986935	3.34586	45	42	reps	0.0113643	0.0130291	0.0384615	0.0950329
PRPF8	ENSG00000174231	-0.00939258	0.0924164	17	1682293	1683532	PRPF8/ENSG00000174231/clean	0	-	110	0.0924164	0.907584	0.00158892	-	0.391497	0.229581	246	246	0.0109815	-	0.944198	2.23179	201	201	reps	0.00112761	0.00264406	0.013574	0.0054821
PIEZO2	ENSG00000154864	-0.098863	0.0924667	18	10675288	10677746	PIEZO2/ENSG00000154864/clean	0	-	10	0.0924667	0.907533	0.123976	-	1	9.62347	68	68	0.222839	-	1	17.4908	61	60	reps	0.100699	0.138796	0.200218	0.249295
DICER1	ENSG00000100697	-0.0317933	0.0925128	14	95091365	95093887	DICER1/ENSG00000100697/clean	0	-	10	0.0925128	0.907487	0.00435989	-	0.634952	0.84493	144	144	0.0361532	-	0.907643	2.4006	64	63	reps	0.00591168	0.00558665	0.0359368	0.0211665
DENND2B	ENSG00000166444	0.0485714	0.0925791	11	8698974	8699212	DENND2B/ENSG00000166444/clean	0	-	10	0.907421	0.0925791	0.0561414	NonUniformIntronCover	0.79386	2.1413	36	35	0.00757002	-	0.350877	0.130435	46	46	reps	0.0323037	0.0596252	0	0.0156986
ZMIZ2	ENSG00000122515	-0.142857	0.0926276	7	44757561	44757847	ZMIZ2/ENSG00000122515/clean	0	+	10	0.0926276	0.907372	0	-	0	0	16	16	0.142857	LowCover	0.76087	1	6	6	reps	0	0	0.0717489	0.149897
SNX15	ENSG00000110025	-0.0555231	0.0926367	11	65035663	65038571	SNX15/ENSG00000110025/clean	0	+	10	0.0926367	0.907363	0.0316407	-	0.746032	1.33966	41	37	0.0871638	-	0.812284	1.62328	16	16	reps	0.0237926	0.0224171	0.0719187	0.0602503
KIAA0100	ENSG00000007202	0.0267857	0.0926591	17	28616509	28616617	KIAA0100/ENSG00000007202/clean	0	-	10	0.907341	0.0926591	0.0267857	-	1	3	109	109	0	NonUniformIntronCover	0	0	91	91	reps	0.0192308	0.0333333	0	0
NOXA1	ENSG00000188747	0.171056	0.0926591	9	137431100	137431235	NOXA1/ENSG00000188747/clean	0	+	10	0.907341	0.0926591	0.172285	-	1	2.70588	13	13	0.00122926	-	0.016	0	13	13	reps	0.3625	0.0909091	0.00265957	0
CRY2	ENSG00000121671	-0.166583	0.0927912	11	45870532	45870841	CRY2/ENSG00000121671/clean	0	+	10	0.0927912	0.907209	0.0877313	-	1	2.1157	22	22	0.254314	-	1	5.1157	15	14	reps	0.0594796	0.113258	0.235145	0.238035
ATAT1	ENSG00000137343	0.143468	0.0927912	6	30642247	30642767	ATAT1/ENSG00000137343/clean	0	+	130	0.907209	0.0927912	0.214304	MinorIsoform	0.930769	5.45513	20	12	0.070836	-	0.792308	2.13462	28	23	reps	0.152832	0.201575	0.0365273	0.0337993
SEMA4G	ENSG00000095539	-0.053867	0.0928065	10	100973277	100973546	SEMA4G/ENSG00000095539/clean	0	+	10	0.0928065	0.907194	0.13905	NonUniformIntronCover	1	27.1333	168	167	0.192917	-	1	38.9619	163	163	reps	0.128013	0.149637	0.184698	0.197011
PIM1	ENSG00000137193	-0.0098372	0.093034	6	37173172	37173933	PIM1/ENSG00000137193/clean	0	+	10	0.093034	0.906966	0.0227376	-	1	21.4518	921	921	0.0325748	-	1	26.9037	799	799	reps	0.0223169	0.0251875	0.0377617	0.0278839
TM7SF2	ENSG00000149809	0.0649845	0.093064	11	65115394	65115475	TM7SF2/ENSG00000149809/clean	0	+	10	0.906936	0.093064	0.0784314	-	1	4	46	46	0.0134469	NonUniformIntronCover	0.422535	0.310345	29	29	reps	0.0454545	0.103448	0	0.0229358
SGTA	ENSG00000104969	-0.0528436	0.093097	19	2757782	2759256	SGTA/ENSG00000104969/clean	0	-	80	0.093097	0.906903	0.0708924	-	1	9.00358	118	116	0.123736	NonUniformIntronCover	1	9.60215	68	68	reps	0.0568579	0.0826074	0.136223	0.106615
HDAC10	ENSG00000100429	-0.243757	0.0931436	22	50246735	50246874	HDAC10/ENSG00000100429/clean	0	-	10	0.0931436	0.906856	0.329397	-	1	14.7358	30	30	0.573154	-	1	8.0566	6	6	reps	0.181818	0.473945	0.711957	0.519056
GRTP1	ENSG00000139835	-0.0685926	0.0931461	13	113326091	113344862	GRTP1/ENSG00000139835/clean	0	-	1999	0.0931461	0.906854	0.0461624	NonUniformIntronCover	0.904066	3.92012	78	72	0.114755	-	0.856487	2.98152	20	18	reps	0.0549296	0.0368713	0.10236	0.121509
TM7SF2	ENSG00000149809	-0.0419885	0.0933282	11	65114832	65114912	TM7SF2/ENSG00000149809/clean	0	+	10	0.0933282	0.906672	0.016835	-	1	1.25	73	73	0.0588235	-	1	3	48	47	reps	0	0.0318471	0.0714286	0.0434783
TNFRSF19	ENSG00000127863	-0.0404776	0.0934601	13	23660490	23667979	TNFRSF19/ENSG00000127863/clean	0	+	30	0.0934601	0.90654	0.0218816	-	0.686419	1.20804	54	54	0.0623592	-	0.794476	1.52965	23	23	reps	0.0172488	0.0160409	0.0706599	0.0373745
STARD13	ENSG00000133121	-0.130576	0.0934601	13	33127546	33128928	STARD13/ENSG00000133121/clean	0	-	10	0.0934601	0.90654	0.0454545	-	0.709913	1	21	20	0.17603	LowCover	0.901603	1.70909	8	8	reps	0.0328663	0.039733	0.272807	0.109207
ICA1L	ENSG00000163596	-0.214901	0.0934601	2	202821481	202825694	ICA1L/ENSG00000163596/clean	0	-	170	0.0934601	0.90654	0.122208	-	0.75068	1.39222	10	9	0.337109	LowCover	0.830077	1.52563	3	2	reps	0.106875	0.0811781	0.15069	1
PAN2	ENSG00000135473	-0.0162602	0.0934991	12	56324493	56324580	PAN2/ENSG00000135473/clean	0	-	10	0.0934991	0.906501	0	-	0	0	148	148	0.0162602	-	1	2	121	121	reps	0	0	0.023988	0.00777605
BCL2L12	ENSG00000126453	-0.0570253	0.0935553	19	49666067	49666684	BCL2L12/ENSG00000126453/clean	0	+	10	0.0935553	0.906445	0.023361	-	0.634267	1.53086	64	64	0.0803863	NonUniformIntronCover	0.934102	2.53498	29	29	reps	0.0182112	0.0132683	0.153846	0.0238542
COL4A6	ENSG00000197565	-0.129862	0.0936809	X	108210004	108211671	COL4A6/ENSG00000197565/clean	0	-	10	0.0936809	0.906319	0.0968096	-	0.996379	3.32278	31	31	0.226672	NonUniformIntronCover	1	6.15535	21	21	reps	0.176014	0.0695021	0.184684	0.259052
NARS2	ENSG00000137513	-0.0115124	0.0936911	11	78566272	78568631	NARS2/ENSG00000137513/clean	0	-	10	0.0936911	0.906309	0.00617512	NonUniformIntronCover	0.682844	1.29862	209	209	0.0176875	-	0.91656	2.55685	142	142	reps	0.00499988	0.00527673	0.0184337	0.0165476
HOMER3	ENSG00000051128	-0.0556994	0.0937573	19	18929634	18931324	HOMER3/ENSG00000051128/clean	0	-	360	0.0937573	0.906243	0.0265939	-	0.770677	1.58459	58	58	0.0822933	-	0.740602	1.52444	17	17	reps	0.0379125	0.0147418	0.0778831	0.049568
WASHC4	ENSG00000136051	-0.0421643	0.0937603	12	105164307	105164640	WASHC4/ENSG00000136051/clean	0	+	10	0.0937603	0.90624	0.00532495	-	0.513932	0.534351	96	94	0.0474892	NonUniformIntronCover	0.866873	3.19084	63	63	reps	0.00997656	0	0.0702398	0.0155869
MRPS18A	ENSG00000096080	0.0248633	0.0938089	6	43675271	43675493	MRPS18A/ENSG00000096080/known-exon	0	-	10	0.906191	0.0938089	0.0419663	-	1	8.27907	188	188	0.017103	NonUniformIntronCover	1	2.45349	141	141	reps	0.042389	0.0408569	0.028169	0.00702576
ABCC3	ENSG00000108846	-0.0353187	0.0938788	17	50668009	50668429	ABCC3/ENSG00000108846/clean	0	+	10	0.0938788	0.906121	0.00834028	-	0.487805	0.469512	58	58	0.043659	-	0.892683	5.25	115	113	reps	0.00263531	0.0123282	0.052655	0.0333084
RAD54L	ENSG00000085999	-0.134722	0.0939144	1	46260099	46260541	RAD54L/ENSG00000085999/clean	0	+	10	0.0939144	0.906086	0.0337372	-	0.418981	0.298851	12	11	0.168459	LowCover	0.800926	1.62069	8	7	reps	0.00230947	0.0402133	0.0779082	0.230939
AARS2	ENSG00000124608	-0.116519	0.0939144	6	44305786	44306279	AARS2/ENSG00000124608/clean	0	-	10	0.0939144	0.906086	0.0182927	-	0.335404	0.0923077	18	17	0.134812	NonUniformIntronCover	0.968944	2.02564	13	11	reps	0.045724	0.00691589	0.049747	0.229756
GOLGA1	ENSG00000136935	-0.067085	0.0939144	9	124938866	124940105	GOLGA1/ENSG00000136935/clean	0	-	10	0.0939144	0.906086	0.0105201	-	0.318959	0.0486815	30	30	0.0776051	-	0.804719	1.93509	23	23	reps	0.009106	0.0123632	0.0562126	0.0455224
ATM	ENSG00000149311	-0.0668337	0.0939768	11	108227696	108227775	ATM/ENSG00000149311/clean	0	+	10	0.0939768	0.906023	0.0533333	-	1	4	71	71	0.120167	-	1	6.96552	51	51	reps	0.0571429	0.05	0.165708	0.0714286
EPHX2	ENSG00000120915	-0.143106	0.0940179	8	27543829	27544185	EPHX2/ENSG00000120915/clean	0	+	10	0.0940179	0.905982	0.302804	-	1	19.9786	46	46	0.44591	-	1	31.3857	39	39	reps	0.303332	0.301215	0.399399	0.486586
ARHGEF7	ENSG00000102606	-0.0760983	0.0941059	13	111277673	111280271	ARHGEF7/ENSG00000102606/clean	0	+	10	0.0941059	0.905894	0.0979587	-	1	8.79633	81	78	0.174057	-	1	14.9624	71	61	reps	0.0999864	0.094244	0.133928	0.195555
MRPL53	ENSG00000204822	0.0305998	0.0941441	2	74472470	74472568	MRPL53/ENSG00000204822/clean	0	-	10	0.905856	0.0941441	0.0305998	NonUniformIntronCover	1	3.47222	110	109	0	-	0	0	91	91	reps	0.0415694	0.0185185	0	0
SCYL1	ENSG00000142186	0.0198783	0.0941681	11	65526873	65526961	SCYL1/ENSG00000142186/clean	0	+	10	0.905832	0.0941681	0.0198783	-	1	3.0625	151	151	0	-	0	0	124	123	reps	0.0138889	0.0273556	0	0
MAT2A	ENSG00000168906	0.0215387	0.0942406	2	85541160	85541254	MAT2A/ENSG00000168906/clean	0	+	10	0.905759	0.0942406	0.0578569	-	1	30.0294	489	487	0.0363182	-	1	11.1176	295	294	reps	0.0634941	0.0532688	0.05318	0.0169352
ARVCF	ENSG00000099889	-0.0318193	0.0943732	22	19971971	19972357	ARVCF/ENSG00000099889/clean	0	-	10	0.0943732	0.905627	0.00344159	-	0.231383	0	67	64	0.0352609	NonUniformIntronCover	0.890957	1.97368	53	52	reps	0.00265252	0.00696279	0.0282054	0.04286
SLC47A1	ENSG00000142494	-0.0291566	0.0944188	17	19571572	19572779	SLC47A1/ENSG00000142494/clean	0	+	10	0.0944188	0.905581	0.0138329	NonUniformIntronCover	0.923141	2.59499	167	166	0.0429895	-	1	5.30063	95	95	reps	0.00620653	0.0175631	0.0446432	0.028907
RBMX	ENSG00000147274	-0.029753	0.0944232	X	136874452	136875085	RBMX/ENSG00000147274/known-exon	0	-	10	0.0944232	0.905577	0.074746	-	1	33.8486	369	369	0.104499	-	1	26.9562	188	188	reps	0.0767407	0.0730458	0.0971223	0.103366
SMG9	ENSG00000105771	-0.0702929	0.0944426	19	43737682	43738121	SMG9/ENSG00000105771/clean	0	-	10	0.0944426	0.905557	0.0324801	NonUniformIntronCover	0.787879	1.74566	52	50	0.102773	-	0.881119	5.61272	49	49	reps	0.0371058	0.0213523	0.083602	0.0861438
ALDH2	ENSG00000111275	0.073909	0.094471	12	111791419	111792060	ALDH2/ENSG00000111275/clean	0	+	10	0.905529	0.094471	0.174944	NonUniformIntronCover	1	10.1779	48	48	0.101035	-	1	12.9249	115	115	reps	0.186626	0.159668	0.0855235	0.115329
EIF4G1	ENSG00000114867	-0.0532303	0.094475	3	184315545	184315762	EIF4G1/ENSG00000114867/known-exon	0	+	10	0.094475	0.905525	0.031846	-	0.971014	2.07229	63	57	0.0850763	NonUniformIntronCover	1	3.62651	37	35	reps	0.0365312	0.0333333	0.0909091	0.0766979
DYNC1H1	ENSG00000197102	-0.012793	0.0945056	14	102050198	102050434	DYNC1H1/ENSG00000197102/known-exon	0	+	31	0.0945056	0.905494	0	-	0	0	208	207	0.012793	-	0.965854	2.22892	172	172	reps	0	0	0.0151391	0.0116279
RALY	ENSG00000125970	-0.0176789	0.0945381	20	34078553	34079909	RALY/ENSG00000125970/clean	0	+	10	0.0945381	0.905462	0.0185225	-	0.980684	7.90741	419	415	0.0362014	NonUniformIntronCover	1	5.97222	159	154	reps	0.0166032	0.0182452	0.047815	0.0263005
CSF3R	ENSG00000119535	-0.095526	0.0945954	1	36466827	36467229	CSF3R/ENSG00000119535/clean	0	-	91	0.0945954	0.905405	0.12962	-	1	11.616	77	77	0.225146	-	1	15.4	52	52	reps	0.150142	0.117944	0.153561	0.296675
KMT2B	ENSG00000272333	-0.0555556	0.0946294	19	35732135	35732214	KMT2B/ENSG00000272333/clean	0	+	10	0.0946294	0.905371	0	-	0	0	43	43	0.0555556	-	1	2	34	33	reps	0	0	0.0666667	0.047619
GAA	ENSG00000171298	-0.0334926	0.0946333	17	80112711	80112875	GAA/ENSG00000171298/clean	0	+	41	0.0946333	0.905367	0.0141264	NonUniformIntronCover	0.97561	1.86275	129	128	0.047619	-	1	2	40	40	reps	0.00374981	0.0177395	0.111111	0.030303
TBC1D2B	ENSG00000167202	-0.119428	0.0946762	15	78001740	78003304	TBC1D2B/ENSG00000167202/clean	0	-	70	0.0946762	0.905324	0.18044	-	0.997323	11.0084	50	50	0.299868	NonUniformIntronCover	0.993307	13.7057	32	32	reps	0.121004	0.239494	0.242129	0.344409
TTYH3	ENSG00000136295	-0.0218222	0.0946794	7	2656534	2658285	TTYH3/ENSG00000136295/clean	0	+	10	0.0946794	0.905321	0.0119791	-	0.941987	2.82496	233	232	0.0338013	NonUniformIntronCover	0.923033	3.00861	86	84	reps	0.0144204	0.0111929	0.0570887	0.0258354
COL9A3	ENSG00000092758	-0.0313106	0.0946997	20	62819982	62821180	COL9A3/ENSG00000092758/clean	0	+	10	0.0946997	0.9053	0.0161451	NonUniformIntronCover	0.94697	3.82353	230	229	0.0474557	-	0.829125	3.48739	70	67	reps	0.00899878	0.0222108	0.048	0.0416509
DKC1	ENSG00000130826	0.0116373	0.0947595	X	154765530	154765906	DKC1/ENSG00000130826/clean	0	+	10	0.905241	0.0947595	0.0134912	NonUniformIntronCover	0.997268	3.41892	250	250	0.00185394	-	0.377049	0.195946	203	203	reps	0.0162845	0.012371	0.00125175	0.00307157
XPO7	ENSG00000130227	0.0295609	0.0948196	8	22004030	22004994	XPO7/ENSG00000130227/clean	0	+	10	0.90518	0.0948196	0.0481811	-	0.971698	4.8089	95	95	0.0186202	-	0.963312	2.2199	117	116	reps	0.0446285	0.045954	0.0224937	0.0119202
LARGE2	ENSG00000165905	0.0559896	0.0949064	11	45926597	45926710	LARGE2/ENSG00000165905/clean	0	+	10	0.905094	0.0949064	0.0677507	-	1	1.74419	24	24	0.0117611	-	0.368932	0.186047	31	31	reps	0.102467	0.0325145	0	0.0157873
COG4	ENSG00000103051	-0.0204541	0.0949796	16	70482175	70482728	COG4/ENSG00000103051/clean	0	-	10	0.0949796	0.90502	0.00866529	-	0.73849	1.22374	140	139	0.0291194	-	1	2.84932	95	95	reps	0.00656829	0.00871193	0.0261858	0.0276174
GTPBP6	ENSG00000178605	-0.0476053	0.0950623	X	315299	316913	GTPBP6/ENSG00000178605/clean	0	-	420	0.0950623	0.904938	0.0286368	-	0.81742	2.56485	87	86	0.0762421	-	0.880235	2.55858	30	30	reps	0.0193668	0.0216017	0.0754352	0.0898953
PARP2	ENSG00000129484	0.0390778	0.0950708	14	20354247	20354808	PARP2/ENSG00000129484/clean	0	+	10	0.904929	0.0950708	0.0752786	-	1	8.95475	110	95	0.0362008	-	1	4.24434	113	97	reps	0.0911255	0.0617371	0.030474	0.0446686
STX10	ENSG00000104915	0.063946	0.0952135	19	13144486	13144576	STX10/ENSG00000104915/known-exon	0	-	10	0.904787	0.0952135	0.194829	-	1	26.375	109	109	0.130883	-	1	17.4688	114	114	reps	0.156082	0.227364	0.120275	0.137876
TESK1	ENSG00000107140	-0.123115	0.0952211	9	35607409	35607581	TESK1/ENSG00000107140/known-exon	0	+	10	0.0952211	0.904779	0.14261	-	1	7.48485	38	38	0.265725	MinorIsoform	1	9.40909	19	19	reps	0.183062	0.108108	0.304217	0.21194
SNX17	ENSG00000115234	-0.00862279	0.0954839	2	27374433	27374688	SNX17/ENSG00000115234/clean	0	+	10	0.0954839	0.904516	0.00155941	-	0.306122	0.020202	196	196	0.0101822	-	0.853061	1.67677	163	163	reps	0.00342779	0	0.00713792	0.0131579
YEATS2	ENSG00000163872	-0.0313617	0.0955144	3	183728851	183736717	YEATS2/ENSG00000163872/clean	0	+	420	0.0955144	0.904486	0.0172228	NonUniformIntronCover	0.716761	1.4896	84	83	0.0485845	-	0.88571	4.95336	97	94	reps	0.013792	0.0103276	0.044204	0.0470294
SDHAP3	ENSG00000185986	-0.130146	0.0955975	5	1572286	1574181	SDHAP3/ENSG00000185986/clean	0	-	286	0.0955975	0.904402	0.379763	-	1	40.4109	62	62	0.509909	NonUniformIntronCover	1	37.4558	29	29	reps	0.365082	0.389747	0.549954	0.465816
AMN	ENSG00000166126	-0.0196166	0.0956709	14	102923979	102928425	AMN/ENSG00000166126/clean	0	+	10	0.0956709	0.904329	0.0221461	-	0.768936	1.22297	54	54	0.0417627	-	0.522994	0.557432	12	12	reps	0.0149154	0.0222075	0.0831396	0.0410463
PHF6	ENSG00000156531	-0.103586	0.0956781	X	134425330	134425660	PHF6/ENSG00000156531/known-exon	0	+	10	0.0956781	0.904322	0.115158	NonUniformIntronCover	1	5.33594	41	41	0.218744	-	1	8.67969	31	31	reps	0.0656934	0.168831	0.184136	0.232472
KMT2C	ENSG00000055609	-0.0736094	0.095689	7	152159072	152162116	KMT2C/ENSG00000055609/clean	0	-	10	0.095689	0.904311	0.0377266	-	0.788728	1.84267	47	47	0.111336	NonUniformIntronCover	0.883322	2.63097	21	21	reps	0.0257234	0.0228776	0.0878467	0.124379
EMG1	ENSG00000126749	-0.0399037	0.0957751	12	6975378	6975695	EMG1/ENSG00000126749/clean	0	+	10	0.0957751	0.904225	0.0360502	-	1	5.79675	154	152	0.0759539	NonUniformIntronCover	1	10.439	127	122	reps	0.0356183	0.0348934	0.0676773	0.0887705
COL2A1	ENSG00000139219	-0.130619	0.0957755	12	47985965	47986335	COL2A1/ENSG00000139219/clean	0	-	10	0.0957755	0.904225	0.065411	-	1	3.56944	51	51	0.19603	NonUniformIntronCover	0.880556	2.19444	9	9	reps	0.0825688	0.0487805	0.167951	0.199259
DNAJC4	ENSG00000110011	0.14566	0.0957784	11	64233980	64234072	DNAJC4/ENSG00000110011/known-exon	0	+	10	0.904222	0.0957784	0.767343	-	1	95.6471	29	29	0.621683	NonUniformIntronCover	1	64.0882	39	39	reps	0.79792	0.738225	0.584173	0.644318
ATG9A	ENSG00000198925	-0.0125324	0.0960132	2	219227813	219227921	ATG9A/ENSG00000198925/clean	0	-	10	0.0960132	0.903987	0.003861	-	1	1	253	252	0.0163934	-	1	4	236	234	reps	0	0.00724638	0.0173913	0.0135922
DDX49	ENSG00000105671	-0.0499726	0.0961319	19	18926377	18927765	DDX49/ENSG00000105671/clean	0	+	60	0.0961319	0.903868	0.00968272	NonUniformIntronCover	0.625753	0.81391	64	64	0.0596553	-	0.847139	1.77632	28	27	reps	0.0185258	0.00495846	0.038992	0.0511821
MZF1	ENSG00000099326	-0.149124	0.096256	19	58569586	58570343	MZF1/ENSG00000099326/clean	0	-	10	0.096256	0.903744	0.0848637	-	0.923695	2.04013	21	21	0.233988	NonUniformIntronCover	0.927711	3.66555	12	12	reps	0.112281	0.047746	0.220136	0.233052
JAG1	ENSG00000101384	0.0140946	0.0963257	20	10652250	10652467	JAG1/ENSG00000101384/clean	0	-	10	0.903674	0.0963257	0.0161261	-	1	3.22892	197	195	0.00203153	-	0.323671	0.060241	159	159	reps	0.0119048	0.0198881	0.00331416	0.00393169
MYO18A	ENSG00000196535	-0.0446298	0.0963879	17	29107189	29109857	MYO18A/ENSG00000196535/clean	0	-	10	0.0963879	0.903612	0.0282381	-	0.759217	1.42387	49	48	0.0728679	NonUniformIntronCover	0.877728	2.51504	32	30	reps	0.0201256	0.0176063	0.0371175	0.0750789
PTPRN2	ENSG00000155093	-0.00466067	0.0964632	7	158138515	158166930	PTPRN2/ENSG00000155093/clean	0	-	2360	0.0964632	0.903537	0.00572953	NonUniformIntronCover	0.70071	1.27929	218	216	0.0103902	-	0.54596	0.61489	52	52	reps	0.00375888	0.00505052	0.018106	0.0112341
CCP110	ENSG00000103540	-0.0252257	0.0964794	16	19545890	19546411	CCP110/ENSG00000103540/clean	0	+	10	0.0964794	0.903521	0	-	0	0	72	71	0.0252257	-	0.843444	1.52683	59	59	reps	0	0	0.00833333	0.0525051
TNS2	ENSG00000111077	0.217783	0.0965487	12	53054014	53054269	TNS2/ENSG00000111077/clean	0	+	10	0.903451	0.0965487	0.254777	NonUniformIntronCover	1	4.44444	13	11	0.0369942	-	0.653061	0.878788	17	17	reps	0.231897	0.30648	0	0.0613027
USP36	ENSG00000055483	-0.045979	0.0965487	17	78835501	78836110	USP36/ENSG00000055483/clean	0	-	10	0.0965487	0.903451	0.0153076	NonUniformIntronCover	0.931553	1.10373	71	63	0.0612866	-	1	4.17842	64	60	reps	0.010173	0.025	0.064925	0.0504334
ACBD4	ENSG00000181513	-0.0211017	0.0965911	17	45136776	45137018	ACBD4/ENSG00000181513/clean	0	+	10	0.0965911	0.903409	0	NonUniformIntronCover	0	0	92	85	0.0211017	-	0.87931	1.6383	76	71	reps	0	0	0.00991926	0.025
ERVK3-1	ENSG00000142396	-0.105524	0.0966217	19	58312462	58314747	ERVK3-1/ENSG00000142396/clean	0	+	130	0.0966217	0.903378	0.221363	NonUniformIntronCover	0.969374	21.3221	71	71	0.326887	-	0.911369	18.9397	34	34	reps	0.26527	0.177882	0.375383	0.275011
PYGB	ENSG00000100994	-0.0146395	0.0966233	20	25295670	25296369	PYGB/ENSG00000100994/clean	0	+	10	0.0966233	0.903377	0	-	0	0	125	125	0.0146395	-	0.706821	1.54513	104	104	reps	0	0	0.010484	0.00895718
MRPL17	ENSG00000158042	-0.0262143	0.0966309	11	6682402	6682746	MRPL17/ENSG00000158042/clean	0	-	10	0.0966309	0.903369	0.00472667	-	0.550898	0.761194	116	116	0.030941	NonUniformIntronCover	0.97006	2.52239	79	79	reps	0.0102576	0.00567495	0.0371539	0.025641
EIF4G1	ENSG00000114867	-0.0144364	0.0967078	3	184328002	184328630	EIF4G1/ENSG00000114867/clean	0	+	60	0.0967078	0.903292	0.0100442	NonUniformIntronCover	0.984155	2.36404	233	233	0.0244806	-	0.984155	4.86842	192	192	reps	0.0175033	0.00394564	0.0295868	0.0229338
PDCD5	ENSG00000105185	-0.0241332	0.0967129	19	32582232	32584949	PDCD5/ENSG00000105185/clean	0	+	170	0.0967129	0.903287	0.0461642	NonUniformIntronCover	1	21.1501	437	426	0.0702974	-	1	18.3739	243	238	reps	0.0430807	0.0494441	0.0681749	0.0693639
C20orf194	ENSG00000088854	-0.0179719	0.0967129	20	3259554	3259921	C20orf194/ENSG00000088854/clean	0	-	10	0.0967129	0.903287	0.00282143	-	0.280112	0	99	99	0.0207933	-	0.901961	1.74126	82	82	reps	0	0.00472523	0.0163784	0.029364
CCNB1	ENSG00000134057	0.0171768	0.0967596	5	69177349	69177523	CCNB1/ENSG00000134057/clean	0	+	19	0.90324	0.0967596	0.0314266	NonUniformIntronCover	1	8.8254	272	272	0.0142498	-	1	3.2381	224	224	reps	0.0420168	0.0257414	0.0236459	0.0078125
WDR45B	ENSG00000141580	-0.016521	0.0967794	17	82627291	82630920	WDR45B/ENSG00000141580/clean	0	-	118	0.0967794	0.903221	0.0198079	-	0.971803	9.67972	479	467	0.0363289	-	0.981202	13.4584	357	346	reps	0.0201288	0.0197352	0.0315066	0.0384162
GSK3A	ENSG00000105723	0.0227586	0.0967828	19	42234459	42234547	GSK3A/ENSG00000105723/clean	0	-	10	0.903217	0.0967828	0.029703	-	1	3	98	98	0.00694444	-	0.846154	1	143	143	reps	0.0243902	0.0333333	0	0.0144928
F11	ENSG00000088926	-0.104564	0.0969479	4	186280385	186280473	F11/ENSG00000088926/clean	0	+	10	0.0969479	0.903052	0.185134	-	1	16.8125	74	74	0.289698	-	1	15.9062	39	39	reps	0.182399	0.184987	0.329843	0.240949
BCL2L2-PABPN1	ENSG00000258643	-0.0076623	0.0969491	14	23323066	23323376	BCL2L2-PABPN1/ENSG00000258643/clean	0	+	10	0.0969491	0.903051	0.0214298	NonUniformIntronCover	1	31.25	1427	1427	0.0290921	-	1	35.8667	1197	1197	reps	0.0245879	0.019924	0.0286577	0.0297712
SVIL	ENSG00000197321	-0.0570431	0.0970445	10	29458333	29458433	SVIL/ENSG00000197321/known-exon	0	-	10	0.0970445	0.902955	0	-	0	0	38	38	0.0570431	-	1	2.72222	45	45	reps	0	0	0.0644491	0.047619
DCTN1	ENSG00000204843	-0.0188265	0.0970661	2	74370825	74370978	DCTN1/ENSG00000204843/clean	0	-	10	0.0970661	0.902934	0	-	0	0	127	127	0.0188265	NonUniformIntronCover	1	2.0339	106	105	reps	0	0	0.0334471	0.0119133
RANBP3	ENSG00000031823	-0.0307874	0.0970813	19	5932544	5933413	RANBP3/ENSG00000031823/clean	0	-	12	0.0970813	0.902919	0.011832	NonUniformIntronCover	0.974329	2.57434	215	215	0.0426194	-	0.904317	2.31487	52	52	reps	0.013936	0.0114497	0.0563961	0.018063
TNNT2	ENSG00000118194	-0.366886	0.0970949	1	201372041	201372144	TNNT2/ENSG00000118194/known-exon	0	-	14	0.0970949	0.902905	0.354919	-	1	7.7027	14	14	0.721805	LowCover	1	5.18919	2	2	reps	0.384798	0.355721	1	0.564706
DNHD1	ENSG00000179532	-0.112768	0.0971862	11	6564804	6565694	DNHD1/ENSG00000179532/clean	0	+	10	0.0971862	0.902814	0.0248707	NonUniformIntronCover	0.688636	0.977273	27	27	0.137639	-	0.902273	1.75568	11	11	reps	0.0277138	0.031477	0.0728709	0.166667
TNS1	ENSG00000079308	-0.0179304	0.0972156	2	217814998	217817689	TNS1/ENSG00000079308/clean	0	-	10	0.0972156	0.902784	0.0143418	NonUniformIntronCover	0.995524	3.2302	222	221	0.0322722	-	1	5.83597	175	173	reps	0.010756	0.0146924	0.0312512	0.0317632
C1orf52	ENSG00000162642	-0.084166	0.0972199	1	85252702	85258523	C1orf52/ENSG00000162642/clean	0	-	449	0.0972199	0.90278	0.195753	-	0.994974	21.4191	88	87	0.279919	-	0.965004	22.5465	58	58	reps	0.175905	0.206224	0.277773	0.268099
COL27A1	ENSG00000196739	-0.0138069	0.0972354	9	114240487	114242186	COL27A1/ENSG00000196739/clean	0	+	10	0.0972354	0.902765	0.00884956	NonUniformIntronCover	0.706927	1	112	111	0.0226565	-	0.602724	0.756278	26	26	reps	0.00932435	0.00553994	0.0459167	0.0195533
PGM2	ENSG00000169299	-0.092556	0.0972518	4	37847111	37847201	PGM2/ENSG00000169299/known-exon	0	+	10	0.0972518	0.902748	0.109344	-	1	6.875	56	54	0.2019	-	1	10.625	42	41	reps	0.0734967	0.126479	0.177654	0.24
MYO1B	ENSG00000128641	-0.0379138	0.0973651	2	191392201	191393072	MYO1B/ENSG00000128641/clean	0	+	10	0.0973651	0.902635	0.0263634	-	0.974448	3.24928	120	115	0.0642772	NonUniformIntronCover	1	6.38841	93	86	reps	0.00974467	0.0340577	0.0683459	0.0475685
DDX19B	ENSG00000157349	0.067794	0.0974199	16	70329469	70329830	DDX19B/ENSG00000157349/clean	0	+	16	0.90258	0.0974199	0.0773135	NonUniformIntronCover	0.982609	4.27338	51	51	0.00951949	-	0.547826	0.81295	57	56	reps	0.0434783	0.0878027	0.0136147	0.0136595
COL4A5	ENSG00000188153	-0.0530309	0.0975526	X	108568821	108571412	COL4A5/ENSG00000188153/clean	0	+	60	0.0975526	0.902447	0.0793121	NonUniformIntronCover	1	12.0602	140	137	0.132343	-	1	13.1175	86	83	reps	0.0813231	0.0710782	0.131611	0.133043
TTL	ENSG00000114999	-0.0343655	0.0975653	2	112485995	112494142	TTL/ENSG00000114999/clean	0	+	360	0.0975653	0.902435	0.0261335	-	0.846154	2.22729	75	75	0.060499	NonUniformIntronCover	0.810325	2.5114	33	33	reps	0.0176188	0.0251544	0.0594807	0.0537667
SEMA6B	ENSG00000167680	-0.102991	0.0975782	19	4544529	4546215	SEMA6B/ENSG00000167680/clean	0	-	290	0.0975782	0.902422	0.0282871	-	0.768625	1.54286	52	52	0.131278	LowCover	0.722063	1.20893	8	8	reps	0.0212209	0.0195132	0.150162	0.0754967
NAT9	ENSG00000109065	-0.09342	0.0975837	17	74773039	74773575	NAT9/ENSG00000109065/clean	0	-	10	0.0975837	0.902416	0.142556	-	1	12.1368	73	71	0.235976	-	1	14.2075	46	45	reps	0.158859	0.127496	0.248116	0.224992
SRCAP	ENSG00000080603	-0.032358	0.0976103	16	30710128	30710753	SRCAP/ENSG00000080603/clean	0	+	149	0.0976103	0.90239	0.00195695	-	0.147059	0	73	73	0.0343149	NonUniformIntronCover	0.947479	2.20312	62	62	reps	0.00121836	0.00247666	0.0191012	0.0366551
STRADB	ENSG00000082146	-0.0269201	0.0976256	2	201473076	201474646	STRADB/ENSG00000082146/clean	0	+	150	0.0976256	0.902374	0.00936295	-	0.769014	1.07746	114	114	0.036283	NonUniformIntronCover	0.771831	2.93662	78	77	reps	0.0070521	0.0102162	0.0303622	0.0416647
GARNL3	ENSG00000136895	-0.115502	0.0976562	9	127353944	127354293	GARNL3/ENSG00000136895/clean	0	+	10	0.0976562	0.902344	0.0112687	-	0.250737	0	21	21	0.126771	-	0.696165	1.30657	9	9	reps	0.0244604	0	0.0369318	0.118908
FERMT2	ENSG00000073712	0.0153968	0.0976829	14	52872923	52874176	FERMT2/ENSG00000073712/clean	0	-	69	0.902317	0.0976829	0.0191157	-	0.958615	2.70886	139	139	0.00371892	-	0.418074	0.295359	110	110	reps	0.0168278	0.0187127	0.00714979	0.00341276
SREK1	ENSG00000153914	-0.0533099	0.097683	5	66164897	66170050	SREK1/ENSG00000153914/clean	0	+	10	0.097683	0.902317	0.0607351	-	0.981723	9.24672	143	142	0.114045	NonUniformIntronCover	1	8.49587	66	65	reps	0.0604924	0.0593248	0.13304	0.0948404
SBF1	ENSG00000100241	-0.013296	0.0977905	22	50460408	50460533	SBF1/ENSG00000100241/clean	0	-	10	0.0977905	0.902209	0	NonUniformIntronCover	0	0	200	200	0.013296	-	1	1.21277	90	90	reps	0	0	0.00996828	0.0188679
METTL3	ENSG00000165819	0.082924	0.0978422	14	21499137	21499305	METTL3/ENSG00000165819/known-exon	0	-	10	0.902158	0.0978422	0.49268	-	1	120.422	124	124	0.409756	-	1	88.8594	128	127	reps	0.522667	0.472924	0.423047	0.392926
ABHD16A	ENSG00000204427	-0.0368242	0.0979911	6	31687544	31687641	ABHD16A/ENSG00000204427/clean	0	-	10	0.0979911	0.902009	0.0331492	-	1	3.25714	95	95	0.0699734	NonUniformIntronCover	1	4.51429	60	60	reps	0	0.0568862	0.0740741	0.0740741
EIF4G1	ENSG00000114867	-0.0330743	0.0980708	3	184316218	184317320	EIF4G1/ENSG00000114867/clean	0	+	41	0.0980708	0.901929	0.0047342	-	0.60886	0.964706	111	111	0.0378085	-	0.67672	1.17882	28	28	reps	0.00658166	0.00571643	0.0286848	0.0320815
MROH1	ENSG00000179832	-0.161091	0.0981021	8	144245260	144247300	MROH1/ENSG00000179832/clean	0	+	60	0.0981021	0.901898	0.073839	-	0.680808	1.11616	14	14	0.23493	LowCover	0.783838	1.53535	5	5	reps	0.0574234	0.0612406	0.141867	0.229872
COG3	ENSG00000136152	-0.084435	0.0981974	13	45516263	45518761	COG3/ENSG00000136152/clean	0	+	10	0.0981974	0.901803	0.129796	NonUniformIntronCover	1	10.1426	68	66	0.214231	-	1	16.9036	61	57	reps	0.149108	0.119519	0.190335	0.238555
SLC35F5	ENSG00000115084	-0.033718	0.0982307	2	113731648	113734585	SLC35F5/ENSG00000115084/clean	0	-	59	0.0982307	0.901769	0.093537	-	1	30.2344	293	288	0.127255	NonUniformIntronCover	1	32.6615	224	219	reps	0.0985423	0.0897975	0.114993	0.134578
OVGP1	ENSG00000085465	0.0421265	0.0983159	1	111415344	111416322	OVGP1/ENSG00000085465/clean	0	-	10	0.901684	0.0983159	0.0555507	-	0.923554	1.64691	28	28	0.0134242	-	0.47624	0.484536	35	35	reps	0.0422407	0.0625	0.0219898	0.0196917
B3GAT3	ENSG00000149541	-0.0314475	0.0983421	11	62616796	62616986	B3GAT3/ENSG00000149541/clean	0	-	10	0.0983421	0.901658	0.00614647	NonUniformIntronCover	0.655556	0.888889	106	106	0.037594	-	0.744444	1.875	48	48	reps	0.00212314	0.010989	0.0526316	0.0212072
NBPF1	ENSG00000219481	-0.114333	0.0984538	1	16593753	16594591	NBPF1/ENSG00000219481/clean	0	-	240	0.0984538	0.901546	0.198119	-	1	13.3417	42	42	0.312452	MinorIsoform	1	20.45	24	24	reps	0.175055	0.213412	0.33967	0.291763
SF3B2	ENSG00000087365	-0.0121707	0.0987081	11	66053104	66055075	SF3B2/ENSG00000087365/clean	0	+	50	0.0987081	0.901292	0.00280699	-	0.38001	0.20026	135	132	0.0149777	-	0.743883	1.73342	114	112	reps	0.00235698	0.00465584	0.0143543	0.00665146
SEC24C	ENSG00000176986	-0.029251	0.0987958	10	73770015	73770279	SEC24C/ENSG00000176986/clean	0	+	10	0.0987958	0.901204	0.0503717	-	1	14.2157	268	267	0.0796227	-	1	17.2157	199	199	reps	0.0559602	0.0488956	0.0934108	0.0676417
SH3GL1	ENSG00000141985	-0.00500211	0.0988407	19	4361796	4362328	SH3GL1/ENSG00000141985/clean	0	-	10	0.0988407	0.901159	0.00774159	-	0.869732	1.38095	176	176	0.0127437	-	0.542146	0.685714	42	42	reps	0.0114943	0.00479772	0.0192067	0.0163317
NF1	ENSG00000196712	-0.103964	0.0990255	17	31223567	31225094	NF1/ENSG00000196712/clean	0	+	10	0.0990255	0.900974	0.086703	NonUniformIntronCover	0.974951	4.55684	48	45	0.190667	-	0.993408	7.7743	33	33	reps	0.10743	0.0674035	0.128374	0.252038
ARHGAP12	ENSG00000165322	-0.0188168	0.0991024	10	31808751	31808993	ARHGAP12/ENSG00000165322/clean	0	-	10	0.0991024	0.900898	0.000213338	-	0.0215517	0	101	101	0.0190301	-	1	1.64894	85	85	reps	0	0.000377958	0.0238095	0.00710048
RIOX2	ENSG00000170854	-0.0389356	0.0991482	3	97947449	97949843	RIOX2/ENSG00000170854/clean	0	-	10	0.0991482	0.900852	0.0232137	-	0.773909	1.44969	61	61	0.0621493	-	0.930789	2.71698	41	41	reps	0.0168565	0.0201536	0.0530829	0.0629834
RCOR3	ENSG00000117625	-0.0657815	0.0991511	1	211271309	211274209	RCOR3/ENSG00000117625/clean	0	+	637	0.0991511	0.900849	0.0105932	MinorIsoform	0.51392	0.637266	43	32	0.0763747	-	0.771542	1.73649	19	17	reps	0.0158424	0.0153417	0.0606451	0.0466105
NRDC	ENSG00000078618	0.0200577	0.0991645	1	51790649	51790899	NRDC/ENSG00000078618/clean	0	-	10	0.900836	0.0991645	0.0355667	NonUniformIntronCover	1	9.14583	248	248	0.015509	-	0.995833	3.19792	203	203	reps	0.0329028	0.0398451	0.0103093	0.0185497
PLEC	ENSG00000178209	0.0958231	0.099229	8	143927081	143927251	PLEC/ENSG00000178209/clean	0	-	10	0.900771	0.099229	0.0958231	-	0.64375	2.4375	23	23	0	NonUniformIntronCover	0	0	29	29	reps	0.0101635	0.213115	0	0
WTAP	ENSG00000146457	-0.0225429	0.0992937	6	159739045	159742087	WTAP/ENSG00000146457/clean	0	+	10	0.0992937	0.900706	0.0376112	-	1	12.3105	315	311	0.0601541	NonUniformIntronCover	1	11.7768	184	182	reps	0.0310093	0.0437972	0.0583101	0.0585284
TAF1C	ENSG00000103168	-0.0977127	0.0993526	16	84182440	84183075	TAF1C/ENSG00000103168/clean	0	-	14	0.0993526	0.900647	0.0774273	-	0.974235	3.27309	39	37	0.17514	NonUniformIntronCover	1	4.88353	23	23	reps	0.0845588	0.0642296	0.173063	0.179379
GIGYF2	ENSG00000204120	-0.0308801	0.0993683	2	232806657	232809719	GIGYF2/ENSG00000204120/clean	0	+	10	0.0993683	0.900632	0.0223713	-	0.894168	2.49427	106	106	0.0532514	NonUniformIntronCover	0.991153	5.06219	90	89	reps	0.0145873	0.0216509	0.0560426	0.0438933
SERGEF	ENSG00000129158	0.0466272	0.0993762	11	18006746	18007940	SERGEF/ENSG00000129158/clean	0	-	10	0.900624	0.0993762	0.104008	NonUniformIntronCover	1	15.4388	130	121	0.0573808	-	0.98902	8.76582	144	140	reps	0.115611	0.0982244	0.0682353	0.0456869
CEP164	ENSG00000110274	0.111426	0.0995197	11	117395722	117396053	CEP164/ENSG00000110274/clean	0	+	10	0.90048	0.0995197	0.111426	MinorIsoform	0.894081	2.13178	17	12	0	-	0	0	22	18	reps	0.0514184	0.129848	0	0
ATAD2	ENSG00000156802	-0.0137986	0.0995197	8	123348273	123349284	ATAD2/ENSG00000156802/clean	0	-	10	0.0995197	0.90048	0.00059753	-	0.0789211	0	132	132	0.0143961	-	0.858142	1.63591	112	112	reps	0	0.00103736	0.0118283	0.00954745
SUDS3	ENSG00000111707	-0.0391215	0.0995587	12	118401820	118401982	SUDS3/ENSG00000111707/clean	0	+	10	0.0995587	0.900441	0.0118195	-	0.828947	1.06452	89	89	0.050941	NonUniformIntronCover	0.986842	3.27419	61	61	reps	0.00669429	0.0204082	0.0626945	0.0357143
ZNHIT3	ENSG00000273611	-0.010927	0.099661	17	36492899	36493925	ZNHIT3/ENSG00000273611/clean	0	+	10	0.099661	0.900339	0.00451491	-	0.74311	1.54657	341	340	0.0154419	-	0.987205	3.57598	228	227	reps	0.0042091	0.00294905	0.0112184	0.0181641
NOC4L	ENSG00000184967	-0.0833333	0.099723	12	132147979	132148071	NOC4L/ENSG00000184967/clean	0	+	10	0.099723	0.900277	0	-	0	0	26	26	0.0833333	-	0.780488	1	11	11	reps	0	0	0.2	0.0304054
UBXN6	ENSG00000167671	-0.0503065	0.099723	19	4454093	4457614	UBXN6/ENSG00000167671/clean	0	-	133	0.099723	0.900277	0.00910599	-	0.477863	0.44469	52	52	0.0594125	-	0.701594	1.4528	23	23	reps	0.00686499	0.0165185	0.0770907	0.0335755
ITGA2	ENSG00000164171	-0.0100401	0.0997234	5	53048770	53051410	ITGA2/ENSG00000164171/clean	0	+	70	0.0997234	0.900277	0.00175072	-	0.363035	0.157588	207	207	0.0117908	NonUniformIntronCover	0.869261	2.11187	176	176	reps	0.00103796	0.00263293	0.0141497	0.00739274
SAPCD1	ENSG00000228727	0.172967	0.0997333	6	31764355	31764435	SAPCD1/ENSG00000228727/known-exon	0	+	10	0.900267	0.0997333	0.520721	-	1	41.2857	38	38	0.347754	NonUniformIntronCover	1	14.9286	28	28	reps	0.483871	0.560593	0.252747	0.452931
COMMD3-BMI1	ENSG00000269897	0.0593391	0.0997898	10	22318713	22318805	COMMD3-BMI1/ENSG00000269897/clean	0	+	10	0.90021	0.0997898	0.141143	-	1	13.1471	80	80	0.0818039	-	1	9.17647	103	103	reps	0.162828	0.125	0.0928293	0.0783637
MIOS	ENSG00000164654	0.385846	0.0999376	7	7567484	7567606	MIOS/ENSG00000164654/known-exon	0	+	10	0.900062	0.0999376	0.566855	-	1	6.54348	5	4	0.181009	LowCover	0.616071	1.32609	6	0	reps	0.75	0.428571	0.209622	0.00884956
COPE	ENSG00000105669	-0.0129716	0.0999395	19	18900449	18903267	COPE/ENSG00000105669/clean	0	-	290	0.0999395	0.90006	0.0100913	NonUniformIntronCover	0.742484	1.417	139	134	0.0230629	-	0.75	1.51087	64	57	reps	0.00750986	0.00770819	0.019468	0.0131797
ITGA6	ENSG00000091409	0.0320043	0.100006	2	172487453	172487546	ITGA6/ENSG00000091409/clean	0	+	10	0.899994	0.100006	0.0421053	-	1	4	91	91	0.010101	NonUniformIntronCover	0.759036	1	98	98	reps	0.0222222	0.06	0.00958875	0.00513699
NDST2	ENSG00000166507	-0.056411	0.100082	10	73805769	73805899	NDST2/ENSG00000166507/clean	0	-	10	0.100082	0.899918	0.00589102	NonUniformIntronCover	0.266667	0	45	45	0.062302	-	1	2.45833	37	37	reps	0	0.0125392	0.0454545	0.0588235
IPO4	ENSG00000196497	-0.0120829	0.100082	14	24180758	24181512	IPO4/ENSG00000196497/clean	0	-	10	0.100082	0.899918	0.00352694	-	0.424731	0.312081	118	118	0.0156098	-	0.764785	1.61745	102	101	reps	0.00454519	0.00311783	0.0256131	0.00758098
[truncated: 6,498 more rows]

## Sheet: GO enrichment
GO enrichment using genes with differential IR p-value < 0.01
[truncated: 42 more rows]

[truncated: 1 more sheets: qPCR primers]
